# Supplementary material for: CpG DNA methylation changes during epididymal sperm maturation in bulls
Source: Epigenetics Chromatin. 2023 May 30;16:20. doi: 10.1186/s13072-023-00495-6 (PMC10228035; doi:10.1186/s13072-023-00495-6)
Supplement: Supplementary file 3 — Additional file 3. Differentially methylated regions identified for the comparison between young and old bulls. [file 13072_2023_495_MOESM3_ESM.xlsx]

## Sheet: caput old- young
Probe	Chromosome	Start	End	Probe Strand	Feature	ID	Description	Feature Strand	Type	Feature Orientation	Distance	B5_caput	B5_corpus	B5_cauda	B1_caput	B1_corpus	B1_cauda	B2_caput	B2_corpus	B2_cauda	B3_caput	B3_corpus	B3_cauda	B4_caput	B4_corpus	B4_cauda	B6_caput	B6_corpus	B6_cauda	B7_caput	B7_corpus	B7_cauda	B8_caput	B8_corpus	B8_cauda
ChrNC_037328,1:1239201-1239600	NC_037328,1	1239201	1239600		LOC112447088	gene-LOC112447088	No description	+	gene	overlapping	0	70.2862	83.8828	45.3704	52.5862	64.7436	35.4265	44.2482	78.2407	37.6812	65.7845	86.2745	68.1818	38.1312	89.2281	60.9524	71.5787	80.274	51.4245	67.8741	84.7561	65.3846	66.9643	93.75	43.75
ChrNC_037328,1:82454001-82454400	NC_037328,1	82454001	82454400		LOC112447479	gene-LOC112447479	No description	+	gene	overlapping	0	93.8826	83.7143	97.8947	71.677	82.2222	96.9048	80.9524	91.2088	92.8763	95.4248	91.2414	96.6667	88.2381	92.5926	94.3333	91.6749	93.8735	81.8376	97.6471	89.5238	92.437	96.8	88.8462	97.5
ChrNC_037328,1:92863201-92863600	NC_037328,1	92863201	92863600		NAALADL2	gene-NAALADL2	No description	-	gene	overlapping	0	80.2381	92	93.3696	67.8205	86.3636	83.7661	88.0952	84.375	78.4946	78.2051	92.3611	79.4841	79.6902	93.5897	78.8889	95	98.3333	98.3333	92.3077	93.4783	88.9256	95.8333	97.096	85.3608
ChrNC_037328,1:92863401-92863800	NC_037328,1	92863401	92863800		NAALADL2	gene-NAALADL2	No description	-	gene	overlapping	0	88.6508	92	93.3696	67.8205	86.3636	83.7661	88.0952	84.375	78.4946	78.2051	92.3611	79.4841	79.6902	93.5897	78.8889	95	98.3333	96.3158	92.3077	93.4783	88.1818	95.8333	97.096	86.2616
ChrNC_037328,1:146687201-146687600	NC_037328,1	146687201	146687600		LOC101902630	gene-LOC101902630	No description	+	gene	overlapping	0	12.5	33.2331	32.1153	26.9841	25.1936	19.2768	13.7347	46.203	29.4215	18.5185	49.8006	50.3734	16.2085	25.7103	39.2788	6.67341	21.3994	25.6923	7.48299	17.6048	47.6925	4.38596	27.5	19.5388
ChrNC_037328,1:146687401-146687800	NC_037328,1	146687401	146687800		LOC101902630	gene-LOC101902630	No description	+	gene	overlapping	0	16.6667	44.3108	32.1153	26.9841	33.5914	19.2768	19.2286	46.203	36.1983	18.5185	64.1785	67.1645	22.6919	35.9944	39.2788	8.89788	28.5326	36.4103	7.48299	21.1257	47.6925	4.38596	27.5	21.3413
ChrNC_037328,1:147669601-147670000	NC_037328,1	147669601	147670000		null					Not found	0	88.1594	87.3165	71.1908	70.9852	75.1868	62.4024	71.4343	64.921	53.2115	80.4154	91.9478	95.1282	75.8056	88.6726	77.2727	90.5688	97.1774	79.7917	78.3279	88.0668	69.7143	92.4342	95.8333	78.3837
ChrNC_037328,1:153984201-153984600	NC_037328,1	153984201	153984600		PLCL2	gene-PLCL2	phospholipase C-like 2	+	gene	overlapping	0	93.9394	90.4762	87.9699	85.6905	92.7536	91.4881	83.4491	86.7647	79.2235	76.1905	80.2916	77.9221	87.6603	90.0879	90.625	93.9759	97.4026	96.9697	92.5528	92.2337	82.5397	100	94.4444	95.098
ChrNC_037328,1:155869201-155869600	NC_037328,1	155869201	155869600		null					Not found	0	71.4286	98.4	82.5	65	89.7297	71.0345	75.4545	87	75.7143	67.5	91.5385	88.4211	78.0645	93.4667	85.4545	89.5238	91.875	73.8462	95.1219	95.7468	63.3333	90.3448	91	80
ChrNC_037329,1:7466001-7466400	NC_037329,1	7466001	7466400		null					Not found	0	91.8718	85.7488	93.5673	80.583	82.5585	70.6069	89.1304	85.0195	83.9057	78.3871	88.7019	92.7206	80.3644	88.3096	81.1111	92.4479	88.6447	88.4392	93.75	98.1818	91.4286	94.8718	98.2609	91.1424
ChrNC_037329,1:19855201-19855600	NC_037329,1	19855201	19855600		null					Not found	0	91.6489	83.1077	91.4057	70.9538	78.5399	88.6992	82.0112	86.256	84.8063	88.3923	77.6492	68.6923	83.641	87.4976	82.4922	89.9444	89.3604	63.8485	96.6941	91.5967	88.9862	90.5476	83.9298	88.2853
ChrNC_037329,1:19855401-19855800	NC_037329,1	19855401	19855800		null					Not found	0	98.4127	81.0694	87.1928	72.1955	79.7221	84.1433	74.3571	86.9983	79.1776	77.5655	75.5731	57.0514	80.1845	80.9701	75.4745	84.9206	85.6447	66.2995	92.8736	86.6617	87.5812	86.8641	76.8421	88.3145
ChrNC_037329,1:32361801-32362200	NC_037329,1	32361801	32362200		null					Not found	0	79.5172	40.1449	76.1134	55.192	48.3003	71.6576	40.3484	49.5643	62.4504	49.2078	38.3514	56.2178	65.5526	48.6981	61.5547	73.3028	42.9087	64.5871	64.6768	44.0568	58.8815	80.0611	45.1148	68.6726
ChrNC_037329,1:32362001-32362400	NC_037329,1	32362001	32362400		null					Not found	0	87.5703	63.9987	81.3353	72.6329	66.5003	81.311	54.0599	68.9349	79.7572	63.7157	60.667	74.6028	79.2048	66.3044	80.966	84.3328	59.7959	77.5917	79.2535	68.4187	71.0394	88.3309	58.3333	77.1844
ChrNC_037329,1:45306001-45306400	NC_037329,1	45306001	45306400		null					Not found	0	73.3698	87.9407	67.0959	65.4474	84.8777	45.2872	75.545	83.6101	74.3666	68.512	87.6698	88.6269	66.87	86.3439	73.1719	87.6321	92.4963	71.5993	83.8395	89.2889	77.8841	88.8542	90.1316	66.6477
ChrNC_037329,1:62524601-62525000	NC_037329,1	62524601	62525000		TMEM163	gene-TMEM163	transmembrane protein 163	+	gene	overlapping	0	86.6192	73.6303	88.7357	72.5215	77.5616	64.8343	75.8536	77.1085	85.8484	57.4008	67.0531	54.2611	71.7928	74.7572	79.93	87.9084	76.5722	73.2675	86.0551	75.0071	76.6314	88.5615	71.9926	78.4328
ChrNC_037329,1:62524801-62525200	NC_037329,1	62524801	62525200		TMEM163	gene-TMEM163	transmembrane protein 163	+	gene	overlapping	0	92.4288	83.3801	91.1638	73.0344	81.9964	73.14	78.8805	85.7932	89.1241	67.1561	74.0951	67.8681	79.8146	82.1762	79.3803	92.9335	78.3071	78.331	91.1012	82.221	84.9387	91.0995	75.0942	80.7206
ChrNC_037329,1:123998201-123998600	NC_037329,1	123998201	123998600		null					Not found	0	45.7005	48	70.9402	78.4444	45.977	80.3828	52.3853	46.3321	57.2203	58.6207	39.5833	65.1601	67.7582	33.913	75	43.652	26.5883	49.2735	41.9048	33.3333	65.2237	32.3684	43.1373	92.5926
ChrNC_037329,1:126553601-126554000	NC_037329,1	126553601	126554000		null					Not found	0	71.5126	51.9171	90.1786	80.8281	66.5537	82.6214	82.2368	53.7302	86.1177	71.9697	71.9697	78.4226	84.462	49.5732	66.0714	54.3478	49.1241	47.1681	73.3333	44.4444	84.651	48.7634	47.9167	89.1287
ChrNC_037329,1:130076801-130077200	NC_037329,1	130076801	130077200		EPHB2	gene-EPHB2	EPH receptor B2	-	gene	overlapping	0	93.6813	91.9048	88.4028	71.7893	85.0435	75.4511	82.2807	92.3793	91.6667	80.7692	94.6336	83.8942	74.9149	91.7064	86.0294	90	92.5647	74.894	94.0476	94.2745	87.8358	84.6674	91.6667	90.6863
ChrNC_037329,1:130077001-130077400	NC_037329,1	130077001	130077400		EPHB2	gene-EPHB2	EPH receptor B2	-	gene	overlapping	0	89.7436	90.4762	87.5	68.1818	80	75.188	73.3333	88.3333	91.1765	74.359	89.2673	86.5385	63.4662	85	80.3922	88.3333	87.9085	71.9551	92.8571	92.0579	79.011	82.0321	86.1111	76.4706
ChrNC_037329,1:132705001-132705400	NC_037329,1	132705001	132705400		null					Not found	0	86.973	84.9819	82.1755	75.3784	67.0021	65.489	85.9088	87.2556	84.2475	71.8569	74.1832	71.4749	79.0748	75.1289	74.1116	89.3801	82.2192	80.303	90.8584	78.6957	81.4293	87.4909	90.1839	63.5443
ChrNC_037329,1:133468801-133469200	NC_037329,1	133468801	133469200		UBR4	gene-UBR4	ubiquitin protein ligase E3 component n-recognin 4	+	gene	overlapping	0	98.2143	95.7471	98.75	76.5625	84.375	81.25	85.2273	87.5	82.7586	84.0368	83.871	81.8627	84.3915	81.0976	84.0909	98.8095	98.6842	82.3529	98.75	98.6299	94.6733	89.2857	87.5	66.6667
ChrNC_037329,1:135866001-135866400	NC_037329,1	135866001	135866400		FBXO42	gene-FBXO42	No description	+	gene	upstream	1964	91.032	90.9614	86.1852	88.2843	83.3649	86.754	77.7485	82.4366	78.3069	85.8696	73.1347	77.7778	67.7134	78.8504	83.5556	91.3194	90.4443	77.243	91.5033	83.2972	72.5163	92.7543	81.6425	81.6634
ChrNC_037330,1:19278401-19278800	NC_037330,1	19278401	19278800		CGN	gene-CGN	cingulin	-	gene	downstream	952	84.0909	80.2339	47.7169	58.9002	79.7059	54.8419	53.2138	75.4581	44.6119	72.1398	77.5163	48.8968	41.5559	82.8952	67.7656	79.4505	86.8889	55.532	67.1868	74.2194	62.3088	81.8182	84.7936	44.5513
ChrNC_037330,1:42781401-42781800	NC_037330,1	42781401	42781800		CDC14A	gene-CDC14A	No description	-	gene	overlapping	0	90.0073	79.3076	92.2746	82.3723	80.8415	88.2184	50.5562	76.0417	81.4228	79.1396	79.8643	90.4558	70.6161	73.3972	81.8161	81.8654	79.6442	81.4545	88.8134	85.797	89.3676	92.047	89.2857	90.3134
ChrNC_037330,1:42781601-42782000	NC_037330,1	42781601	42782000		CDC14A	gene-CDC14A	No description	-	gene	overlapping	0	89.0723	78.6373	91.171	81.6974	78.9449	90.4762	49.207	72.619	78.7689	79.731	79.0286	89.0923	67.7789	70.2462	79.2184	79.2747	77.5084	81.4545	87.8364	83.768	87.8486	91.7272	85.7143	90.1201
ChrNC_037330,1:48139801-48140200	NC_037330,1	48139801	48140200		null					Not found	0	89.6342	90.1552	84.9945	95.619	98.1481	91.337	94.9583	88.3185	95.7157	100	87.7724	80.6818	99.1667	92.1875	83.7475	85.4542	79.3939	73.0626	85.6383	79.5833	81.7051	84.3986	87.5	81.126
ChrNC_037330,1:49167401-49167800	NC_037330,1	49167401	49167800		null					Not found	0	83.4315	31.3027	70.9409	56.6727	31.5205	66.1224	47.3709	65.5535	58.2988	55.3683	21.9575	20.5	69.0245	41.9246	44.9368	77.4118	30.8336	56.3343	81.9144	39.64	70.5674	77.5618	51.1905	83.6038
ChrNC_037330,1:49167601-49168000	NC_037330,1	49167601	49168000		null					Not found	0	81.8853	28.2258	67.3893	61.1068	34.4274	62.6378	41.4869	65.4971	58.7367	54.0435	20.4472	20	74.5791	46.9372	44.0821	76.8116	31.6528	58.2249	83.1698	42.381	66.858	74.3959	47.7273	86.0345
ChrNC_037330,1:56951401-56951800	NC_037330,1	56951401	56951800		null					Not found	0	95.2567	85.0602	85.6139	75.7374	81.5152	80.6349	94.1963	69.6532	62.4473	87.779	81.8552	56.5584	90.5161	85.5575	66.1001	96.9376	82.5504	34.359	97.6786	75.7357	82.9511	96.0317	86	86.7688
ChrNC_037330,1:79307001-79307400	NC_037330,1	79307001	79307400		PDE4B	gene-PDE4B	phosphodiesterase 4B	-	gene	overlapping	0	88.5057	84.6847	73.6842	73.1481	88.8889	75.3628	86.2319	88.5772	81.0837	83.8889	85.9649	82.6667	84.9673	91.0569	70	94.9495	93.5484	76.0101	94.4444	74.7748	79.3103	93.75	92.2222	79.4872
ChrNC_037330,1:79307201-79307600	NC_037330,1	79307201	79307600		PDE4B	gene-PDE4B	phosphodiesterase 4B	-	gene	overlapping	0	87.931	81.0811	69.7368	73.2435	87.7778	69.2657	86.9565	85.9451	81.5675	82.0833	86.8421	83.875	82.8431	88.2927	60	93.5606	91.129	78.8826	93.75	75.6757	78.4483	92.1875	88.3333	76.9231
ChrNC_037330,1:107953401-107953800	NC_037330,1	107953401	107953800		UTP11	gene-UTP11	UTP11%2C small subunit processome component	-	gene	overlapping	0	21.4286	18.3754	11.5556	4.33692	8.27778	4.84848	4.48276	28	7.07071	8.33333	20.1732	10	2.1736	3.96552	20.202	14.9123	21.2963	15.6863	19.2308	6.02564	15.8974	10.6322	26.9841	5.52465
ChrNC_037330,1:111348601-111349000	NC_037330,1	111348601	111349000		null					Not found	0	59.8214	80.3045	61.4583	81.9791	86.8694	58.326	84.3766	76.8235	77.2249	92.2737	93.1022	75.0508	81.755	79.6951	83.3333	74.872	78.7719	81.1396	80.359	72.3278	77.8794	68.9065	73.6364	66.4375
ChrNC_037330,1:112076601-112077000	NC_037330,1	112076601	112077000		CSMD2	gene-CSMD2	No description	+	gene	overlapping	0	80	68	82.6173	92.963	64.9123	83.871	92.6686	68.1481	74.4197	98.4848	80.4548	79.4508	89.6761	75	80	82.0534	63.2479	56.6667	87.7236	62.7617	79.2593	75.4386	63.7681	91.5025
ChrNC_037330,1:116536201-116536600	NC_037330,1	116536201	116536600		null					Not found	0	94.4444	85.7866	63.0138	82.9987	89.1304	94.1176	54.1667	93.3333	75.6192	86.7105	94.4048	70.9377	66.9147	95.2654	97.9167	83.913	90.6926	76.3258	87.5919	93.6461	89.3029	87.9121	92.5381	86.25
ChrNC_037330,1:116536401-116536800	NC_037330,1	116536401	116536800		null					Not found	0	96.4286	92.5266	60.0146	92.9739	90.2174	97.0588	50	90	75	82.5	94.0476	76.5351	72.2222	94.8212	98.3333	90.7609	89.5022	69.7273	90.4412	95.6897	92.1875	90.3846	95.7516	87.5
ChrNC_037330,1:117778601-117779000	NC_037330,1	117778601	117779000		LOC107132358	gene-LOC107132358	No description	-	gene	downstream	1458	87.2934	83.75	96.8	83.3874	74.0316	83.3959	76.8	86.0897	89.7376	74.5946	78.1345	80.6373	84.4823	84.0891	92.0611	87.2452	82.7907	65.7955	92.4657	84.9213	87.9043	94.224	83.3333	84.5563
ChrNC_037330,1:118156001-118156400	NC_037330,1	118156001	118156400		null					Not found	0	81.6996	86.256	74.0867	65.3333	89.8235	82.7778	80.4396	87.1429	88.8745	70	87.5931	90.3022	77.6339	84.4402	82.2222	85.0115	71.8012	89.6581	94.1176	89.6564	84.1159	94.3056	90.7692	91.2778
ChrNC_037330,1:118317401-118317800	NC_037330,1	118317401	118317800		HDAC4	gene-HDAC4	No description	-	gene	overlapping	0	83.8775	91.5584	94.8004	83.7805	82.9259	77.5269	78.3069	79.7342	82.9082	68.9286	84.7506	77.8303	86.5864	90.2332	97.1429	96.453	92.7129	76.9658	96.8641	94.8328	97.9343	87.013	87.395	81.5873
ChrNC_037330,1:118317601-118318000	NC_037330,1	118317601	118318000		HDAC4	gene-HDAC4	No description	-	gene	overlapping	0	79.5982	89.2045	95.3125	89.0244	86.7647	78.0914	75.9259	86.6279	90.7033	73.4375	84.7024	83.9015	81.3953	85.9082	96	96.0655	91.5325	67.8105	96.9512	92.5532	98.1707	92.0455	89.7059	85.5556
ChrNC_037331,1:7369601-7370000	NC_037331,1	7369601	7370000		ABCA13	gene-ABCA13	No description	-	gene	overlapping	0	77.5466	61.413	67.2318	73.75	70.4963	65.155	67.9922	58.4835	63.8545	57.0798	59.9203	57.8947	67.3878	67.5544	71.635	79.155	77.6339	66.2604	77.9931	68.0507	65.2267	86.526	90.1786	84.0562
ChrNC_037331,1:8346401-8346800	NC_037331,1	8346401	8346800		CDK14	gene-CDK14	cyclin-dependent kinase 14	+	gene	overlapping	0	86.9032	98.5795	93.1319	85.9694	92.4536	67.9665	93.2653	93.5956	85.3495	72.1307	97.8423	83.1165	74.7911	91.5997	77.7273	96.5097	97.2355	79.6875	94.7233	99.4792	95.7536	94.4928	98.7119	84.5029
ChrNC_037331,1:9817401-9817800	NC_037331,1	9817401	9817800		PEX1	gene-PEX1	peroxisomal biogenesis factor 1	-	gene	overlapping	0	95.4269	95.9006	97.5675	67.2619	63.9935	69.5775	94.5238	94.7846	93.4311	92.1117	93.6217	91.6825	79.7343	85.0235	81.746	94.6636	88.507	67.1627	94.2857	91.6873	96.5341	96.6474	100	94.3847
ChrNC_037331,1:40042801-40043200	NC_037331,1	40042801	40043200		SEMA3C	gene-SEMA3C	semaphorin 3C	+	gene	overlapping	0	87.3016	83.3333	88.8889	88.8889	81.8182	86.9565	94.7917	91.1765	86.5741	84.8485	73.8095	71.4286	98.5507	72.9167	92.1569	82.6087	67.7113	69.4445	66.6667	50.9804	78.9474	80.303	87.5	100
ChrNC_037331,1:47304401-47304800	NC_037331,1	47304401	47304800		null					Not found	0	89.99	74.709	94.2434	77.9268	76.8882	90.4762	76.9775	84.0741	91.8438	85.7436	76.9048	78.5119	85.6793	84.2225	83.3341	92.2147	83.2204	93.2051	92.8665	78.8562	78.9492	92.615	86.1176	96.2409
ChrNC_037331,1:49035201-49035600	NC_037331,1	49035201	49035600		LAMB1	gene-LAMB1	laminin subunit beta 1	-	gene	overlapping	0	98.7963	95.7769	89.2004	89.4444	91.6848	92.2283	94.8747	100	93.3814	88.2528	87.8978	88.766	78.7131	92.8788	75.2525	97.7184	91.9192	62.2222	98.2206	94.0499	88.5345	97.2024	98.0769	93.2968
ChrNC_037331,1:55703601-55704000	NC_037331,1	55703601	55704000		null					Not found	0	85.8974	80.1557	86.9302	61.0173	91.4474	76.5213	83.3333	90	73.9197	67.8571	85.5769	77.8301	76.6982	86.875	80.5288	86.6667	85.6531	68.6508	92.7632	74.3843	87.2825	87.037	89.7059	85.4842
ChrNC_037331,1:58874001-58874400	NC_037331,1	58874001	58874400		null					Not found	0	69.9248	72.2027	60.169	50.8929	69.8806	51.2719	55.8036	69.5306	65.7216	64.0226	83.4586	54.2857	68.9683	82.2308	63.2653	85.1429	76.8441	71.0084	81.3187	53.5714	61.9833	80	76.9231	70.8188
ChrNC_037331,1:58874201-58874600	NC_037331,1	58874201	58874600		null					Not found	0	72.0815	62.6239	61.451	42.5647	53.5161	41.7392	54.4643	70.3742	63.1016	62.3085	74.9561	41.1111	62.3203	77.5862	47.619	77.6944	68.9542	56.1428	78.6991	47.6389	62.9701	72.0155	69.1595	68.6461
ChrNC_037331,1:101663801-101664200	NC_037331,1	101663801	101664200		CREB3L2	gene-CREB3L2	cAMP responsive element binding protein 3 like 2	-	gene	overlapping	0	84.0156	76.4418	76.8056	67.0635	70.9207	63.137	73.3333	65.2381	88.447	76.6604	87.2529	79.5094	67.619	88.7034	81.5953	82.7957	69.693	81.8182	95.5088	86.112	92.1365	82.2963	89.4737	87.7663
ChrNC_037331,1:101664001-101664400	NC_037331,1	101664001	101664400		CREB3L2	gene-CREB3L2	cAMP responsive element binding protein 3 like 2	-	gene	overlapping	0	89.2982	75.2769	86.0833	70.2381	78.7218	79.2537	76	74.3153	84.578	80	61.4114	85.0179	59.3333	86.3667	75.4248	85.8064	80.2047	80.1136	87.2051	85.4858	82.1451	89.5111	91.462	86.6667
ChrNC_037331,1:102606401-102606800	NC_037331,1	102606401	102606800		null					Not found	0	92.7972	85.7985	65.1435	58.5124	81.9231	78.3503	62.3328	71.51	76.398	66.2088	73.3996	84.4615	56.9677	78.3597	73.7762	88.5345	71.6262	80.6061	77.381	65.1429	71.2682	83.3933	79.3706	94.4872
ChrNC_037331,1:102606601-102607000	NC_037331,1	102606601	102607000		null					Not found	0	94.876	91.8205	67.5473	60.8623	88.1818	78.2279	69.8123	80.3441	79.129	78.2684	81.9277	84.359	64.2622	87.7964	77.7686	92.3643	80.1373	80.6061	84.2424	77.3636	75.0193	85.5799	83.9532	93.4848
ChrNC_037332,1:11160401-11160800	NC_037332,1	11160401	11160800		PPFIA2	gene-PPFIA2	No description	-	gene	overlapping	0	89.697	80.1389	95.1681	73.6607	73.5248	70.8376	87.5749	88.4325	90.7242	84.9949	80.936	63.3929	83.7507	67.8091	71.4782	97.0098	81.2561	90.6061	93.0088	78.634	73.139	92.1404	86.6071	94.0502
ChrNC_037332,1:35735401-35735800	NC_037332,1	35735401	35735800		NELL2	gene-NELL2	neural EGFL like 2	+	gene	overlapping	0	92.7885	95.2381	91.4286	82.7896	86.3636	80.9656	82.0312	84.434	73.0346	90.3846	86.7647	94.5946	85.5634	94.2025	93.75	97.7848	96.9697	82.6618	97.3485	95.1087	97.4138	94.0476	97.7941	84.3687
ChrNC_037332,1:35735601-35736000	NC_037332,1	35735601	35736000		NELL2	gene-NELL2	neural EGFL like 2	+	gene	overlapping	0	92.7885	95.2381	91.4286	82.7896	86.3636	80.9656	82.0312	84.434	73.0346	90.3846	86.7647	94.5946	85.5634	94.2025	93.75	97.7848	96.9697	93.9347	97.3485	95.1087	97.4138	94.0476	97.7941	93.3712
ChrNC_037332,1:56305001-56305400	NC_037332,1	56305001	56305400		LRP1	gene-LRP1	No description	-	gene	overlapping	0	87.7124	46.8119	88.2456	61.6667	54.1667	74.6032	78.6667	59.2593	81.982	66.6667	62.1663	44.6759	72.043	47.0588	72.7273	87.8788	50	69.2308	83.8384	56.9201	87.8917	94.1176	66.3004	85.4762
ChrNC_037332,1:56305201-56305600	NC_037332,1	56305201	56305600		LRP1	gene-LRP1	No description	-	gene	overlapping	0	87.7124	46.8119	88.2456	61.6667	50.625	78.4524	78.6667	59.2593	81.982	64.5833	62.1663	48.8916	72.043	47.0588	72.7273	88.986	50	69.2308	83.8384	47.2355	87.8917	94.1176	66.3004	85.4762
ChrNC_037332,1:61345801-61346200	NC_037332,1	61345801	61346200		null					Not found	0	93.3333	80.9722	81.1396	72.1569	97.7778	85.1743	72.4172	73.9583	82.317	60.2564	85.5311	81.6667	83.7316	87.0726	76.6317	88.6809	81.6365	87.037	87.2222	74.2702	76.4424	89.0385	95	77.7751
ChrNC_037332,1:95644601-95645000	NC_037332,1	95644601	95645000		null					Not found	0	64.4528	57.8688	56.3386	52.9762	42.8244	61.814	56.3088	55.872	64.2333	67	46.6988	54.4872	63.0357	32.6087	64.7917	79.8926	42.7905	66.0714	81.0732	44.6069	65.8718	81.4103	51.25	55.3929
ChrNC_037332,1:98833201-98833600	NC_037332,1	98833201	98833600		null					Not found	0	72.2807	82.1573	70.8333	56.4366	79.6687	56.4274	57.5758	75.7576	54.1038	57.1429	87.5627	71.6667	62.1469	82.47	62.069	78.2407	90.7016	61.2821	80.3571	83.8065	72.6751	81.8182	82.0513	59.9509
ChrNC_037332,1:98833401-98833800	NC_037332,1	98833401	98833800		null					Not found	0	71.3158	79.5867	71.875	58.6736	80.3864	54.9918	56.0606	72.7273	52.4826	55.102	89.0054	71.1111	62.2881	85.7162	62.069	78.8195	90.5957	61.2821	80.8819	81.9025	71.173	80.6818	83.6538	60.5037
ChrNC_037332,1:107301401-107301800	NC_037332,1	107301401	107301800		CCDC77	gene-CCDC77	coiled-coil domain containing 77	+	gene	overlapping	0	96.1538	96.1905	89.7835	83.3333	86.5741	74.4161	81.3153	91.9786	90.0029	72.5758	76.7544	75.3623	79.2166	95.7143	94.0476	100	94.5833	84.8485	86.5079	85.1614	69.5238	87.8788	92.4242	96.3768
ChrNC_037332,1:112599001-112599400	NC_037332,1	112599001	112599400		ACO2	gene-ACO2	aconitase 2	+	gene	overlapping	0	90.3304	87.1795	89.0659	66.3636	81.6014	80.3735	65.3333	68.1909	91.558	80	80.7526	88.4211	79.6732	80.53	75.9048	88.659	83.6	70.8508	92.2222	77.4747	86.71	85.5147	86.0952	85.8333
ChrNC_037332,1:116752601-116753000	NC_037332,1	116752601	116753000		CELSR1	gene-CELSR1	No description	-	gene	overlapping	0	91.1663	88.2292	86.0294	84.2593	92.2619	94.8276	79.0323	91.1765	97.6562	84	96.7742	91.1765	80.6939	92.9668	100	87.5	73.7805	86.6667	93.9655	91.9643	79.5417	98.913	90.3846	93.1818
ChrNC_037333,1:6570401-6570800	NC_037333,1	6570401	6570800		SEC24D	gene-SEC24D	No description	+	gene	overlapping	0	88.1778	99.0991	97.9167	96.8254	98.8506	96.3714	96.4286	100	83.648	94.8718	100	100	96.2963	97.9798	100	83.3333	96.0784	91.6667	83.3333	97.8495	96.0784	78.6325	95.2381	98.9247
ChrNC_037333,1:9085001-9085400	NC_037333,1	9085001	9085400		null					Not found	0	98.8889	93.9911	93.5762	92.029	92.3407	77.007	75.2841	82.381	74.2644	89.5238	90.7895	86.2698	83.0853	88.0257	82.6389	94.6299	82.7854	87.5	97.5589	90.7904	81.7609	94.1176	95.614	89.0659
ChrNC_037333,1:9085201-9085600	NC_037333,1	9085201	9085600		null					Not found	0	99.0476	93.6912	93.4225	92.5466	93.4349	87.4136	74.4859	83.6735	74.2542	89.7959	90.9774	87.2789	81.9929	89.1284	83.9286	94.858	85.2446	90.7857	97.6479	91.2159	84.1788	94.1176	95.4887	90.9615
ChrNC_037333,1:58248601-58249000	NC_037333,1	58248601	58249000		KLHL5	gene-KLHL5	No description	+	gene	overlapping	0	95.6044	91.8954	93	92.5576	88.2857	91.0458	79.0385	91.3846	96.7361	80.381	93.6134	81.8885	88.086	88.9952	97.1164	93.8947	90.9957	87.2151	97.6275	85.7143	98.4	94.9925	90.989	97.2807
ChrNC_037333,1:59825801-59826200	NC_037333,1	59825801	59826200		APBB2	gene-APBB2	amyloid beta precursor protein binding family B member 2	-	gene	overlapping	0	87.6812	86.1111	99.1228	73.4248	73.4106	92.0833	68	68.4524	90.3704	61.1111	68.8596	68.6287	68.2796	50	94.7917	73.5043	82.4561	87.4097	84.6847	57.5269	91.2222	87.037	78.5714	85.4031
ChrNC_037333,1:93446001-93446400	NC_037333,1	93446001	93446400		LOC112447104	gene-LOC112447104	No description	+	gene	overlapping	0	90	83.2174	83.2	86.4516	78.1481	76.5717	89.3333	92.0083	92.8154	77.037	81.3037	75	77.0197	86.7852	83.3333	96.4912	94.5	87.2381	91.3513	95.4545	86.3203	92.381	90.5263	86.4762
ChrNC_037333,1:97635801-97636200	NC_037333,1	97635801	97636200		SCD5	gene-SCD5	stearoyl-CoA desaturase 5	-	gene	overlapping	0	2.02564	0.714286	11.6308	15.8088	3.36508	19.3103	25.1613	3.02222	19.5161	12.3011	1.71429	20.9091	4.68966	4.15608	22.7273	1.76471	6.28571	14.9885	1.14286	7.20143	16.8379	0	0	10
ChrNC_037333,1:99856401-99856800	NC_037333,1	99856401	99856800		null					Not found	0	80.0275	93.9493	76.7081	59.4071	70.5714	62.3085	73.1655	94.0741	69.8633	88.4538	89.3434	83.5294	73.9553	89.833	87.2727	94.6861	92.7778	70.5112	88.631	90.1411	74.5861	92.5383	96.6667	83.064
ChrNC_037333,1:100822001-100822400	NC_037333,1	100822001	100822400		ARHGAP24	gene-ARHGAP24	Rho GTPase activating protein 24	+	gene	overlapping	0	28.1046	9.25926	30.66	16.3158	22.9293	22.8306	15.371	1.29915	29.239	1.85185	8	14.2857	13.8889	3.50877	14.899	24.2878	10.4762	18.7482	25.3909	21.6266	26.0357	33.8294	4.16667	31.0366
ChrNC_037333,1:102310401-102310800	NC_037333,1	102310401	102310800		null					Not found	0	70.4401	38.8889	70.5309	72.9365	45.7642	81.9671	47.3333	59.3548	71.1509	44.1667	44.4444	39.0805	67.1776	24.8785	54.0541	84.1412	46.0017	59.2982	75.641	49.6732	59.7002	83.0552	35.6322	77.0268
ChrNC_037333,1:103843801-103844200	NC_037333,1	103843801	103844200		STK32B	gene-STK32B	No description	-	gene	overlapping	0	94.7425	92.674	90.157	81.8318	88.3041	89.3691	71.1712	88.6067	82.8357	97.7011	85.7949	91.4839	90.3216	93.8889	95.0617	99.005	88.3333	68.875	98.8506	94	74.5902	95.6522	92.807	97.2503
ChrNC_037334,1:12555001-12555400	NC_037334,1	12555001	12555400		NFIX	gene-NFIX	No description	-	gene	overlapping	0	81.1051	74.016	100	76.3441	82.9268	89.554	70.1149	76.5341	82.9507	90.7801	81.9838	95	75.9862	93.9458	94.7368	91.7541	74.2441	77.7778	92.5926	86.2618	92.3077	94.2529	83.871	93.1579
ChrNC_037334,1:28276801-28277200	NC_037334,1	28276801	28277200		null					Not found	0	90.4762	62.9155	93.6508	76.0346	45.057	78.887	74.8	70.8822	75.2641	81.8183	38.3023	79.7209	85.8391	66.1818	72.6702	88.2597	47.4936	85.9594	92.1805	47.3042	85.2941	87.4126	49.4048	98.75
ChrNC_037334,1:31901001-31901400	NC_037334,1	31901001	31901400		LOC101907246	gene-LOC101907246	No description	+	gene	overlapping	0	94.8529	95.2381	94.7368	69.6155	96.1538	84.8596	85.4167	82.5397	84.2373	89.2809	88.8889	84.2505	85.1504	95.0355	87.3016	92.3249	97.0356	87.3493	92.6554	90.2778	90.9039	96.7742	97.7011	86.6667
ChrNC_037334,1:31901201-31901600	NC_037334,1	31901201	31901600		LOC101907246	gene-LOC101907246	No description	+	gene	overlapping	0	85.2524	90.1962	83.7928	60.1662	91.5348	69.3678	74.2695	80.2721	75.1903	81.2487	88.2	73.627	76.8439	92.9959	88.1901	86.79	92.7202	84.1401	83.4907	81.7143	86.8919	89.8617	92.0479	84.4913
ChrNC_037334,1:37047401-37047800	NC_037334,1	37047401	37047800		null					Not found	0	85.0877	85.7609	96	95.7428	92.8571	98.5714	87.963	92.2113	87.0952	92.2282	86.8566	90.4762	89.1926	83.8915	90	78	81.746	76.8116	79.7348	77.972	81.1298	78.5215	80.2083	75.5785
ChrNC_037334,1:37047601-37048000	NC_037334,1	37047601	37048000		null					Not found	0	85.0877	85.7609	96	95.7428	92.8571	98.5714	87.963	92.2113	87.0952	92.2282	86.8566	90.4762	89.1926	83.8915	90	78	81.746	76.8116	79.7348	77.972	81.1298	78.5215	80.2083	75.5785
ChrNC_037334,1:43378201-43378600	NC_037334,1	43378201	43378600		PLPPR3	gene-PLPPR3	No description	-	gene	overlapping	0	93.2143	97.9167	93.8889	82.654	98.8636	53.4091	95.8333	91.0714	90.4069	73.5294	92.7419	91.9643	92.3611	92.0874	94.6429	93.75	97.4138	90.5844	97.5	97.9167	92.3077	100	96.6667	96.131
ChrNC_037334,1:53010001-53010400	NC_037334,1	53010001	53010400		PCDH12	gene-PCDH12	protocadherin 12	-	gene	overlapping	0	43.8121	47.4211	28.4747	25.9058	37.3711	13.3294	14.7619	22.2909	14.3411	20.7022	36.4386	25.3752	24.4231	35.3259	19.0909	39.4872	37.0732	25.625	29.5911	39.3077	25.3202	35.7576	40	17.8433
ChrNC_037334,1:65570801-65571200	NC_037334,1	65570801	65571200		GALNT10	gene-GALNT10	No description	+	gene	overlapping	0	86.6667	60.4348	87.8788	80.4598	50.5071	76.0417	74.359	54.2088	88.7319	64.1026	56.9892	40.5754	77.9915	53.3514	81.1594	88.1293	55.5186	81.8452	91.0256	61.9074	70.2381	88.6003	65.5556	94.4822
ChrNC_037334,1:66906801-66907200	NC_037334,1	66906801	66907200		SGCD	gene-SGCD	sarcoglycan delta	+	gene	downstream	314	22.7273	31.6358	9.45119	17.6367	44.4444	18.3333	17.2727	42.3396	18.6992	10.6931	39.3219	9.52381	14.1835	54.5	21.619	33.3333	22.442	13.3333	28.9474	57.0175	34.5779	43.7037	50.9804	11.3086
ChrNC_037334,1:82974201-82974600	NC_037334,1	82974201	82974600		XRCC4	gene-XRCC4	X-ray repair cross complementing 4	+	gene	overlapping	0	92.381	96.5407	93.8596	70.922	93.617	73.9935	91.8699	94.1795	90.0794	86.1111	100	93.9394	92.0904	95.8333	97.2222	95.3886	97.2222	94.1176	97.7778	97.9798	78.9526	98.9899	94.697	90.4762
ChrNC_037334,1:85656601-85657000	NC_037334,1	85656601	85657000		null					Not found	0	100	93.3007	87.7778	81.6071	83.0281	69.0199	83.7861	78.6765	63.4459	83.3583	87.3485	78.0048	85.1821	88.9342	76	95.2731	93.4722	86.6667	91.0993	81.0662	81.8187	96.2674	93.5268	79.219
ChrNC_037334,1:99330201-99330600	NC_037334,1	99330201	99330600		null					Not found	0	90.943	82.375	95.4205	72.5987	77.1161	85.685	74.8148	84.9401	87.8322	81.6993	83.3883	86.4908	89.1869	88.9327	92.8529	90.8249	92.0061	83.9887	93.569	85.9087	89.19	94.9421	85.9127	94.7984
ChrNC_037334,1:99330401-99330800	NC_037334,1	99330401	99330800		null					Not found	0	90.4649	83.0167	95.1942	72.674	76.3488	88.5745	75.8889	83.8032	87.3341	81.3726	83.5953	83.789	89.7829	89.5192	94.0901	92.8788	92.193	69.703	92.7273	83.7154	82.704	94.8396	84.0952	93.758
ChrNC_037334,1:102663001-102663400	NC_037334,1	102663001	102663400		LOC101905838	gene-LOC101905838	No description	+	gene	overlapping	0	84.6154	90.1235	78.0886	72.9167	77.7778	77.7778	83.3333	93.75	85.2263	81.4815	98.0392	81.746	80.5556	98.3333	85.4167	95.7479	98.7654	93.6364	95.2381	98.2456	89.2094	90.9091	100	89.7368
ChrNC_037334,1:106373001-106373400	NC_037334,1	106373001	106373400		null					Not found	0	77.2727	94.7581	49.0385	39.5833	94.9495	49.256	58.4932	80.8623	44.0278	64.2692	100	54.8077	51.25	90.6008	68.75	75	87.5	43.75	63.8609	82.7652	80.0699	86.6667	85.2273	24.8397
ChrNC_037334,1:106373201-106373600	NC_037334,1	106373201	106373600		null					Not found	0	77.2727	93.6944	46.7308	44.3939	92.3361	48.6442	57.3079	79.9584	42.3104	62.3134	100	61.3462	49.9034	90.2984	68.75	75.5556	88.8235	38.75	56.803	83.8254	80.0699	86.6667	86.1742	24.8397
ChrNC_037335,1:594601-595000	NC_037335,1	594601	595000		null					Not found	0	95.5731	90.6723	93.8235	85.0952	82.3077	83.7176	76.6667	82.2807	88.5417	64.7059	90	76.9231	75.31	90.8134	78.9474	94.8913	91.5152	76.1498	99.0476	86.6667	84.343	94.0741	96.3636	86.9927
ChrNC_037335,1:1783401-1783800	NC_037335,1	1783401	1783800		LOC101904130	gene-LOC101904130	No description	+	gene	overlapping	0	84.6532	88.4034	98.75	82.7174	93.0769	84.0198	95.3846	83	93.9394	90.0902	81.3	85.4762	93.3333	94.5714	96.7949	80	82.8571	87.795	78.4615	92.1429	95.7895	64	76.6667	87.5
ChrNC_037335,1:8113801-8114200	NC_037335,1	8113801	8114200		null					Not found	0	99.5833	91.8956	94.7024	90.3008	90.2778	89.9816	83.5822	85.0962	93.3013	70.212	86.8402	94	95	87.772	98.3333	99.3421	85.7955	89.8142	94.2708	92.0833	94.4973	93.6111	93.544	97.5
ChrNC_037335,1:16057001-16057400	NC_037335,1	16057001	16057400		LINGO2	gene-LINGO2	No description	+	gene	overlapping	0	82.4373	80.8511	87.9798	89.6281	83.7209	91.672	93.3036	90.582	90.4986	95.1956	86.1961	79.7969	92.5926	81.2217	91.1111	75.1412	76.5152	57.3121	88.0208	81.8765	81.6092	78.6932	81.3953	93.7229
ChrNC_037335,1:25292801-25293200	NC_037335,1	25292801	25293200		SAXO1	gene-SAXO1	stabilizer of axonemal microtubules 1	+	gene	overlapping	0	57.8947	21.875	89.7619	70	36.9565	71.2963	92.2106	47.5	67.8226	92.1875	18.75	39.5217	78.1146	22.1828	64.3182	58.6538	12.5	48.6905	64.5349	38.7255	88.1579	64.7727	9.09091	69.6429
ChrNC_037335,1:25293001-25293400	NC_037335,1	25293001	25293400		SAXO1	gene-SAXO1	stabilizer of axonemal microtubules 1	+	gene	overlapping	0	57.8947	21.875	90.7937	75.5556	36.2319	71.6049	91.913	46.6667	70	93.75	18.3333	42.029	82.6474	21.4962	67.5758	66.6667	14.5833	52.2222	68.5027	37.7451	89.4737	69.697	9.09091	67.2078
ChrNC_037335,1:26417401-26417800	NC_037335,1	26417401	26417800		ADAMTSL1	gene-ADAMTSL1	No description	-	gene	overlapping	0	72.7124	59.4048	69.2772	84.2628	73.0769	76.8969	90.625	73.125	74.5196	94.6637	85.8696	64.2857	87.9097	71.5839	88.0435	71.417	71.9697	65.8009	78.5714	68.7264	69.496	74.2535	66.1765	80.7234
ChrNC_037335,1:31618201-31618600	NC_037335,1	31618201	31618600		null					Not found	0	80.9585	68.3333	94.4445	92.5926	83.4396	99.2063	98.1217	86.1559	87.5518	92.3329	80.3055	74.6667	86.9048	79.4527	87.8947	74.6645	78.1609	72.0833	88.7868	85.3132	86.6249	79.0874	81.1594	89.1667
ChrNC_037335,1:52812601-52813000	NC_037335,1	52812601	52813000		PRUNE2	gene-PRUNE2	No description	-	gene	overlapping	0	73.3059	44.7802	70.5771	40.2273	22.6039	74.1246	31.2992	17.8503	60.729	54.187	20.0641	10.3365	37.2763	10.539	28.1566	54.7883	9.08009	47.1205	73.8652	36.7485	39.0319	51.5	33.3333	65.2409
ChrNC_037335,1:74130401-74130800	NC_037335,1	74130401	74130800		null					Not found	0	94.7917	88.0952	79.2262	66.1765	73.125	70.4365	87.1693	92.6471	88.4387	82.7586	92.5676	69.9961	84.8485	96.3542	88	93.6047	87.1795	69.6633	95.6731	90	83.468	96.1538	97.0588	90.215
ChrNC_037335,1:85219001-85219400	NC_037335,1	85219001	85219400		null					Not found	0	97.4969	85.7341	77.6557	73.3333	90.6481	87.8366	87.8788	77.8268	77.7413	90.9957	90.2706	77.5758	84.0606	88.6364	76.6476	93.3333	84.5966	84.8214	97.7376	86.3636	80.8439	96.8702	80	85.2189
ChrNC_037335,1:108657201-108657600	NC_037335,1	108657201	108657600		BRINP1	gene-BRINP1	BMP/retinoic acid inducible neural specific 1	-	gene	overlapping	0	93.1923	84.4595	94.0196	65	70.3818	80.1716	80.5288	87.3438	85.4839	86.25	73.0128	79.8333	83.0995	77.3448	90.3846	88.4615	66.4924	75.7143	96.0938	78.7879	95.2638	92.3913	77.2989	89.1071
ChrNC_037335,1:108657401-108657800	NC_037335,1	108657401	108657800		BRINP1	gene-BRINP1	BMP/retinoic acid inducible neural specific 1	-	gene	overlapping	0	93.1923	84.4595	94.0196	65	70.3818	79.2828	80.5288	87.3438	85.4839	86.25	73.0128	79.8333	83.0995	77.3448	90.3846	88.4615	66.4924	75.7143	96.0938	78.7879	95.2638	92.3913	77.2989	89.1071
ChrNC_037335,1:108687801-108688200	NC_037335,1	108687801	108688200		BRINP1	gene-BRINP1	BMP/retinoic acid inducible neural specific 1	-	gene	overlapping	0	97.7586	95.808	96.131	86.5632	77.3623	75.7433	92.9167	91.823	87.8112	88.3333	91.3044	83.4957	71.9219	89.3939	91.25	95.504	95.7535	64.3709	96.0513	87.4365	76.6174	94.4135	93.6508	79.1444
ChrNC_037336,1:9830801-9831200	NC_037336,1	9830801	9831200		SMAP1	gene-SMAP1	No description	+	gene	overlapping	0	87.6623	98.985	80.8824	71.0337	88.8826	75.6052	85.9524	87.2276	81.6719	79.1667	97.2332	85	70.6889	91.6544	92.4569	90.3269	93.4583	51.3333	88.5607	89.9094	86.4727	91.6667	96.875	88.2292
ChrNC_037336,1:9831001-9831400	NC_037336,1	9831001	9831400		SMAP1	gene-SMAP1	No description	+	gene	overlapping	0	90.0433	99.0977	88.1971	72.1861	89.5076	86.7329	90.6614	91.7324	80.7247	84.0909	97.3201	86.8831	75.9987	94.8039	91.8519	93.0989	91.3658	67.4747	90.9549	92.0033	89.2701	92.5926	96.4692	95.7407
ChrNC_037336,1:56141601-56142000	NC_037336,1	56141601	56142000		null					Not found	0	95.4545	80.303	80.5556	75.3086	88	72	78.4314	80.7018	73.5043	67.9487	76.6667	66.6667	74.4444	83.3333	80.7018	95.4545	89.7436	78.3333	84.5238	76	69.6094	87.3874	95.2381	82.1097
ChrNC_037336,1:68768801-68769200	NC_037336,1	68768801	68769200		null					Not found	0	90.625	85.7143	63.2401	56.5341	84.0909	50.3947	77.8912	89.1304	68.4211	72.2222	81.456	56.8182	66.6667	89.7859	79.5455	96.1521	73.5931	73.3333	80.1058	85.7143	81.9444	83.5938	93.75	68.3673
ChrNC_037336,1:68769001-68769400	NC_037336,1	68769001	68769400		null					Not found	0	92.4679	80.8791	59.9254	58.5606	80.6061	48.4976	79.3968	88.6956	69.9368	72.2222	83.7363	55.4545	63.3333	83.3807	77.2727	93.4297	68.8745	68.6667	81.2346	81.4286	83.2026	85	85	69.0332
ChrNC_037336,1:75925401-75925800	NC_037336,1	75925401	75925800		PERP	gene-PERP	PERP%2C TP53 apoptosis effector	-	gene	overlapping	0	15.448	10.8772	12.1225	22.1926	10.8388	16.2777	32.4541	11.2148	20.0175	22.5741	13.2353	11.6313	28.4838	10.5676	18.3333	14.0489	19.1802	2.33974	13.9022	10.169	11.1616	13.5	5.8918	11.7659
ChrNC_037336,1:75925601-75926000	NC_037336,1	75925601	75926000		PERP	gene-PERP	PERP%2C TP53 apoptosis effector	-	gene	overlapping	0	13.7888	10.5463	3.01435	16.7068	11.4	9.69437	45.731	13.1818	17.044	23.6148	14.7059	10.6878	38.5579	11.3743	12.3333	13.5338	17.6518	13.9377	11.1538	10.0184	4.16667	14.2	4.27536	5.33333
ChrNC_037336,1:97154801-97155200	NC_037336,1	97154801	97155200		PRKN	gene-PRKN	parkinson protein 2%2C E3 ubiquitin protein ligase (parkin)	-	gene	overlapping	0	84.5647	94.6054	91.54	72.3615	83.0839	63.4784	76.3986	82.6213	74.4021	66.947	94.3557	76.8246	84.6366	93.0304	81.4832	86.9852	92.0945	86.1451	89.3693	87.9106	88.6558	89.9532	96.9388	82.0638
ChrNC_037336,1:98015801-98016200	NC_037336,1	98015801	98016200		PRKN	gene-PRKN	parkinson protein 2%2C E3 ubiquitin protein ligase (parkin)	-	gene	overlapping	0	90.3415	71.5608	97.9798	89.1667	80.9562	76.3974	83.4028	73.0392	91.0873	80.6043	85.1301	65.3989	86.9456	65.424	86.6667	95.5867	95.5204	87.2727	100	77.0705	92.3248	92.0346	60	87.4868
ChrNC_037337,1:8943201-8943600	NC_037337,1	8943201	8943600		null					Not found	0	45.9524	51.5824	35.1763	15	40	4.84914	40.9091	31.456	20.3105	20	27.0256	32.6742	22.0676	51.4706	42.2249	52.7976	29.1667	25.7692	44.8077	28.8462	18.6581	64.0625	41.1765	22.3401
ChrNC_037337,1:8943401-8943800	NC_037337,1	8943401	8943800		null					Not found	0	46.3492	37.3194	24.8357	13.75	37.037	2.52554	34.8485	30.6471	22.6072	20.6944	27.8234	17.6018	20.9088	58.1699	36.9484	51.1111	32.0988	20.7123	31.6	30.4843	11.2554	61.8056	44.4444	18.2597
ChrNC_037337,1:8943601-8944000	NC_037337,1	8943601	8944000		null					Not found	0	46.6667	38.2609	16.5631	12.5	34.6667	0.666667	30	30	24.4444	21.25	28.4615	17.4704	20.1714	63.5294	32.7273	49.7619	34.4444	16.6667	25.5077	31.7949	5.33333	60	47.0588	15.6631
ChrNC_037337,1:27352001-27352400	NC_037337,1	27352001	27352400		LOC515473	gene-LOC515473	No description	+	gene	downstream	1351	89.1513	93.8606	75.6995	61.8254	85.8647	56.5332	84.2897	88.4354	83.3187	78.6415	88.4935	84.159	74.1425	95.1617	80.1569	88.8452	93.4025	83.4389	89.7269	91.3258	86.2606	92	97.037	75.58
ChrNC_037337,1:42560001-42560400	NC_037337,1	42560001	42560400		null					Not found	0	93.1579	46.875	86.9048	65.8537	46.3768	95.1261	55.5556	36.5079	66.3826	69.7972	39.9536	59.4412	75.3864	36.9048	80.1471	80.8362	45.9209	79.3269	93.1034	49.2424	65.8333	88.8889	49.6364	85.2222
ChrNC_037337,1:44312001-44312400	NC_037337,1	44312001	44312400		FRMD6	gene-FRMD6	FERM domain containing 6	+	gene	overlapping	0	98.6111	89.4022	96.4912	75.7576	80.2244	86.9091	88.8889	90.293	91.8124	79.6296	70.8927	80	88.8596	76.5693	94.4444	94.2276	85.4056	65.9091	94	81.4123	78.4737	100	84.8214	95.8333
ChrNC_037337,1:45768001-45768400	NC_037337,1	45768001	45768400		CSNK1G1	gene-CSNK1G1	casein kinase 1 gamma 1	+	gene	overlapping	0	100	96.7742	99.0476	81.25	84.127	92.1053	70.6395	98.4848	97.1323	65.4809	79.8246	83.3333	96.0487	87.7996	94.4444	87.3016	76.5432	83.3333	99.1228	93.3333	84.0171	91.8699	97.4359	97.1014
ChrNC_037337,1:80286601-80287000	NC_037337,1	80286601	80287000		RAD51B	gene-RAD51B	RAD51 paralog B	+	gene	overlapping	0	93.7816	95.7479	97.7778	90.5475	93.0707	93.0952	76.3441	97.0868	97.1014	79.1291	93.1034	96.2013	85.2391	92.5809	91.0331	90.2701	98.0392	97.1429	95.4545	99.0991	92.2581	98.3333	98.7179	95.2381
ChrNC_037337,1:83814801-83815200	NC_037337,1	83814801	83815200		RGS6	gene-RGS6	No description	+	gene	overlapping	0	85.9593	94.5122	87.3252	81.2698	83.7692	74.8686	88	91.1268	87.7067	73.5677	96.6667	92.0807	78.9517	89.0931	86.875	94.2771	93.872	66.9025	91.2264	92.9348	74.8547	91.4062	96.7391	75.8406
ChrNC_037337,1:83815001-83815400	NC_037337,1	83815001	83815400		RGS6	gene-RGS6	No description	+	gene	overlapping	0	85.8356	95.3201	87.1782	80.7186	83.8718	76.1324	87.6667	90.9838	88.3986	74.5072	96.3889	90.3727	78.825	90.9471	86.6667	94.682	94.7757	80.9589	91.1568	94.5652	80.1877	90.8518	97.1014	78.9474
ChrNC_037337,1:88814601-88815000	NC_037337,1	88814601	88815000		null					Not found	0	91.6667	34.6485	87.3525	56.4935	42.517	73.9772	49.2899	58.3333	70.4919	44.7802	8.33333	44.0065	62.3207	14.881	54.6218	61.039	29.8059	68.4263	78.7973	43.0834	97.2222	68.75	31.7254	90.4978
ChrNC_037337,1:97735001-97735400	NC_037337,1	97735001	97735400		null					Not found	0	95.171	90.636	90.45	85.1399	87.5941	81.6228	80.1238	96.5538	61.3543	81.1941	94.2214	77.2954	68.8944	83.2738	80.8824	83.9776	90.625	90.5258	89.7325	92.7256	83.0529	87.969	91.8421	69.375
ChrNC_037337,1:97735201-97735600	NC_037337,1	97735201	97735600		null					Not found	0	95.0181	91.2281	91.4396	85.7719	87.2504	80.8608	80.1031	95.7585	62.1064	80.5664	93.6837	77.5847	67.7334	83.2967	80.6723	84.0202	89.7436	91.0317	89.4737	93.1752	81.7554	87.704	91.4286	69
ChrNC_037337,1:102993401-102993800	NC_037337,1	102993401	102993800		SPG11	gene-SPG11	No description	-	gene	overlapping	0	86.7284	45.9119	75	53.6723	53.5618	82.2222	40.7407	43.8889	57.268	49.5671	34.1667	66.9763	55.0725	45.045	84.127	73.1707	45.8333	68.125	73.7374	79.0123	63.8889	64.4444	47.9167	83.3333
ChrNC_037338,1:1766401-1766800	NC_037338,1	1766401	1766800		null					Not found	0	79.6627	45	67.4797	50.7234	25.2145	64.9012	56.9643	48.8613	61.2404	43.1541	28.1901	49.2504	71.4804	34.4314	58.5714	86.1645	45.5357	43.3242	68.7334	27.6152	62.4725	79.537	61.2381	85.4786
ChrNC_037338,1:8076801-8077200	NC_037338,1	8076801	8077200		null					Not found	0	89.4973	80.609	96.875	96.3415	79.4482	95.8158	92.515	97.4138	90.0741	95.1418	88.1818	77.4006	93.4819	82.0476	73.75	66.0591	72.8151	78.3995	87.3611	75.3027	88.0082	77.6578	79.9407	92.3015
ChrNC_037338,1:9168201-9168600	NC_037338,1	9168201	9168600		GPR45	gene-GPR45	No description	+	gene	downstream	1334	87.7714	80.4028	76.0769	77.6296	71.8717	83.0476	85.1613	80.3873	83.6063	80.4069	79.1286	87.3561	70.9684	72.3254	78.75	92.2727	77.512	67.5627	90.5455	68.9216	80.66	87.9644	80.9804	90.614
ChrNC_037338,1:9168401-9168800	NC_037338,1	9168401	9168800		GPR45	gene-GPR45	No description	+	gene	downstream	1134	84.9739	79.6224	76.9231	74.8578	69.5816	81.5609	81.7414	75.6731	82.4057	74.1005	76.3699	70.5962	71.0271	70.7716	75	90.0923	74.5536	73.5663	89.0909	70.9034	80.9835	87.9323	77.6961	94.1338
ChrNC_037338,1:9168601-9169000	NC_037338,1	9168601	9169000		GPR45	gene-GPR45	No description	+	gene	downstream	934	85.2335	81.8182	83.75	77.6786	71.3235	81.8122	82.0312	75	84.7222	72.6923	78.2609	55.4348	75.641	75	75	89.8438	76.6358	83.6458	90	78.5714	80	90.9091	79.1667	95.8333
ChrNC_037338,1:25615601-25616000	NC_037338,1	25615601	25616000		THADA	gene-THADA	No description	-	gene	overlapping	0	98.3333	92.3684	97.5	71.3044	93.9394	97.9167	93.0556	81.7424	93.1306	98.5294	92.8571	97.5	86.8135	95.2381	96.6667	98.3333	95	80	100	88.6364	98.3333	98.1481	90.9091	94.6985
ChrNC_037338,1:58861801-58862200	NC_037338,1	58861801	58862200		LRRTM4	gene-LRRTM4	No description	+	gene	overlapping	0	87.6794	92.0635	70.1109	61.2949	91	76.8051	69.953	78.332	63.432	74.359	93.063	81.0606	76.0101	93.5428	87.5494	84.1463	92.4731	82.0513	84.0408	91.5152	62.4794	85.9211	93.75	68.5903
ChrNC_037338,1:58862001-58862400	NC_037338,1	58862001	58862400		LRRTM4	gene-LRRTM4	No description	+	gene	overlapping	0	88.3786	91.6667	71.3332	62.6379	83.3333	73.115	72.2564	77.3204	62.9446	75	91.4195	82.6705	76.228	91.8676	87.6859	80.7927	92.3387	76.9231	83.0306	89.9599	67.0518	85.4934	93.75	72.5142
ChrNC_037338,1:74028401-74028800	NC_037338,1	74028401	74028800		DNMT3A	gene-DNMT3A	DNA methyltransferase 3 alpha	+	gene	overlapping	0	62.0068	73.6607	29.3478	37.6623	71.2121	33.9175	47.8992	70.757	34.6939	60.0863	79.4591	68.8388	40.678	92.8179	82.3529	67.6471	91.8367	50.1611	59.2424	89.7581	66.5359	74.6753	86.4286	39.3878
ChrNC_037338,1:86078201-86078600	NC_037338,1	86078201	86078600		null					Not found	0	75.959	9.09951	59.2202	39.631	30.7773	66.5302	46.1472	41.4199	48.4917	40.1045	13.1136	41.5411	69.7746	25.6747	35.0447	59.3079	21.8285	42.0084	66.943	24.3098	47.9953	75.6972	35.9295	74.4314
ChrNC_037338,1:86078401-86078800	NC_037338,1	86078401	86078800		null					Not found	0	61.933	10.2854	42.4087	34.3006	25.1205	46.4446	42.9484	38.1299	45.2645	38.1284	16.6902	31.0248	52.1627	18.3454	28.9255	63.429	21.3044	31.2076	60.5374	23.0036	47.0425	71.2493	30.5288	58.8399
ChrNC_037338,1:86078601-86079000	NC_037338,1	86078601	86079000		null					Not found	0	51.0805	12.2619	34.003	25.4167	15.6924	26.69	39.7481	32.6465	46.1644	34.835	18.1577	21.0296	39.1274	11.2963	21.9934	69.0074	20.288	13.2063	55.5687	20.2293	45.4546	69.4241	21.5278	44.1303
ChrNC_037338,1:87962401-87962800	NC_037338,1	87962401	87962800		IAH1	gene-IAH1	isoamyl acetate hydrolyzing esterase 1 (putative)	-	gene	overlapping	0	65.4762	90.4762	93.6735	91.2456	93.9341	93.6639	90.2857	92.8571	94.9798	89.0756	90.6977	77.4667	87.3968	97.9507	93.3333	72.6629	96	97.7273	77.1112	94.1522	93.75	73.2143	91.0714	97.9592
ChrNC_037338,1:87962601-87963000	NC_037338,1	87962601	87963000		IAH1	gene-IAH1	isoamyl acetate hydrolyzing esterase 1 (putative)	-	gene	overlapping	0	65.2778	91.1111	93.4127	92.3117	93.5641	93.2031	90.6667	94.7917	96.1039	92.1569	93.0233	96.6667	87.963	98.7586	92	54.844	96	96.9697	77.5699	93.8868	92.7083	75	90.625	97.619
ChrNC_037338,1:97238201-97238600	NC_037338,1	97238201	97238600		MVB12B	gene-MVB12B	No description	+	gene	overlapping	0	85.8964	67.7599	88.2522	68.9959	75.3846	79.8005	68.544	63.3724	79.814	65.3587	56.199	78.211	77.6923	68.7095	95.558	87.8808	74.4339	85.9367	94.5071	81.4086	76.9756	87.0312	86.1538	91.3632
ChrNC_037338,1:97262001-97262400	NC_037338,1	97262001	97262400		MVB12B	gene-MVB12B	No description	+	gene	overlapping	0	83.0022	86.3953	97.619	67.3054	70.0637	83.254	32.2443	86.3464	90.3234	63.9268	83.4295	83.3685	77.2772	82.4201	90.8564	86.0235	82.5563	83.7628	80.8761	87.3444	90.7189	84.5092	78.723	92.9178
ChrNC_037339,1:6230601-6231000	NC_037339,1	6230601	6231000		null					Not found	0	72.9311	60.1066	83.0087	82.2328	66.9841	88.989	89.1262	81.596	90.7484	85.8434	75.2566	69.3542	89.7397	82.1152	91.0567	73.9771	61.1963	58.781	83.5526	72.9208	91.3141	74.0236	62.1886	89.8571
ChrNC_037339,1:13507201-13507600	NC_037339,1	13507201	13507600		ENOX1	gene-ENOX1	No description	-	gene	overlapping	0	64.7617	74.9323	93.719	71.2542	66.1721	90.4026	84.8596	62.2556	79.3375	71.4286	59.7035	81.5205	75.8242	31.3755	72.8114	46.8405	45.7143	88.5714	64.7921	62.4242	92.7409	31.0345	61.2736	92.1154
ChrNC_037339,1:13507401-13507800	NC_037339,1	13507401	13507800		ENOX1	gene-ENOX1	No description	-	gene	overlapping	0	72.6737	77.3485	94.9519	80.3182	72.5394	89.0844	91.5575	73.5689	84.6089	81.25	72.4666	82.9496	81.2299	47.5031	81.7952	57.8282	61.972	91.0714	73.8511	74.6769	94.6261	31.0345	74.9867	91.4079
ChrNC_037339,1:16624001-16624400	NC_037339,1	16624001	16624400		LRCH1	gene-LRCH1	No description	+	gene	overlapping	0	84.666	82.9365	95.071	70.6387	80.5607	88.0273	72.07	78.1247	82.0803	74.9132	67.5	78.7504	73.7421	79.7801	93.5417	86.9058	76.696	91.3271	89.5191	88.0899	83.1096	87.5	72.7319	95.2273
ChrNC_037339,1:16715201-16715600	NC_037339,1	16715201	16715600		null					Not found	0	92.657	63.0633	87.1042	62.1053	74.4969	81.7513	58.4314	57.5727	81.3993	63.8146	62.4107	70.4296	76.0927	75.844	74.6503	75.2562	58.0822	73.8263	77.7825	65.2848	64.1263	85.0115	63.8545	97.0816
ChrNC_037339,1:17050001-17050400	NC_037339,1	17050001	17050400		null					Not found	0	85.7793	88.3897	76.0234	64.4558	80.9587	61.3427	82.1494	85.8519	63.5961	75.2078	90.2195	89.8462	82.2831	84.4257	87.4283	87.6475	91.2187	81.544	89.8947	83.6638	69.2204	85.8351	87.013	74.0166
ChrNC_037339,1:24949801-24950200	NC_037339,1	24949801	24950200		null					Not found	0	87.4664	68.1051	85.0168	87.3426	70.6667	67.953	73.5632	67.7083	83.2789	68.5128	62.4664	68.7179	85.6151	78.9116	86.1111	94.2529	60.6061	58.7146	89.6296	75	70.9578	95.3954	84.127	88.6772
ChrNC_037339,1:33049401-33049800	NC_037339,1	33049401	33049800		null					Not found	0	74.058	15.4762	62	45	37.4386	81.86	31.25	57.1429	68.903	42.0149	15.1581	19.7143	50.2857	20.4668	47.7244	57.3668	17	69.1438	67.1146	22.4315	62.7577	54.2857	29.6875	96.1944
ChrNC_037339,1:33049601-33050000	NC_037339,1	33049601	33050000		null					Not found	0	74.058	15.4762	62	45	37.4386	80.2252	31.25	57.1429	67.2109	42.0149	15.1581	19.6429	50.2857	20.4668	47.7244	57.3668	17	63.3528	67.1146	22.4315	62.7577	54.2857	29.6875	96.1944
ChrNC_037339,1:35717401-35717800	NC_037339,1	35717401	35717800		XPO4	gene-XPO4	exportin 4	+	gene	overlapping	0	89.4841	83.7037	90.6814	95.4041	79.2323	85.9346	91.5622	87.4269	94.3262	97.4617	83.2578	87.2985	97.1087	91.2484	98.3333	68.1746	48.2323	43.122	91.8519	91.342	88.0635	88.5504	87.0215	98.3333
ChrNC_037339,1:64594001-64594400	NC_037339,1	64594001	64594400		null					Not found	0	73.4788	86.8802	78.7097	65.9091	79.7018	45.7579	78.7408	84.8485	73.4468	80.2508	87.1212	79.1775	71.8627	85.6725	52.5974	91.9084	90.0216	45.1389	95.1178	92.7842	80.1653	93.7662	91.866	81.2381
ChrNC_037339,1:64594201-64594600	NC_037339,1	64594201	64594600		null					Not found	0	76.1072	85.9848	81.6989	73.6928	83.992	55.1369	81.5536	91.8939	73.1724	81.2486	90.5709	80.78	75.6475	89.4789	63.2838	93.8748	93.4174	40	95.7231	93.7152	79.1189	94.2857	93.2817	78.1461
ChrNC_037339,1:79117201-79117600	NC_037339,1	79117201	79117600		METTL21E	gene-METTL21E	RIKEN cDNA 4832428D23-like	+	gene	overlapping	0	93.9809	90.303	94.2857	74.9994	81.25	93.5173	91.0667	98.8889	97.0732	83.6364	91.7241	90.8497	86.1887	88.75	76.364	97	83.2835	74.7692	98.4615	90.5263	88.8889	96.25	84.6154	88
ChrNC_037339,1:82285401-82285800	NC_037339,1	82285401	82285800		EFNB2	gene-EFNB2	No description	-	gene	overlapping	0	69.6833	19.6524	68.2656	63.5639	29.8239	61.9639	48.6574	34.6792	66.3916	61.501	18.2782	21.4674	70.3318	25.5953	30.0303	78.924	19.5712	55.8434	77.4604	37.1746	43.4174	79.2725	38.8145	70.9044
ChrNC_037339,1:82285601-82286000	NC_037339,1	82285601	82286000		EFNB2	gene-EFNB2	No description	-	gene	overlapping	0	72.9598	18.7317	65.8488	59.417	30.2145	61.636	46.3137	34.653	63.3059	56.9436	15.1415	22.9951	64.5581	24.916	28.0583	76.7684	16.8043	31.7098	74.7092	32.9683	35.6558	79.0972	37.7232	73.6809
ChrNC_037339,1:83293401-83293800	NC_037339,1	83293401	83293800		FAM155A	gene-FAM155A	family with sequence similarity 155 member A	-	gene	overlapping	0	77.9113	85.7398	81.4815	98.9247	89.7436	93.6839	98.4848	95.7792	100	98.3333	97.2222	93.912	84.9745	76.0289	81.9658	80.0595	86.3636	69.6528	82.0251	87.7635	80.7117	86.3636	85.989	81.0831
ChrNC_037339,1:83330401-83330800	NC_037339,1	83330401	83330800		FAM155A	gene-FAM155A	family with sequence similarity 155 member A	-	gene	overlapping	0	60.101	23.3846	91.1325	52.2147	28.125	89.1695	37.7193	30.6667	64.5161	24.0741	27.6423	50.5556	39.7136	9.08537	65.8775	67.7778	21.5686	42.0217	86.9892	49.386	87.0796	72.5707	13.1313	69.7436
ChrNC_037339,1:83330601-83331000	NC_037339,1	83330601	83331000		FAM155A	gene-FAM155A	family with sequence similarity 155 member A	-	gene	overlapping	0	57.8788	21.0896	91.1325	57.9955	28.125	79.1695	37.4781	30.6667	63.4156	24.0741	26.0399	41.5833	37.59	14.1469	65.8775	57.6667	21.5686	42.0217	73.5269	44.2982	87.0796	72.5707	13.1313	70.9371
ChrNC_037339,1:84100401-84100800	NC_037339,1	84100401	84100800		MYO16	gene-MYO16	No description	+	gene	overlapping	0	70.4545	23.2143	84.4444	38.6667	27.1318	78.0175	47.619	18.9394	65.3509	32.8283	10.3943	33.8547	45.9934	17.8571	35.1852	64.7619	36.1905	48.4192	65.4167	22.95	56.1594	46.6667	9.48448	74.5807
ChrNC_037340,1:8054201-8054600	NC_037340,1	8054201	8054600		MACROD2	gene-MACROD2	MACRO domain containing 2	+	gene	overlapping	0	95.7143	97.5521	91.3289	83.3999	86.5712	82.3111	91.7335	93.0634	92.3051	81.5789	96.4902	84.9415	92.0787	99.2188	88.6364	98.6918	97.0093	87.7451	97.9375	94.8714	95.8285	96.9388	96.5517	90.5998
ChrNC_037340,1:16796001-16796400	NC_037340,1	16796001	16796400		null					Not found	0	90.6693	44.5265	75.6252	67.5476	54.3465	69.2827	75.9028	67.0946	70.1437	52.3496	41.0203	46.627	62.0863	53.6794	48.2909	74.8733	48.8298	50.7887	75.6894	44.2147	49.4231	82.3543	63.4868	63.8207
ChrNC_037340,1:18092001-18092400	NC_037340,1	18092001	18092400		CCNY	gene-CCNY	cyclin Y	-	gene	overlapping	0	87.2562	94.6351	84.6491	69.8825	94.8641	61.7601	75.7085	79.4497	81.7832	70.9722	93.9566	84.7366	76.8459	93.7576	88.5281	89.4355	91.153	83.3578	83.4024	92.2061	85.4258	84.4641	95.1447	71.1067
ChrNC_037340,1:28816601-28817000	NC_037340,1	28816601	28817000		null					Not found	0	54.955	12.2826	85.5392	59.7222	30.5556	74.1421	71.628	43.0199	52.1458	52.8736	12.9167	37.5758	64.7629	5.625	56.0606	35	13.5417	35.7146	40.7505	21.0345	66.4911	27.5	0	66.6667
ChrNC_037340,1:35884801-35885200	NC_037340,1	35884801	35885200		null					Not found	0	88.8889	69.6078	95.8333	65.9983	51.5152	80.9524	68.75	86.2745	84.8485	79.5125	62.963	72.381	73.8817	64.5161	61.7216	89.7436	60.7843	53.8384	87.3874	70.5882	96.4706	92.1569	75.4386	89.3056
ChrNC_037340,1:41486801-41487200	NC_037340,1	41486801	41487200		FOXA2	gene-FOXA2	No description	-	gene	overlapping	0	85.3801	59.4203	95.5556	96.9697	77.0833	89.7436	92.094	90.1961	96.2169	90.1961	84	69.0632	96.9697	69.5652	87.5	86.2069	68.4211	48.3333	87.3874	59.2593	87.1001	72.8395	77.1062	93.5556
ChrNC_037340,1:53438001-53438400	NC_037340,1	53438001	53438400		SIRPB1	gene-SIRPB1	signal-regulatory protein beta 1	+	gene	overlapping	0	81.9252	77.3551	76.3441	69.9965	72.792	68.4893	78.3864	77.7968	71.5479	69.7159	71.3956	63.5714	73.1429	71.0124	75.8806	83.0836	80.6681	74.0749	84.1296	79.0858	76.059	87.3771	74.2915	84.7863
ChrNC_037340,1:61403801-61404200	NC_037340,1	61403801	61404200		DUSP15	gene-DUSP15	No description	-	gene	overlapping	0	28.0702	8	25.641	7.06522	15.3725	25.9219	7.14286	15.1067	10.986	8.88889	9.52381	16.4216	13.3333	9.44444	7.14286	19.6078	2.38095	10.4167	20.4215	10.101	26.7949	20.2381	10.4386	18.9704
ChrNC_037340,1:75649201-75649600	NC_037340,1	75649201	75649600		EYA2	gene-EYA2	EYA transcriptional coactivator and phosphatase 2	+	gene	overlapping	0	97.619	85.5411	100	73.3296	95.2381	90.9864	81.4672	100	88.2145	97.7778	89.5833	91.3044	88.2353	94.8718	83.3333	95.8333	88.2353	100	100	75.8902	91.6667	97.619	95	88.2067
ChrNC_037340,1:75870001-75870400	NC_037340,1	75870001	75870400		ZMYND8	gene-ZMYND8	zinc finger MYND-type containing 8	-	gene	overlapping	0	87.6603	65.4167	75.7353	74.414	37.5	80.2203	67.2222	41.6402	67.9285	70.8333	44.7115	54.375	64.3655	51.157	59.375	83.9974	48.6738	63.0609	76.2369	62.3527	57.4725	84.086	61.5385	84.0909
ChrNC_037340,1:79372801-79373200	NC_037340,1	79372801	79373200		NFATC2	gene-NFATC2	No description	-	gene	overlapping	0	18.3772	1.6129	6.25	9.2803	20.7721	20.3598	15	8.75	10.8333	0	13.3602	16.3636	13.125	16.5197	17.1875	20.4741	8.19293	28.125	28.125	19.1042	32.7381	39.2857	17.9688	37.5
ChrNC_037340,1:80681601-80682000	NC_037340,1	80681601	80682000		TSHZ2	gene-TSHZ2	No description	+	gene	overlapping	0	86.0189	96.8395	93.5114	75.4492	84.6265	74.8916	61.3472	85.5864	85.155	67.4719	90.4351	83.8079	70.0862	92.5545	94.3137	85.0716	95.7728	83.1481	80.2879	87.6369	90.4988	80.2469	97.9296	92.5293
ChrNC_037340,1:80755601-80756000	NC_037340,1	80755601	80756000		TSHZ2	gene-TSHZ2	No description	+	gene	overlapping	0	73.5039	51.4763	38.0769	51.4434	19.2426	74.8059	31.4213	51.1267	49.3866	69.301	22.1265	21.586	67.8862	30.3114	56.0606	71.9544	42.2578	29.81	79.3442	34.6705	36.1885	87.3504	61.0238	77.8906
ChrNC_037340,1:80755801-80756200	NC_037340,1	80755801	80756200		TSHZ2	gene-TSHZ2	No description	+	gene	overlapping	0	75.552	61.3873	44.9135	49.7882	18.0891	72.2161	39.8576	62.2899	60.258	79.8297	20.6023	18.2689	78.0036	29.2599	44.5563	84.4653	44.7521	30.7767	87.9449	35.4368	47.0716	93.3846	67.7551	70.3736
ChrNC_037340,1:80756001-80756400	NC_037340,1	80756001	80756400		TSHZ2	gene-TSHZ2	No description	+	gene	overlapping	0	78.0917	69.105	50.1122	48.6667	17.6367	70.9197	46.2963	67.6471	65.5691	87.2549	22.3958	15.717	85.4532	34.058	39.0332	95.2101	47.8261	31.6697	93.4211	39.4315	51.7087	97.7778	81.9444	66.9384
ChrNC_037341,1:2756601-2757000	NC_037341,1	2756601	2757000		DENND3	gene-DENND3	No description	-	gene	overlapping	0	62.9167	17.3639	68.6134	35.816	24.5369	78.8992	40.2001	25	58.2653	55.2503	23.6797	32.0078	45.7924	17.5756	48.1061	64.0152	11.6706	21.046	57.4226	32.2407	41.4438	65.0926	19.5238	53.2352
ChrNC_037341,1:2756801-2757200	NC_037341,1	2756801	2757200		DENND3	gene-DENND3	No description	-	gene	overlapping	0	66.875	18.9876	69.7059	32.4872	37.1849	78.5114	28.4959	24.7632	56.4722	51.5235	17.6341	43.9744	35.3265	20.1235	53.7879	58.3807	9.6628	31.5625	60.7228	36.4943	41.1919	62.8819	12.9663	52.9221
ChrNC_037341,1:2757001-2757400	NC_037341,1	2757001	2757400		DENND3	gene-DENND3	No description	-	gene	overlapping	0	83.3333	33.8207	75.4902	37.3333	52.381	83.4283	32.3068	24.2105	72.5556	56.4103	25.3333	54.416	44.7891	30.8642	69.697	68.1818	18.6275	45.5556	78.3892	54.023	51.3825	68.8889	21.3889	57.5758
ChrNC_037341,1:20897201-20897600	NC_037341,1	20897201	20897600		null					Not found	0	91.4099	81.0838	79.3318	71.0145	81.147	81.1895	85.8712	78.2073	81.5246	64.5536	90.8333	53.9192	81.7554	81.9444	76.1905	87.9088	87.5758	57.8089	87.7747	74.8654	76.5	89.3141	84.058	77.6315
ChrNC_037341,1:22564801-22565200	NC_037341,1	22564801	22565200		null					Not found	0	100	95.1908	97.2222	82.4711	90.9039	93.6529	91.2268	95.8841	96.2905	87.5	86.381	91.7857	82.1603	81.2669	81.6541	93.4953	98.2619	88.604	96.6548	96.2027	90.4086	98.3837	96.5035	96.6958
ChrNC_037341,1:23281401-23281800	NC_037341,1	23281401	23281800		RPS20	gene-RPS20	ribosomal protein S20	-	gene	downstream	1826	97.9167	93.2492	95.8333	69.679	91.5152	80.2729	92.9293	85.5014	87.5515	86.2985	83.5836	69.8904	91.6667	87.7322	87.8788	97.3039	89.8551	89.5705	95.2614	91.8872	80.0647	96.4912	84.7312	87.5214
ChrNC_037341,1:26470201-26470600	NC_037341,1	26470201	26470600		CHD7	gene-CHD7	No description	+	gene	overlapping	0	82.5	51.6667	89.2857	76.1995	86.6667	94.1151	82.3529	28.7678	90.0421	76.9231	34.8403	44.1358	67.1709	45.1754	77.4074	88.3041	29.6296	79.6053	91.746	56.4929	76.1502	90.3968	48.0303	96.6667
ChrNC_037341,1:36789601-36790000	NC_037341,1	36789601	36790000		STAU2	gene-STAU2	staufen double-stranded RNA binding protein 2	-	gene	overlapping	0	95.0355	87.6033	89.7939	71.5232	91.0438	93.2029	90.3034	95.3472	94.9118	89.5786	92.0241	91.5884	88.8023	93.3733	96.4268	98.9268	94.7244	98.5507	97.0936	92.2054	85.2739	91.5871	95.7557	95.5234
ChrNC_037341,1:36789801-36790200	NC_037341,1	36789801	36790200		STAU2	gene-STAU2	staufen double-stranded RNA binding protein 2	-	gene	overlapping	0	81.4573	73.1502	91.7421	61.2745	70	93.75	71.2265	75.0772	81.3426	65.3617	69.6671	76.1355	65.7381	73.2843	91.8277	85.1852	66.7551	90.9585	90.1397	66.8069	84.2222	70.6454	74.9396	91.5807
ChrNC_037341,1:64472201-64472600	NC_037341,1	64472201	64472600		VPS13B	gene-VPS13B	No description	-	gene	overlapping	0	97.9167	81.0345	98.3333	92.8571	80.5556	90.625	66.1706	78.8462	91.875	64.6645	83.3333	74.1319	72.1702	95	87.5	95.5357	66.6667	80.4511	90.3226	94.8529	93.3747	93.3333	90.9091	92.9167
ChrNC_037341,1:64472401-64472800	NC_037341,1	64472401	64472800		VPS13B	gene-VPS13B	No description	-	gene	overlapping	0	94.6078	80.8292	98.3333	84.8469	80.5556	88.6905	59.2404	78.022	86.9261	67.7782	76.1905	72.8373	71.9293	86.8254	88.5714	90.5524	69.6742	80.4511	89.8986	85.3786	93.8332	90.068	80.5195	90.9921
ChrNC_037342,1:2450201-2450600	NC_037342,1	2450201	2450600		GRIA4	gene-GRIA4	glutamate ionotropic receptor AMPA type subunit 4	-	gene	overlapping	0	85.5147	92.6587	88.4988	63.6015	86.3916	73.338	87.3239	79.7619	84.5192	85.4757	88.2902	86.9048	77.3956	96.1111	73.1963	90.5229	82.0949	77.6503	93.4469	89.6104	73.4877	95.7031	90.4762	89.6514
ChrNC_037342,1:13891601-13892000	NC_037342,1	13891601	13892000		MAML2	gene-MAML2	mastermind like transcriptional coactivator 2	+	gene	overlapping	0	95.4034	17.1053	94.281	56.6234	23.9583	67.2414	46.6216	44.7917	55.3571	82.5758	16.4101	39.1026	63.3721	42.0769	53.5714	92.5223	31.9444	38.1423	91.9355	46.5909	67.7108	85.8696	43.0556	88
ChrNC_037342,1:13891801-13892200	NC_037342,1	13891801	13892200		MAML2	gene-MAML2	mastermind like transcriptional coactivator 2	+	gene	overlapping	0	95.0617	19.2982	94.2266	56.1	23.6111	67.8161	49.5495	47.2222	55.9524	83.8384	14.9836	41.8803	65.1163	42	54.7619	95.2381	33.6182	32.4835	93.5484	47.7273	65.5897	89.8551	48.1481	85.3333
ChrNC_037342,1:24671001-24671400	NC_037342,1	24671001	24671400		ZBTB16	gene-ZBTB16	zinc finger and BTB domain containing 16	+	gene	overlapping	0	65.0992	19.7765	72.7945	50.5874	13.4191	75.8654	33.5704	35.4949	54.2923	47.4167	13.3982	27.3062	43.788	9.8941	24.4048	50.9583	8.61247	21.5007	63.4762	26.6088	72.1626	69.4919	15.1099	80.25
ChrNC_037342,1:29435401-29435800	NC_037342,1	29435401	29435800		null					Not found	0	60.9668	12.6984	72.2222	26.5907	1.14943	59.5861	20	13.5417	57.631	13.2716	6.20155	15.1515	41.3793	5.11706	25	41.1348	7.5641	26.3842	56	17.8571	55.5556	35.1852	1.85185	70.3704
ChrNC_037342,1:30757601-30758000	NC_037342,1	30757601	30758000		null					Not found	0	93.0556	80.7569	82.7957	77.0115	65.4321	90.582	71.9336	78.2051	71.4286	87.8788	82.8283	54.9708	75.9662	72.4138	78.4314	90.3226	68.4343	78.6111	85.7143	60.7937	78.9744	98.0392	72.4638	95.2381
ChrNC_037342,1:30757801-30758200	NC_037342,1	30757801	30758200		null					Not found	0	94.0942	89.1022	86.1959	74.4828	77.7778	91.2407	82.7056	78.4615	79.4425	88.1818	86.0606	64.5614	81.2319	82.0179	84.7059	91.6129	81.0606	80.5595	90.4762	74.7778	82.7692	98.8235	80	93.0476
ChrNC_037342,1:32669201-32669600	NC_037342,1	32669201	32669600		LOC101903557	gene-LOC101903557	No description	-	gene	overlapping	0	87.5	62.5	89	68.1818	73.7981	80.6818	74.0385	75	77.5727	53.0702	39.4231	87.5	69.2733	60	89.2064	88.4197	76.0714	67.4359	85.3763	83.4225	80.1948	81.3954	63.6667	93.25
ChrNC_037342,1:32669401-32669800	NC_037342,1	32669401	32669800		LOC101903557	gene-LOC101903557	No description	-	gene	overlapping	0	85.9477	56.0606	86.5517	61.8835	61.8654	78.3472	69.2002	68.4211	72.9867	51.5288	30.7949	82.9861	64.3857	49.6639	87.2894	79.7798	62.7381	66.4487	82.1706	71.259	75.4018	74.031	59.4276	87.9256
ChrNC_037342,1:32964001-32964400	NC_037342,1	32964001	32964400		LOC107131357	gene-LOC107131357	No description	-	gene	overlapping	0	96.6667	60.4167	87.037	85.1852	62.963	82.716	46.6667	68.6274	71.7949	60.7843	46.0317	39.1304	75.6737	59.2593	66.6667	72.2222	41.1765	62.6263	89.4737	70.9677	64.4445	100	64.2857	88
ChrNC_037342,1:39886401-39886800	NC_037342,1	39886401	39886800		TEAD1	gene-TEAD1	No description	-	gene	overlapping	0	83.2407	25.1538	60.6275	68.2751	35.6127	48.6747	42.8191	37.3239	58.1585	32.8008	8.41883	38.2507	71.4237	21.1225	46.9512	81.4535	21.4411	41.1534	77.2791	32.4244	54.3681	74.3989	17.8443	78.7702
ChrNC_037342,1:57757201-57757600	NC_037342,1	57757201	57757600		BBOX1	gene-BBOX1	gamma-butyrobetaine hydroxylase 1	+	gene	downstream	1506	92.497	90.1759	91.4025	77.9048	90.4354	69.8054	84.6548	85.4694	81.6639	84.9171	85.7721	80.1757	86.813	84.8653	82.0532	93.6755	89.9463	80.4539	95.0597	87.806	85.1836	95.415	91.4062	85.1879
ChrNC_037342,1:63087401-63087800	NC_037342,1	63087401	63087800		null					Not found	0	70.7143	32.2283	85.7143	84.7778	36.2319	98.0392	96.0961	32.6087	82.2536	84.7134	15.9531	71.7172	85.907	16.9231	83.3333	74.8677	19.1407	77.193	81.25	25.2137	82.3232	74.4445	35.0877	91.8889
ChrNC_037342,1:78111801-78112200	NC_037342,1	78111801	78112200		OR4C46	gene-OR4C46	No description	-	gene	overlapping	0	87.5	66.9355	84.7222	96.875	70.9868	91.2458	90.846	78.2143	83.1495	91.8919	83.2143	59.2803	91.4431	78.6765	83.9286	79.9569	53.3333	52.3175	81.3953	75.0554	89.0542	67.3077	69.4444	85
ChrNC_037342,1:78112001-78112400	NC_037342,1	78112001	78112400		OR4C46	gene-OR4C46	No description	-	gene	overlapping	0	90	66.9355	84.7222	96.875	70.9868	90.9966	90.846	78.2143	83.1495	91.8919	83.2143	59.2803	91.4431	78.6765	83.9286	79.9569	53.3333	44.1165	81.3953	75.0554	89.0542	67.3077	69.4444	85
ChrNC_037343,1:3549801-3550200	NC_037343,1	3549801	3550200		SLC41A1	gene-SLC41A1	solute carrier family 41 member 1	-	gene	overlapping	0	89.0653	92.0635	91.3889	73	77.7553	74.9023	79.4118	85.4789	77.1937	90.1075	88.1362	79.3808	83.4763	84.0789	92.3521	94.2857	91.9192	78.538	95.2614	94.7581	91.0617	96.8254	97.7011	85
ChrNC_037343,1:3550001-3550400	NC_037343,1	3550001	3550400		SLC41A1	gene-SLC41A1	solute carrier family 41 member 1	-	gene	overlapping	0	89.1204	91.7749	87.2917	70.375	78.8293	71.8017	76.2255	87.2573	70.673	87.7419	88.6021	75.8399	83.9035	86.0855	90.855	95	92.4242	71.4035	92.7696	95.2621	88.2963	97.619	98.2759	78.2237
ChrNC_037343,1:21396201-21396600	NC_037343,1	21396201	21396600		null					Not found	0	100	73.5294	92.3529	87.1429	79.7101	75.2322	91.2281	89.5299	85.5379	74.7334	88.8889	85.1852	86.9048	78.1385	93.6364	95.8333	84.1299	64.1026	96.5517	69.3694	85.1215	93.3333	80.3922	92.0635
ChrNC_037343,1:23757601-23758000	NC_037343,1	23757601	23758000		null					Not found	0	93.5897	96.1538	91.936	74.4681	88.3838	75.3749	93.3333	96.6667	84.6546	89.7849	95.4545	85.6884	82.9457	96.8085	92.8571	97.6667	95.3704	91.6573	97.2727	94.9612	84.4926	98.4848	94.7368	90.2778
ChrNC_037343,1:23757801-23758200	NC_037343,1	23757801	23758200		null					Not found	0	94.5055	94.8718	91.5843	74.1641	87.8788	75.3888	93.6508	97.1429	85.7754	89.8617	95.4236	87.1118	83.3887	96.3526	93.8775	97.4286	96.0317	92.1688	96.5842	95.6811	86.2615	98.0519	95.4887	90.4762
ChrNC_037343,1:42837401-42837800	NC_037343,1	42837401	42837800		CASZ1	gene-CASZ1	No description	+	gene	overlapping	0	93.0746	90.0794	92.2817	81.1218	86.8129	91.1925	62.4037	84.8848	90.0316	74.8188	82.7115	83.9725	71.6981	85.7553	87.5325	87.5	90.3999	84.5833	81.0345	80.2124	87.4436	86.4583	97.1429	92.1875
ChrNC_037343,1:42837601-42838000	NC_037343,1	42837601	42838000		CASZ1	gene-CASZ1	No description	+	gene	overlapping	0	93.0746	90.0794	92.2817	81.1218	86.8129	91.1925	62.4037	84.8848	83.9247	74.8188	83.6226	83.9725	71.6981	85.7553	80.3409	87.5	82.509	84.5833	81.0345	80.2124	87.4436	86.4583	97.1429	92.1875
ChrNC_037343,1:49981001-49981400	NC_037343,1	49981001	49981400		PRDM16	gene-PRDM16	No description	-	gene	overlapping	0	25	3.53383	2.44048	4.16667	2.08333	4.41176	0	0	1.42857	4.16667	6.66667	0	3.99392	1.875	7.14286	8.33333	5.43478	4.16667	8.92857	0	1.78571	16.1765	3	0
ChrNC_037343,1:59781201-59781600	NC_037343,1	59781201	59781600		RASAL2	gene-RASAL2	No description	+	gene	overlapping	0	92.7797	95.2381	85.4789	81.25	87.4644	91.1902	78.9314	94.5946	84.1396	92.6667	86.1111	81.4815	71.06	70.7986	64.7059	89.3365	92.9293	82.5261	91.9753	75	78.734	97.2973	80.7692	84.0909
ChrNC_037343,1:60297001-60297400	NC_037343,1	60297001	60297400		null					Not found	0	67.8052	28.7381	73.436	48.8017	30.787	53.0444	42.3513	33.8396	76.7475	43.7343	17.2493	30.5556	53.8912	28.8786	49.6747	68.9083	35.9234	60.1413	72.6923	49.8377	36.1909	59.8071	19.8481	70.9436
ChrNC_037343,1:60297201-60297600	NC_037343,1	60297201	60297600		null					Not found	0	67.3477	42.6442	74.1281	57.4074	34.2593	61.9216	46.4059	44.5192	71.0195	52.6316	25.3659	41.6667	50.5415	36.4692	53.1016	71.6212	44.1441	67.9404	78.7179	54.8498	41.8826	67.7878	39.5062	72.6026
ChrNC_037343,1:62941401-62941800	NC_037343,1	62941401	62941800		CACNA1E	gene-CACNA1E	calcium voltage-gated channel subunit alpha1 E	+	gene	overlapping	0	87.0078	84.877	72.8331	59.0965	76.8292	60.4003	75.0738	77.5452	61.4412	70.6349	92.0897	68.7225	79.8766	87.8698	81.384	88.9853	88.1481	85.4545	80.1347	82.1429	86.112	90.5556	83.3333	84.8316
ChrNC_037343,1:64239201-64239600	NC_037343,1	64239201	64239600		LAMC2	gene-LAMC2	No description	+	gene	overlapping	0	97.619	81.1111	90.3636	83.0492	89.974	88.0833	77.7035	93.5714	77.0635	74.2424	57.2516	85.9091	75.8958	79.8485	91.6667	86.8035	72.0702	78.0332	88.9558	88.3673	94.7531	85.8621	82.0513	81.8979
ChrNC_037343,1:64239401-64239800	NC_037343,1	64239401	64239800		LAMC2	gene-LAMC2	No description	+	gene	overlapping	0	94.7779	80.7471	96.9697	83.742	85.5847	86.0185	80.2885	92.8571	78.63	71.9318	55.7975	86.3105	78.006	78.5315	91.4216	88.7352	75.2733	81.7551	91.0308	88.0952	91.9182	84.6552	80.2885	89.1641
ChrNC_037343,1:65657201-65657600	NC_037343,1	65657201	65657600		C16H1orf21	gene-C16H1orf21	chromosome 16 open reading frame%2C human C1orf21	+	gene	overlapping	0	91.006	86.045	89.8674	81.4815	83.6111	78.3814	79.7269	95.4419	85.2792	78.355	83.1282	86.6162	81.2577	93.3234	98.6667	94.302	91.2724	90.2438	92.3913	92.9453	91.3526	96.1739	98.8506	94.3844
ChrNC_037343,1:76713201-76713600	NC_037343,1	76713201	76713600		DENND1B	gene-DENND1B	No description	-	gene	overlapping	0	85.7476	43.4156	90	71.3613	38.0769	80.076	66.6667	50.9921	77.0211	72.5679	31.3626	42.5568	74.6952	24.0846	50.542	84.4118	22.3965	56	86.1814	42.8576	65.0457	88.1767	33.0952	74.9959
ChrNC_037343,1:80270601-80271000	NC_037343,1	80270601	80271000		PPP1R12B	gene-PPP1R12B	No description	-	gene	overlapping	0	51.9063	8.32866	53.6928	70.9677	29.6692	68.4172	67.7778	47.8632	66.6318	62.3932	22.2222	26.435	67.1111	8.72365	23.5775	50.2564	9.09098	30.4553	52.1311	17.3682	49.6583	46.4646	5.31401	63.9816
ChrNC_037344,1:4386601-4387000	NC_037344,1	4386601	4387000		TRIM2	gene-TRIM2	tripartite motif containing 2	-	gene	overlapping	0	32.8283	13.4048	1.59722	8.05556	12	2.46032	14.2857	2.14372	3.05312	24.6645	10.4247	8.69565	19.4479	3.10559	2.38095	33.9286	9.52381	8.67347	25.0549	7.42857	6.59171	58.2812	19.1667	8.59236
ChrNC_037344,1:13960201-13960600	NC_037344,1	13960201	13960600		null					Not found	0	95.4309	93.1402	91.7944	62.8119	64.0476	66.1905	87.8078	91.8269	93.7311	89.7697	90.9091	85.4167	92.8571	84.188	84.6711	96.135	92.98	86.3732	97.4273	94.0954	89.1503	93.75	98.3333	86.3225
ChrNC_037344,1:16616201-16616600	NC_037344,1	16616201	16616600		null					Not found	0	98.6111	80.7692	96.875	78	81.8015	73.2138	86.242	90.5714	84.8718	81.3167	86.0425	82.3529	80.5141	88.3035	71.5618	95.9398	91.413	87.6746	93.9309	87.9726	85.5615	92.5	93.75	84.2334
ChrNC_037344,1:43136401-43136800	NC_037344,1	43136401	43136800		null					Not found	0	89.4516	91.5441	82.8648	71.164	87.1212	66.4563	76	82.6389	66.1201	82.0644	86.6301	83.913	85.4167	92.0083	73.5976	92.1103	96	86.4253	89.954	82.2222	84.8742	92.973	87.3551	82.3485
ChrNC_037344,1:43136601-43137000	NC_037344,1	43136601	43137000		null					Not found	0	87.3826	91.5441	77.1148	62.7149	87.043	61.3563	74.6667	81.7803	66.1201	79.2335	86.8308	80.389	72.0312	92.1739	77.0563	91.6058	95.2	83.0317	90	82.2222	84.9483	90.8108	88.7187	77.792
ChrNC_037344,1:51335401-51335800	NC_037344,1	51335401	51335800		NCOR2	gene-NCOR2	No description	+	gene	overlapping	0	87.634	90.7859	96.5135	74.7698	78.6572	88.3323	79	96.8807	89.9198	80.3595	86.886	92.5	89.4737	87.6071	83.4816	95.614	91.8857	69.1941	87.1429	79.6603	89.8995	98.0769	86.5909	85.3339
ChrNC_037344,1:51782001-51782400	NC_037344,1	51782001	51782400		CCDC92	gene-CCDC92	coiled-coil domain containing 92	+	gene	overlapping	0	93.8488	59.2415	75.7828	66.1538	36.3636	88.9586	49.4918	46.3258	81.1621	37.1795	60.0253	49.531	77.8294	48.538	65.1557	73.7194	66.3333	42.5584	73.6307	58.5968	70.4967	80.8586	36.9048	81.3636
ChrNC_037344,1:65147401-65147800	NC_037344,1	65147401	65147800		KIAA1671	gene-KIAA1671	No description	+	gene	overlapping	0	89.5238	86.314	85.9751	77.519	77.8209	76.315	81.0606	82.2917	77.1797	78.442	77.4852	74.4253	81.5986	77.9957	79.7619	92.3469	85.0665	94.7368	82.7381	74.5908	73.4104	95.9906	92.4242	92.4176
ChrNC_037344,1:65713601-65714000	NC_037344,1	65713601	65714000		MYO18B	gene-MYO18B	No description	+	gene	overlapping	0	92.5071	83.8095	91.25	73	72.9167	87.5263	91	85.5882	95.2	72.5263	69.4918	81.8824	75.1852	69.6	85.5128	85.7849	82.5806	90.3846	96	85	93.5527	90.8333	91.5789	93.8462
ChrNC_037345,1:7195401-7195800	NC_037345,1	7195401	7195800		null					Not found	0	77.8861	53.4759	79.1496	61.2825	41.7339	84.4063	63.589	48.2955	67.8951	68.7402	29.3599	32.7546	68.9327	34.2105	64.7727	87.1951	55.7018	44.9677	79.75	47.6974	74.0163	80.625	47.5	76.0449
ChrNC_037345,1:7195601-7196000	NC_037345,1	7195601	7196000		null					Not found	0	74.253	56.1497	84.0526	57.5988	40.5303	82.591	59.0909	48.9448	64.6666	51.9873	28.3873	33.7963	60.3601	31.8713	69.6694	80.8435	55.7018	47.2339	78.25	40.9886	73.4347	78.022	48.3333	74.8821
ChrNC_037345,1:14370801-14371200	NC_037345,1	14370801	14371200		ANKRD11	gene-ANKRD11	No description	-	gene	overlapping	0	73.5408	47.7667	89.7386	57.8925	61.8717	71.025	50.8333	51.9666	74.5513	50.7143	50.1253	65.5169	53.956	48.718	69.2929	72.9437	54.4058	62.5641	67.3684	59.0545	73.8638	74.1111	58.4615	82.5501
ChrNC_037345,1:14431201-14431600	NC_037345,1	14431201	14431600		ANKRD11	gene-ANKRD11	No description	-	gene	overlapping	0	96.6434	96.0366	98	74.0441	77.5	93.0435	83.1909	88.7344	96.1805	78.9314	91.7281	97.4638	93.75	93.4839	91.8182	94.8571	93.4211	88.5781	96.6667	95.5556	92.0268	97.037	95.4113	85.9511
ChrNC_037345,1:14431401-14431800	NC_037345,1	14431401	14431800		ANKRD11	gene-ANKRD11	No description	-	gene	overlapping	0	95.8042	96.9207	97.5	70.6801	80.8036	91.3044	83.1553	85.918	97.3684	80.3309	91.4894	96.8297	92.1875	94.3548	90.9091	94.2857	93.75	82.8671	95.8333	94.4444	93.0335	97.2222	95.4545	83.8278
ChrNC_037345,1:19662001-19662400	NC_037345,1	19662001	19662400		null					Not found	0	93.0565	89.7727	85.4794	77.193	92.6087	81.5697	80.9524	90.8333	81.6846	89.7233	87.8788	81.6402	85.0644	85.0575	89.2857	93.5897	84.2657	81.6262	95.8333	93.2719	94.3093	94.7917	97.8261	83.0474
ChrNC_037345,1:19662201-19662600	NC_037345,1	19662201	19662600		null					Not found	0	91.3956	88.3333	85.7571	75.7895	92	80.8466	80	91.7273	79.9642	89.4862	85.4546	80.5769	83.5829	84.8276	88.5714	92.3077	79.8757	86.902	95	92.5714	95.4082	93.75	97.3913	82.1569
ChrNC_037345,1:20091001-20091400	NC_037345,1	20091001	20091400		null					Not found	0	89.6175	79.4277	94.7753	71.1183	73.9646	93.4474	84.4618	88.8889	91.2878	79.7588	74.9223	74.8429	85.6862	70.5121	84.952	92.4828	66.4461	81.596	92.6068	80.6546	93.1456	91.5441	85.0575	90.0667
ChrNC_037345,1:24836401-24836800	NC_037345,1	24836401	24836800		NUP93	gene-NUP93	nucleoporin 93	+	gene	overlapping	0	90.5152	60.1379	74.9555	78.8811	58.0247	78.2588	82.6082	81.4815	78.6136	77.971	62.5	50.6108	82.9842	52.1925	50	95.7949	82.7586	51.9387	90.6437	87.6117	78.6667	93.7931	71.5385	93.0303
ChrNC_037345,1:28828201-28828600	NC_037345,1	28828201	28828600		null					Not found	0	84.3758	76.4822	100	87.8788	62.3656	91.2698	86.6667	79.8611	62.963	92.3529	81.9961	73.9348	95	61.473	80	68.9394	64.8984	68.366	74.7967	69.2308	57.1429	75.3086	83.3333	71.4791
ChrNC_037345,1:28828401-28828800	NC_037345,1	28828401	28828800		null					Not found	0	84.3758	76.4822	100	87.8788	62.3656	91.2698	86.6667	79.8611	62.963	92.3529	81.9961	73.9348	95	61.473	80	68.9394	64.8984	68.366	74.7967	69.2308	57.1429	75.3086	83.3333	71.4791
ChrNC_037345,1:57804201-57804600	NC_037345,1	57804201	57804600		ZNF613	gene-ZNF613	zinc finger protein 613	+	gene	overlapping	0	24.6377	44.6935	24.0842	58.6957	57.8947	38.2035	55.9483	33.3333	46.8468	41.6667	21.7949	29.8607	52.8175	38.8889	16.6667	51.1905	72.6496	70.5556	4.17391	18.9121	6.64312	26.9841	29.085	29.2034
ChrNC_037346,1:25052601-25053000	NC_037346,1	25052601	25053000		null					Not found	0	87.1691	61.9167	74.507	65.4794	56.6545	70.9135	65.4471	63.0952	45.4967	81.039	65.0836	48.5746	69.156	58.9269	54.7083	82.6411	59.4172	27.8283	81.2356	49.8107	39.5447	83.375	74.4615	78.5
ChrNC_037346,1:27851201-27851600	NC_037346,1	27851201	27851600		TRNAT-AGU	gene-TRNAT-AGU-6	No description	-	gene	overlapping	0	17.3469	14.5028	6.66667	21.1527	21.7796	11.5909	2.77778	28.0451	16.5242	1.85185	28.8055	19.4571	4.47958	25.6118	16.9001	35.4244	20.1615	13.0952	33.8889	27.1324	22.7772	24.0404	6.66667	23.3571
ChrNC_037346,1:33886801-33887200	NC_037346,1	33886801	33887200		ALDH3A1	gene-ALDH3A1	aldehyde dehydrogenase 3 family member A1	+	gene	upstream	630	93.3333	55.2381	85.7576	74.2508	55.1282	63.3578	89.7233	48.8889	72.0813	81.2821	56.1404	80.1852	69.9193	50.9706	75	93.0555	45.977	59.9753	94.4444	62.3529	80.9524	92.5926	60	85.7143
ChrNC_037346,1:36271801-36272200	NC_037346,1	36271801	36272200		ACSF2	gene-ACSF2	acyl-CoA synthetase family member 2	-	gene	overlapping	0	89.0731	83.4244	84.3954	69.5833	69.8348	86.768	81.5217	71.0701	84.2729	66.5998	67.7187	59.6429	72.3287	82.1711	80	88.1977	73.8372	62.5	81.7791	89.0625	78.5714	86.7188	75	85.2976
ChrNC_037346,1:36887001-36887400	NC_037346,1	36887001	36887400		FAM117A	gene-FAM117A	family with sequence similarity 117 member A	+	gene	overlapping	0	81.9862	49.9042	72.4183	40.4919	43.3333	79.5455	48.6383	52.617	71.5517	45.4545	30.8824	41.6667	52.7778	31.5315	55.6349	66.129	46.1538	33.5531	60.641	36.8132	53.22	63.3333	65.2174	76
ChrNC_037346,1:39720801-39721200	NC_037346,1	39720801	39721200		null					Not found	0	13.0357	28.125	28.4091	28.3333	15.7895	27.6042	19.7917	36.3636	24.5458	30.5556	22.2222	10.2694	25.3571	18.75	16.4773	15.7609	14.7727	6.66667	17.4261	14.3939	14.9123	3.4188	16.9384	26.3889
ChrNC_037346,1:44142601-44143000	NC_037346,1	44142601	44143000		null					Not found	0	53.7605	14.6341	58.1197	74.3954	29.6512	53.5714	80.9524	35.6354	60.1191	82	10.7143	20.3125	77.3718	13.4503	37.2537	46.2121	7.49459	13.0495	67.2414	10.7098	41.2859	58.3333	7.40741	12.8205
ChrNC_037346,1:63422201-63422600	NC_037346,1	63422201	63422600		null					Not found	0	53.4056	63.084	54.0613	54.1667	57.4074	32.5321	51.2383	56.5873	46.8008	30.5389	82.2917	65.0794	47.7054	47.4383	45.8333	72.8938	84.3369	57.9945	65.1638	66.2601	47.1861	85.9157	61.5362	35.144
ChrNC_037347,1:6944601-6945000	NC_037347,1	6944601	6945000		null					Not found	0	89.7563	86.1111	92.6471	90.5983	89.2857	83.3333	88.5714	97.4359	89.1795	80.7843	86.9048	92.4242	80.0076	92.5	98.1481	94.661	89.2045	88.5714	92.8571	67.0699	81.3889	98.6667	89.8551	100
ChrNC_037347,1:17526201-17526600	NC_037347,1	17526201	17526600		LOC104975232	gene-LOC104975232	No description	-	gene	overlapping	0	86.6071	54.7713	88.4615	82.2872	87.2672	92.9595	73.84	65.5343	84.542	68.6944	67.6692	64.1429	77.06	74.1986	87.6157	87.2158	67.7419	79.6286	90.3809	71.1355	93.6391	88.4354	66.6667	94.6329
ChrNC_037347,1:40025801-40026200	NC_037347,1	40025801	40026200		ADAMTS12	gene-ADAMTS12	ADAM metallopeptidase with thrombospondin type 1 motif 12	+	gene	overlapping	0	87.5	72.4603	88.1429	79.9178	63.4921	90.4444	72.8339	54.1865	80.98	73.5663	58.3333	69.5455	82.7666	37.2549	85.8333	89.3146	58.3333	72.4074	87.7627	67.1296	84.646	88.4096	45.4545	90.7361
ChrNC_037347,1:40194001-40194400	NC_037347,1	40194001	40194400		ADAMTS12	gene-ADAMTS12	ADAM metallopeptidase with thrombospondin type 1 motif 12	+	gene	overlapping	0	85.0021	81.6142	80.2941	74.2857	69.8307	72.8337	84.6591	85.6061	83.3912	74.6904	85.1562	76.1949	79.5259	82.0312	80.7917	96.6667	90.2083	85.3125	98.3333	94.3651	92.5	84.7561	83.4211	83.3988
ChrNC_037347,1:48329801-48330200	NC_037347,1	48329801	48330200		null					Not found	0	84.8967	78	78.6249	65.2632	84.3435	63.5266	79.2803	80.7143	74.2777	72.9032	70	64.7492	73.3183	74.0122	78	84.4737	65.7971	62.6586	85.5556	81.4921	81.4462	88.8889	75.2941	77.9707
ChrNC_037347,1:48330001-48330400	NC_037347,1	48330001	48330400		null					Not found	0	84.7973	83.125	81.1759	67.1053	87.8158	62.7415	82.4337	82.1429	75.7042	75.8064	75	71.1538	75.9615	80.3201	77.5	86.8421	73.913	62.4142	90.2778	84.0079	79.8077	89.8148	83.8235	77.8205
ChrNC_037347,1:56250001-56250400	NC_037347,1	56250001	56250400		MYO10	gene-MYO10	myosin X	+	gene	overlapping	0	47.8214	11.5385	58.6956	62.9167	48	83.7963	62.9167	29.9145	59.0152	64.7934	28.8889	36.5385	72.5877	13.375	40	44.968	25.0307	17.6948	54.0396	24.4322	48.2639	26.3889	9.30736	79.5615
ChrNC_037347,1:58132401-58132800	NC_037347,1	58132401	58132800		null					Not found	0	86.2222	88.4242	80.303	76.6403	78.8	66.1006	88.5457	80.8312	80.8701	75.7738	86.3569	62.2017	79.5566	82.0426	80.5633	94.8829	91.8143	80.4032	93.9429	88.5859	81.8956	93.1429	87.395	75.3034
ChrNC_037347,1:61662801-61663200	NC_037347,1	61662801	61663200		CTNND2	gene-CTNND2	No description	+	gene	overlapping	0	85.7391	85.1852	76.6808	82.115	86.7918	72.3124	89.3061	88.9194	64.0267	75.873	89.4872	72.5	72.1795	87.6121	76.6317	92.4342	54.4643	85.8377	99.359	76.9735	95.3846	91.6667	82.5	81.3272
ChrNC_037347,1:61744801-61745200	NC_037347,1	61744801	61745200		CTNND2	gene-CTNND2	No description	+	gene	overlapping	0	89.9267	85.1852	80.0245	75.5556	81.7308	52.5784	82.0513	81.1789	68.1994	69.3109	78.9474	86.6667	82.8571	87.3737	91.6667	97.2222	85.8586	76.3564	97.076	81.4815	70.9477	94.552	94.7368	82.1147
ChrNC_037347,1:61745001-61745400	NC_037347,1	61745001	61745400		CTNND2	gene-CTNND2	No description	+	gene	overlapping	0	89.9267	85.1852	80.0245	75.5556	81.7308	60.5984	82.0513	81.1789	72.7625	69.3109	78.9474	86.6667	82.8571	87.3737	91.6667	97.2222	85.8586	82.5397	97.076	81.4815	83.1155	94.552	94.7368	88.3302
ChrNC_037347,1:70520001-70520400	NC_037347,1	70520001	70520400		null					Not found	0	70.0531	70.3724	93.3333	84.9877	64.2173	86.6848	80.119	69.6078	75.754	87.5926	67.6407	72.0026	83.8603	66.2222	67.7083	67.8571	66.3611	68.2051	67.0565	64.1515	77.8215	71.1538	57.8472	79.0675
ChrNC_037347,1:71710601-71711000	NC_037347,1	71710601	71711000		AHRR	gene-AHRR	aryl hydrocarbon receptor repressor-like	-	gene	overlapping	0	23.178	11.4842	7.09745	10.7256	10.7335	6.27405	14.4333	7.29141	9.52381	11.2325	10.7842	4.55263	9.58716	13.8648	4.16667	23.7255	15.8235	5.68182	26.1421	8.70487	4.7619	18.7133	6.28205	21.25
ChrNC_037348,1:8624201-8624600	NC_037348,1	8624201	8624600		null					Not found	0	93.5185	58.0882	80.4215	77.3504	73.2143	81.6799	90.3986	73.8225	65.6124	77.1739	60.9331	36.9697	84.7619	54.694	54.1667	91.6667	66.9526	78.8745	94.5946	66.5	70.2778	90.8738	73.6842	79.2778
ChrNC_037348,1:12728801-12729200	NC_037348,1	12728801	12729200		MCTP2	gene-MCTP2	No description	-	gene	overlapping	0	90.9357	90.1862	61.7605	61.6389	78.5589	51	72.5427	81.3333	63.8889	85.1852	78.5321	83.9583	75.4386	85.177	74.1107	89.25	84.585	84.0245	80.0725	91.5278	64.0729	95.7456	93.6111	61.5332
ChrNC_037348,1:14377201-14377600	NC_037348,1	14377201	14377600		FAM174B	gene-FAM174B	family with sequence similarity 174 member B	+	gene	overlapping	0	86.4607	68.9394	82.9335	80.3103	81.6318	86.5698	73.3951	76.3681	87.8068	74.3248	58.9885	60.2491	81.6043	69.0621	59.1622	83.1091	70.935	37.2303	90.0974	72.28	74.2659	92.5315	67.366	80.9601
ChrNC_037348,1:16139001-16139400	NC_037348,1	16139001	16139400		SV2B	gene-SV2B	synaptic vesicle glycoprotein 2B	-	gene	overlapping	0	92.2078	83.438	80.9649	83.7731	93.9004	91.485	82.0028	97.8022	89.8611	80.7692	89.5068	74.2063	84.3689	85.305	93.0834	99.2857	91.7272	76.3939	96.0853	91.3001	89.9567	93.4982	95.2581	90.8037
ChrNC_037348,1:16139201-16139600	NC_037348,1	16139201	16139600		SV2B	gene-SV2B	synaptic vesicle glycoprotein 2B	-	gene	overlapping	0	92.2078	83.438	80.9649	83.7731	93.9004	91.485	82.0028	97.8022	89.8611	80.7692	89.5068	74.2063	84.3689	85.305	93.0834	99.2857	91.7272	78.4493	96.0853	91.3001	89.9567	93.4982	95.2581	95.9835
ChrNC_037348,1:23155401-23155800	NC_037348,1	23155401	23155800		HOMER2	gene-HOMER2	homer scaffold protein 2	-	gene	overlapping	0	88.0952	68.5	85.4167	72.9386	66.8155	61.8044	78.0474	84.0735	65.792	78.9641	69.2379	54.6773	78.7796	80.3695	54.3526	95.0163	61.0845	23.2075	90.906	79.3657	51.1409	89.8811	67.0343	82.748
ChrNC_037348,1:23155601-23156000	NC_037348,1	23155601	23156000		HOMER2	gene-HOMER2	homer scaffold protein 2	-	gene	overlapping	0	88.0952	62.2286	83.6571	67.1009	66.3095	62.7769	76.5556	80.1159	68.4475	75.3935	63.2164	50.6649	82.5586	75.1064	52.2821	95.2723	51.8306	28.566	89.4815	74.6925	44.0378	84.0477	61.2132	82.669
ChrNC_037348,1:25318601-25319000	NC_037348,1	25318601	25319000		RASGRF1	gene-RASGRF1	Ras protein specific guanine nucleotide releasing factor 1	-	gene	overlapping	0	92.911	48.4127	76.5278	66.6667	77.7778	72.5443	71.4869	53.3333	57.8222	76.1905	32.0513	40.3361	70.9416	34.4334	55.5556	92.8571	56.1404	82.735	81.25	56.6416	48.0159	78.7363	62.381	83.6905
ChrNC_037348,1:28824001-28824400	NC_037348,1	28824001	28824400		TM2D3	gene-TM2D3	TM2 domain containing 3	+	gene	overlapping	0	67.6252	87.2111	78.4364	58.8095	94.3878	42.2449	64.2857	80.2198	80.1399	56.5476	93.4123	50.6494	59.4457	90.102	65.8283	75.3564	94.9248	71.2356	77.3054	80.4677	64.2196	78.1151	90.6593	70.2218
ChrNC_037348,1:30019001-30019400	NC_037348,1	30019001	30019400		OTUD7A	gene-OTUD7A	OTU deubiquitinase 7A	+	gene	overlapping	0	90.7407	84.7222	87.5	79.7101	76.3889	94.1176	75.3086	96.2963	91.5459	85.7143	81.4815	86.6843	83.9506	85.5856	83.3333	95.6522	62.1212	85.3333	89.4737	87.3874	82.0513	98.4127	77.7778	88.8889
ChrNC_037348,1:52941801-52942200	NC_037348,1	52941801	52942200		null					Not found	0	89.0909	68.8889	85.1913	64.2525	69.0909	69.6284	68.125	66.087	77.7674	66.8473	62.5238	65.7143	73.4963	69	61.5884	78.4559	68.3333	53.6364	91.6667	76.4333	69.437	77.6224	67.2727	85.429
ChrNC_037348,1:52942001-52942400	NC_037348,1	52942001	52942400		null					Not found	0	83.4459	60.3933	83.0732	59.9116	66.3636	73.704	66.9643	64.5963	77.5294	64.2681	56.8718	64.2857	72.1581	62.8571	58.3399	76.208	62.9121	51.5152	89.2857	68.2399	65.2661	75.4945	63.6364	85.3853
ChrNC_037348,1:55157801-55158200	NC_037348,1	55157801	55158200		TUBGCP4	gene-TUBGCP4	tubulin gamma complex associated protein 4	+	gene	overlapping	0	94.215	85.1698	97.0503	74.0574	70.1681	91.9355	56.4101	74.3197	81.1757	79.1915	61.6361	83.9776	76.5829	70.3147	91.2378	85.8929	80.4113	61.1111	88.3811	73.2661	85.1651	86.6883	78.0303	93.7755
ChrNC_037348,1:56127401-56127800	NC_037348,1	56127401	56127800		null					Not found	0	83.3741	37.2232	82.0152	66.8986	46.9853	76.5404	48.3181	54.4905	63.4845	51.8661	30.8403	46.4	77.3973	40.4545	55.0807	79.8803	26.7355	71.6429	75.6725	39.2162	61.5476	83.9351	47.405	79.6558
ChrNC_037348,1:65420401-65420800	NC_037348,1	65420401	65420800		BEGAIN	gene-BEGAIN	brain enriched guanylate kinase associated	-	gene	upstream	1863	95	99.0476	94.2308	80.7483	95.1447	76.0833	93.5065	98.9011	86.4766	98.0769	99.3197	90.6593	71.2308	96.4286	79.5455	99	93.75	93.9394	96.8944	96.4626	93.3333	95.7143	95.1786	91.3087
ChrNC_037348,1:69413201-69413600	NC_037348,1	69413201	69413600		CDCA4	gene-CDCA4	No description	-	gene	overlapping	0	81.5217	71.4676	94.7191	77.5847	68.2432	91.2831	74.7126	72.6562	91.6069	74.3333	54.1195	86.9048	76.4912	71.1712	85.7237	88.0138	65	96.5278	94.7674	90.7173	93.4792	87.9032	82.6389	96.1184
ChrNC_037348,1:69413401-69413800	NC_037348,1	69413401	69413800		CDCA4	gene-CDCA4	No description	-	gene	overlapping	0	81.5217	71.4676	94.7191	77.5847	68.2432	91.2831	74.7126	72.6562	91.6069	74.3333	54.1195	86.9048	76.4912	71.1712	85.7237	88.0138	65	96.5278	94.7674	81.0829	93.4792	87.9032	82.6389	96.1184
ChrNC_037349,1:6740601-6741000	NC_037349,1	6740601	6741000		CMTM8	gene-CMTM8	CKLF like MARVEL transmembrane domain containing 8	+	gene	overlapping	0	70	19.6539	66.4253	28.2828	17.6387	59.0056	25.4256	28.4722	57.0217	27.866	30.9942	18.3069	51.7615	15.1098	24.6914	39.1304	8.86243	40.6019	62.037	12.1528	61.8689	51.7361	8.33333	80.8926
ChrNC_037349,1:6740801-6741200	NC_037349,1	6740801	6741200		CMTM8	gene-CMTM8	CKLF like MARVEL transmembrane domain containing 8	+	gene	overlapping	0	70.4167	19.479	66.916	28.4091	18.1988	54.687	23.9163	27.7344	56.5407	27.877	31.25	17.619	51.5244	14.8708	24.537	39.1304	8.92857	50.1341	62.1528	12.1094	65.1726	51.5625	8.33333	79.8931
ChrNC_037349,1:11425801-11426200	NC_037349,1	11425801	11426200		CTDSPL	gene-CTDSPL	CTD small phosphatase like	+	gene	overlapping	0	100	83.5684	90.92	76.9963	79.932	86.4286	76.0204	81.8452	88.9707	81.8182	68.7656	76.0317	76.089	84.2105	90.9091	93.8272	80.3968	89.3056	92.1569	89.9931	81.9913	84.4146	93.9394	82.7546
ChrNC_037349,1:12648401-12648800	NC_037349,1	12648401	12648800		SLC25A38	gene-SLC25A38	solute carrier family 25 member 38	+	gene	overlapping	0	96.9231	94.2857	86.4706	83.283	85.7419	90.6748	80.4762	77.2414	91.2281	80.5882	78.7749	82.9412	87.234	85	66.6667	90.3846	94	83.8462	94.7059	87.6923	88.5714	98.4615	95	93.9706
ChrNC_037349,1:12648601-12649000	NC_037349,1	12648601	12649000		SLC25A38	gene-SLC25A38	solute carrier family 25 member 38	+	gene	overlapping	0	96.9231	94.2857	86.4706	83.283	85.7419	90.6748	80.4762	77.2414	91.2281	80.5882	78.7749	82.9412	87.234	85	66.6667	90.3846	94	83.8462	94.7059	87.6923	88.2653	98.4615	95	93.9706
ChrNC_037349,1:17011001-17011400	NC_037349,1	17011001	17011400		MTMR14	gene-MTMR14	myotubularin related protein 14	-	gene	overlapping	0	61.9048	20.1389	68.6428	67.0933	23.5522	65.5999	77.904	38.2018	71.3409	61.0417	16.1355	24.9554	70.2929	15.1374	34.2246	25.8013	12.1846	53.5317	45.3478	15.625	25.3075	44.2388	27.2727	74.2905
ChrNC_037349,1:39241801-39242200	NC_037349,1	39241801	39242200		PTPRG	gene-PTPRG	protein tyrosine phosphatase%2C receptor type G	-	gene	overlapping	0	77.7778	50.6293	91.2857	80.3887	72.5442	90.1656	96.4912	63.6602	94.6954	88.78	64.3183	95.6522	90.3139	68.8805	95.1299	53.0866	46.1916	100	78.7815	68.1469	89.9955	72.3882	85.4167	83.0019
ChrNC_037349,1:39578801-39579200	NC_037349,1	39578801	39579200		PTPRG	gene-PTPRG	protein tyrosine phosphatase%2C receptor type G	-	gene	overlapping	0	94.4394	72.3182	96.087	77.5824	81.637	88.5754	79.4847	86.7619	88.0831	77.6274	74.0351	85.8586	80.125	78.0055	94.2857	83.7619	79.4231	92.6768	87.6851	78.5631	84.6373	92.7568	84.3917	90.4365
ChrNC_037349,1:39579001-39579400	NC_037349,1	39579001	39579400		PTPRG	gene-PTPRG	protein tyrosine phosphatase%2C receptor type G	-	gene	overlapping	0	96.9048	70.7495	96.8944	77.6224	80.9068	92.3744	79.2744	83.6892	87.9951	73.4174	69.0011	85.7143	78.2965	73.2221	97.619	79.5238	72.3665	91.1616	88.5345	74.5423	82.2807	92.1493	81.8452	92.2449
ChrNC_037349,1:44268201-44268600	NC_037349,1	44268201	44268600		ARHGEF3	gene-ARHGEF3	No description	+	gene	overlapping	0	90.424	86.8442	93.7143	55.3104	83.1502	91.3043	41.9508	86.7391	94.1568	54.7153	72.7891	89.1827	77.1931	81.3325	97.525	81.6707	80.4938	89.1156	83.0439	95.0216	88.1291	79.956	80.5556	93.4942
ChrNC_037349,1:58020601-58021000	NC_037349,1	58020601	58021000		null					Not found	0	86.5978	58.5475	93.75	75.2273	52.8655	85.6468	68.9993	59.1857	70.0728	62.5058	49.8248	51.9855	70.7208	62.4465	64.1832	80.5198	56.5663	87.3571	83.1274	64.8472	84.7107	82.606	83.125	75.2963
ChrNC_037349,1:59233401-59233800	NC_037349,1	59233401	59233800		RAB7A	gene-RAB7A	RAB7A%2C member RAS oncogene family	-	gene	overlapping	0	45.1515	30.2568	94.0229	73.2143	46.3234	87.8041	83.655	53.4686	93.3626	60.9583	43.1499	82.8492	72.0238	33.9271	70.0786	51.8167	19.4482	76.0702	54.5185	26.05	81.1387	50.3247	36.5264	78.1139
ChrNC_037350,1:37731401-37731800	NC_037350,1	37731401	37731800		MBOAT1	gene-MBOAT1	membrane bound O-acyltransferase domain containing 1	+	gene	overlapping	0	77.5995	73.0159	81.4815	93.5185	85.4342	84.9133	92	86.0408	89.3321	94.5652	86.8248	76.4145	91.5476	92.8571	85.1496	80.1301	80.3396	70.1042	77.5758	79.6547	78.7221	91.1171	97.3333	93.7146
ChrNC_037350,1:38704801-38705200	NC_037350,1	38704801	38705200		LOC112443857	gene-LOC112443857	No description	-	gene	overlapping	0	80.1254	40.7609	45.5411	69.2857	44.9668	65.7591	27.2727	35.8854	62.6829	55.914	16.6667	30.9565	73.1857	22.3512	46.7396	79.9049	13.3293	44.1632	83.3391	23.1481	67.6651	75.1634	10	79.2714
ChrNC_037350,1:39548801-39549200	NC_037350,1	39548801	39549200		KIF13A	gene-KIF13A	No description	+	gene	overlapping	0	91.3889	83.7409	92.1875	81.25	75	83.8235	56.6667	96.6667	80.1515	75	60.9375	75	95.9409	77.0833	83.7316	96.7391	72	83.6364	98.1481	72.4138	72.5	91.0256	68.1818	94.3627
ChrNC_037350,1:41548401-41548800	NC_037350,1	41548401	41548800		JARID2	gene-JARID2	No description	-	gene	overlapping	0	92.8571	89.7846	98.4127	79.7283	94.0875	93.1813	83.3333	91.2433	95.0424	48.0519	79.6958	83.9248	89.8945	95	100	87.1342	90.4222	67.7273	93.1502	88.8784	93.0769	94.2177	98.5507	90.2597
ChrNC_037350,1:42059801-42060200	NC_037350,1	42059801	42060200		null					Not found	0	79.0152	38.4144	73.0193	57.0789	43.9892	69.6807	59.7143	50.3158	63.6388	50.9677	22.2619	21.8059	63.1306	52.5318	55.5882	72.9325	52.4238	63.3864	79.064	28.7265	60.4952	89.4453	39.8627	79.5455
ChrNC_037350,1:42060001-42060400	NC_037350,1	42060001	42060400		null					Not found	0	80.5715	38.1784	69.454	65.6297	43.8882	61.6387	66.1142	47.4854	62.7308	51.1273	22.3199	21.3315	69.6024	42.8693	57.9044	75.1501	41.1215	59.4591	78.9137	28.9716	60.3323	89.0137	28.5907	76.9729
ChrNC_037350,1:48573801-48574200	NC_037350,1	48573801	48574200		LY86	gene-LY86	lymphocyte antigen 86	-	gene	overlapping	0	98.5294	93.0634	96.6088	65.1576	85.5383	81.568	82.6108	80.1533	76.6619	76.486	89.9439	78.4077	74.9633	85.2015	88.0952	69.7043	89.21	75.7353	94.1111	93.8942	96.132	96.0178	96.1538	97.3156
ChrNC_037350,1:50132801-50133200	NC_037350,1	50132801	50133200		LOC112443776	gene-LOC112443776	No description	+	gene	overlapping	0	79.7156	96.906	71.5278	68.2598	80.303	67.7719	66.2121	81.1795	76.1538	52.4064	94.8068	79.8611	69.6296	93.956	90.9091	81.0185	83.9452	67.8788	73.3766	82.5437	88.1758	90.8222	96.6667	78.3107
ChrNC_037350,1:50622401-50622800	NC_037350,1	50622401	50622800		NQO2	gene-NQO2	N-ribosyldihydronicotinamide:quinone reductase 2	-	gene	overlapping	0	94.8718	65.5831	59.6522	79.1667	59.4203	76.6778	75.5633	67.8841	78.0952	86.3095	54.321	47.9798	66.9816	51.5556	48.3782	98.4127	53.0864	57.906	90.4444	81.7143	70.3297	94.8718	50.6349	71.2121
ChrNC_037351,1:4639201-4639600	NC_037351,1	4639201	4639600		null					Not found	0	86.6279	63.3929	98.8095	93.556	74.6711	82.3291	86.0465	83.5526	93.084	90.0943	75	76.3158	92.7867	76.875	70	74.7286	64.2857	59.3811	80.0199	68.9655	78.9076	63	60.9375	92.9654
ChrNC_037351,1:5185801-5186200	NC_037351,1	5185801	5186200		NETO1	gene-NETO1	neuropilin (NRP) and tolloid (TLL)-like 1	+	gene	overlapping	0	75.327	70	93.1624	92.0686	60.5556	87.2785	84.6775	90.9091	90.2008	91.1594	77.2484	60.7095	89.6333	68.7407	83.4091	69.3243	59.2593	75.6676	89.7204	68.0037	88.621	70.3439	58.3333	81.4625
ChrNC_037351,1:7541201-7541600	NC_037351,1	7541201	7541600		DOK6	gene-DOK6	No description	-	gene	overlapping	0	23.1884	53.0256	11.9048	89.3892	50.8772	16.6667	69.6659	65.1923	48.7667	38.4236	70.0191	50.7937	56.5217	72.5961	40	39.3629	40.7407	13.3333	39.5349	78.0952	70.174	48.9048	50.9804	20.8142
ChrNC_037351,1:15841401-15841800	NC_037351,1	15841401	15841800		null					Not found	0	86.8873	95.098	71.5962	68.4211	82.6355	48.7309	78.0702	87.0785	73.4808	79.4146	90.9091	84.8485	77.8541	97.037	72.4138	91.6667	93.3053	61.0644	82.6923	89.1534	83.2916	93.3333	92.4242	85.7323
ChrNC_037351,1:19240801-19241200	NC_037351,1	19240801	19241200		null					Not found	0	81.25	83.3333	85.6771	93.125	78.4457	80.3988	95.7143	86.4747	81.3726	96.234	84.5588	68.3824	92.8884	90.4545	76.3158	82.6613	73.5	63.962	90.7895	59.914	79.5455	82.1429	74.7863	83.926
ChrNC_037351,1:19241001-19241400	NC_037351,1	19241001	19241400		null					Not found	0	83.6667	80.6667	86.3194	93	77.5953	82.8988	94.1472	86.0218	81.348	94.9872	82.0221	67.4332	93.6328	86.1818	76.8421	79.2438	71.8612	65.4553	86.3158	57.9312	82.9697	78.8571	75.2137	85.3761
ChrNC_037351,1:42149201-42149600	NC_037351,1	42149201	42149600		APCDD1	gene-APCDD1	No description	+	gene	overlapping	0	81.5451	68.0322	85.9623	69.6379	61.572	83.9151	64.4639	52.5552	70.1662	73.6365	42.4868	65.3026	67.9739	51.7548	75.4579	79.7618	55.3135	82.4654	82.3242	58.68	72.6182	84.0886	51.6905	89.8146
ChrNC_037351,1:46910201-46910600	NC_037351,1	46910201	46910600		SKOR2	gene-SKOR2	No description	-	gene	overlapping	0	98.3333	54.709	96.2963	80.2288	65.8824	92.7996	71.345	66.9444	79.5657	73.6292	60.36	67.3016	85.5617	60.147	84.2416	92.5161	60.2848	54.596	88.9143	72.2436	64.4046	86.3248	80.0926	86.7965
ChrNC_037351,1:47707201-47707600	NC_037351,1	47707201	47707600		ZBTB7C	gene-ZBTB7C	No description	-	gene	overlapping	0	90.7014	91.3562	59.9048	50.9091	86.1254	47.403	66.3659	81.7391	75.0997	78.9655	93.5693	81.4907	57.155	98.0645	77.5	84.6667	94.1667	28.9205	75.7895	87.0538	49.5661	93.0833	98.8235	24.1667
ChrNC_037351,1:47707401-47707800	NC_037351,1	47707401	47707800		ZBTB7C	gene-ZBTB7C	No description	-	gene	overlapping	0	89.7483	91.6449	62.1709	50.9091	92.3628	46.3495	66.7836	83.1884	75.0047	79.0312	94.1977	82.1137	57.0507	98.471	76.7647	84.6984	94.4444	34.4406	76.8421	92.8941	53.1754	93.3056	98.4314	25
ChrNC_037351,1:47707601-47708000	NC_037351,1	47707601	47708000		ZBTB7C	gene-ZBTB7C	No description	-	gene	overlapping	0	87.8421	92.2222	66.7033	50.9091	95.4815	44.2424	67.619	86.087	74.8148	79.1626	95.4545	83.3597	56.8421	98.6742	75.2941	84.7619	95	43.2727	78.9474	95.8143	60.3941	93.75	97.6471	26.6667
ChrNC_037351,1:48601201-48601600	NC_037351,1	48601201	48601600		SMAD7	gene-SMAD7	SMAD family member 7	-	gene	overlapping	0	75.4212	67.4176	84.9071	70.9804	67.2549	78.2326	46.4474	54.2769	75.6871	46.3462	58.8854	58.3636	68.7615	63.75	63.4286	88.1385	55.6667	28.661	82.4138	76.853	58.9004	87.5758	80.9231	82.5714
ChrNC_037351,1:48601401-48601800	NC_037351,1	48601401	48601800		SMAD7	gene-SMAD7	SMAD family member 7	-	gene	overlapping	0	73.1227	66.9643	81.1339	72.0588	68.7908	76.6369	48.6842	51.5	72.5159	54.8077	57.8173	54.2045	68.5606	64.8438	57.619	87.4459	57.7083	16.646	87.5	76.501	50.188	87.5	80	80
ChrNC_037351,1:54806401-54806800	NC_037351,1	54806401	54806800		TCF4	gene-TCF4	transcription factor 4	-	gene	overlapping	0	83.3856	83.8222	65.5802	48.4848	72.7273	66.7964	72.583	89.648	67.6565	72.0162	87.9475	85.7975	73.6338	94.8611	82.5175	87.1832	96.3388	87.5	85.2273	87.2402	71.8012	90.2362	96.875	73.9255
ChrNC_037351,1:54806601-54807000	NC_037351,1	54806601	54807000		TCF4	gene-TCF4	transcription factor 4	-	gene	overlapping	0	88.0581	89.0131	49.0894	69.0909	80.7273	60.4263	70.3734	80.8779	63.5656	70.4926	80.9305	81.9843	69.6043	87.4444	78.3916	79.264	84.549	70.9848	88.5909	88.1262	67.9331	84.4278	84.7024	70.9258
ChrNC_037351,1:59165601-59166000	NC_037351,1	59165601	59166000		MC4R	gene-MC4R	melanocortin 4 receptor	-	gene	overlapping	0	17.7083	44.375	1.38889	17.7866	14.5833	6.10178	19.9167	33.0357	14.4449	15.2401	19.375	8.57143	17.4419	37.5	6.61765	0	46.3235	0	0	43.9511	4.31743	9.375	40	3.52167
ChrNC_037352,1:2274601-2275000	NC_037352,1	2274601	2275000		PRSS33	gene-PRSS33	No description	+	gene	overlapping	0	95.4545	69.0909	82.4524	54.6053	73.5455	61.3636	57.5758	66.7045	77.1068	68.9855	72.035	71.3095	79.405	69.1667	73.2727	81.3077	78.7211	70.671	81.3889	68.5538	72.4242	85.0427	83.7395	87.1429
ChrNC_037352,1:8284401-8284800	NC_037352,1	8284401	8284800		null					Not found	0	69.131	79.1667	65.4545	68.4641	86.6667	55.2198	64.7727	75.2924	72.1835	53.1746	73.6111	53.1061	76.5567	81.3283	68.9103	93.3333	81.9444	71.5909	88.4359	76.7857	74.8533	91	86.3636	50
ChrNC_037352,1:8284601-8285000	NC_037352,1	8284601	8285000		null					Not found	0	66.7667	80	65.4545	67.7124	88	58.5714	65	76.6667	72.5661	55.2381	75.8333	56.4545	79.6099	82.8571	67.3077	94	85.8333	71.5909	86.9231	77.8571	72.6812	93.0462	87.2727	50
ChrNC_037352,1:14481201-14481600	NC_037352,1	14481201	14481600		ABCC1	gene-ABCC1	ATP binding cassette subfamily C member 1	+	gene	overlapping	0	61.619	38.7879	88.3333	80.6461	40.6504	96.4706	76	35.7895	92.5604	67.8788	34.3656	84.5626	81.2644	27.7778	94.4444	29.2482	30.9259	95	72.5568	49.7315	85.5169	22.1053	31.4286	91.6364
ChrNC_037352,1:14481401-14481800	NC_037352,1	14481401	14481800		ABCC1	gene-ABCC1	ATP binding cassette subfamily C member 1	+	gene	overlapping	0	61.6667	38.3838	90.2778	80.5385	41.5989	96.0784	75.8333	37.232	91.5781	68.4704	38.3154	83.3855	80.4981	32.4619	92.5926	31.4248	34.7002	95	73.5953	29.3478	86.4602	23.9766	32.0238	90.5303
ChrNC_037352,1:29943001-29943400	NC_037352,1	29943001	29943400		AUTS2	gene-AUTS2	No description	-	gene	overlapping	0	71.875	17.8571	76.7544	41.0769	31.0769	76.4705	40.7407	20	67.0788	30.4348	22.1667	33.8235	53.0556	7.14286	10.386	48.0769	6.35417	23.1475	63.6364	28.5762	54.5055	79.5455	17.1053	57.2727
ChrNC_037352,1:29943201-29943600	NC_037352,1	29943201	29943600		AUTS2	gene-AUTS2	No description	-	gene	overlapping	0	70.0535	13.8984	75.5043	37.1329	31.493	72.0588	40.8961	19.4444	65.0569	27.7244	21.0461	32.2192	48.614	6.49351	11.2634	45.8042	6.28788	26.4159	63.0657	28.6161	49.3773	70.2479	19.1388	60.2797
ChrNC_037352,1:29943401-29943800	NC_037352,1	29943401	29943800		AUTS2	gene-AUTS2	No description	-	gene	overlapping	0	69.0126	12.1554	74.1912	34.6859	31.2366	69.3015	43.8618	20.1452	61.2709	30.4037	20.4058	30.3659	47.8165	7.23214	11.7647	46.6804	6.25	25.4911	64.8972	28.184	45.7143	64.9351	20.3008	55.7576
ChrNC_037352,1:36435601-36436000	NC_037352,1	36435601	36436000		LOC112444279	gene-LOC112444279	No description	+	gene	downstream	1864	86.649	81.9073	86.7521	73.4492	82.9167	87.9581	84.0968	73.9441	75.8769	79.4061	63.5438	89.1667	80.6536	80.9239	82.4373	94.847	80.4684	60.4444	86.2914	82.3302	90.92	95.0512	81.1005	80.7977
ChrNC_037352,1:38891001-38891400	NC_037352,1	38891001	38891400		TNRC18	gene-TNRC18	No description	+	gene	overlapping	0	89.3732	25.5913	50.9733	68.4011	24.2369	63.6021	63.0971	30.3268	48.8537	75.3623	20.4514	49.1436	71.0351	29.4398	36.6596	87.3856	24.8253	19.7024	85.895	28.7785	49.2272	88.0174	50.4748	64.0196
ChrNC_037352,1:41990001-41990400	NC_037352,1	41990001	41990400		PRKAR1B	gene-PRKAR1B	protein kinase cAMP-dependent type I regulatory subunit beta	+	gene	overlapping	0	73.0769	31.7995	60.2273	60.2376	25.9503	68.3846	53.9773	19.7917	47.9965	46.875	15.5405	25	62.5	11.6768	44.4444	87.9032	12.5	37.5	73.5119	13.5714	54.0262	72.7026	8.75	45
ChrNC_037353,1:8681001-8681400	NC_037353,1	8681001	8681400		LOC112444546	gene-LOC112444546	No description	-	gene	downstream	526	92.0585	94.0741	93.3333	82.462	92.1612	76.25	84.1827	86.4956	91.9026	83.7939	92.2464	82.9183	84.3038	92.0356	83.5556	97.3913	93.5958	90.25	93.7729	92.3504	93.1877	94.0289	90.9091	90.7428
ChrNC_037353,1:8681201-8681600	NC_037353,1	8681201	8681600		LOC112444546	gene-LOC112444546	No description	-	gene	downstream	726	93.0159	97.2222	91.6667	79.3066	91.6667	75	84.4093	84.2794	90.6004	82.0802	90.308	83.1121	85.0768	94.3548	83.1944	99.3789	91.7169	90.25	94.5055	91.8498	94.5402	96.2545	94.3182	91.0714
ChrNC_037353,1:9370001-9370400	NC_037353,1	9370001	9370400		PAPSS2	gene-PAPSS2	3'-phosphoadenosine 5'-phosphosulfate synthase 2	+	gene	overlapping	0	92.5028	85.9331	85.0299	72.0833	79.798	78.4301	81.5203	86.2828	81.3354	71.455	75.234	61	79.0498	79.9486	75	85.9	82.7508	75.5682	95.9126	84.8916	75.6784	88.2384	92.3747	90.1721
ChrNC_037353,1:9370201-9370600	NC_037353,1	9370201	9370600		PAPSS2	gene-PAPSS2	3'-phosphoadenosine 5'-phosphosulfate synthase 2	+	gene	overlapping	0	93.3575	88.9245	84.2464	72.4306	79.1727	78.1608	81.3292	87.8586	81.8811	70.9524	75.9056	64.0303	78.6954	83.8207	74.4444	86.0828	86.8428	75.5682	94.6206	83.6659	76.9245	87.9227	93.3007	89.1621
ChrNC_037353,1:12993001-12993400	NC_037353,1	12993001	12993400		null					Not found	0	33.3947	15.9524	51.5002	9.00901	7.40741	14.8731	22.6023	27.0724	29.0521	21.5869	6.58971	2.94287	21.9551	16.5647	23.8889	27.558	16.4828	0	29.6384	18.957	17.3913	37.5	22.8333	45.1422
ChrNC_037353,1:12993201-12993600	NC_037353,1	12993201	12993600		null					Not found	0	33.099	14.9559	50.9818	10.3604	8.45615	16.2352	19.8493	22.9197	25.6626	17.2134	5.85698	8.6283	23.0446	14.5616	31.7361	31.0725	15.3867	2.08333	26.7175	16.0587	23.7292	38.9957	19.3148	43.0578
ChrNC_037353,1:12993401-12993800	NC_037353,1	12993401	12993800		null					Not found	0	32.5077	12.963	49.9451	11.7117	9.50488	17.5973	14.3433	14.6144	18.8835	8.46631	4.39153	14.3137	25.2236	10.5556	39.5833	38.1015	13.1944	4.16667	20.8757	10.2621	30.0672	41.9872	12.2778	38.8889
ChrNC_037353,1:13554001-13554400	NC_037353,1	13554001	13554400		null					Not found	0	88.3598	96.9136	90.4386	88.2895	95.5556	80.1282	83.7742	95.3333	82.6002	89.3939	94.4444	95.0368	70.2742	81.4815	81.1111	98.0392	96.4912	90	97.3684	97.4561	83.7091	92.1296	95.098	92.8932
ChrNC_037353,1:14514401-14514800	NC_037353,1	14514401	14514800		null					Not found	0	66.0418	41.9224	76.3636	59.3529	32.529	70.25	36.617	48.3921	61.9541	43.3095	27.5022	34.0659	57.0048	27.7737	65.1888	73.2466	35.2041	59.6328	66.2614	31.2705	78.8651	70.5265	17.1868	86.291
ChrNC_037353,1:14514601-14515000	NC_037353,1	14514601	14515000		null					Not found	0	68.313	43.3068	76	61.2903	32.027	70.8456	36.978	50.4762	63.2827	44.8	27.6923	34.6154	58.6957	29.2058	68.5057	73.5452	37.1429	67.1906	67.234	34.5479	77.7778	71.7909	16.9231	88.0296
ChrNC_037353,1:21536201-21536600	NC_037353,1	21536201	21536600		null					Not found	0	31.9444	17.8646	3.18743	15.0136	27.8863	8.82937	24.2512	24.5503	6.55781	26.5784	21.5934	14.9471	9.33673	28.5403	11.1888	59.9735	23.4152	16.6809	30.8333	14.1061	17.9402	34.5118	42.963	7.10438
ChrNC_037353,1:32724001-32724400	NC_037353,1	32724001	32724400		GPAM	gene-GPAM	glycerol-3-phosphate acyltransferase%2C mitochondrial	-	gene	overlapping	0	41.2751	24.2067	90.6241	81.476	33.2533	94.3138	83.6406	41.5123	93.4339	71.1389	37.2691	96.3482	72.9149	14.7509	93.6422	59.329	16.6214	85.53	64.3423	29.2851	87.8767	51.225	13.125	95.077
ChrNC_037353,1:32724201-32724600	NC_037353,1	32724201	32724600		GPAM	gene-GPAM	glycerol-3-phosphate acyltransferase%2C mitochondrial	-	gene	overlapping	0	41.8045	24.4872	91.6657	83.0189	34.8035	94.3514	86.042	41.2798	93.9962	73.4053	36.6982	96.1048	74.4425	15.2214	93.2184	60.1471	16.9719	84.6256	65.4945	29.4193	87.119	52.8451	13.3333	95.3939
ChrNC_037353,1:34921401-34921800	NC_037353,1	34921401	34921800		ABLIM1	gene-ABLIM1	No description	-	gene	overlapping	0	87.3611	75.5362	82.6731	67.3684	48.3333	76.2821	65	74.359	68.8312	54.1667	75.7576	69.9495	75.873	65.3846	85.119	77.5341	66.4039	69.9875	87.8157	73.913	77.7778	82.7957	72.029	79.1147
ChrNC_037353,1:34989601-34990000	NC_037353,1	34989601	34990000		ABLIM1	gene-ABLIM1	No description	-	gene	overlapping	0	19.5724	3.94737	8.08974	6.03448	1.13636	11.9485	8.69565	5	24.7345	2.38095	1.08696	0	2.2096	0	1.38889	9.51417	1.52699	36.8464	13.6588	2.7027	21.7144	11.859	11.2745	14.0132
ChrNC_037353,1:34989801-34990200	NC_037353,1	34989801	34990200		ABLIM1	gene-ABLIM1	No description	-	gene	overlapping	0	20.8333	5.26316	9.45299	8.04598	1.51515	32.7819	8.69565	6.66667	33.5569	3.1746	1.44928	0	3.53535	0	1.85185	12.0648	1.81818	39.8693	15.3605	4.32432	23.3969	13.2479	11.329	15.1754
ChrNC_037353,1:35141401-35141800	NC_037353,1	35141401	35141800		ABLIM1	gene-ABLIM1	No description	-	gene	overlapping	0	97.9167	93.295	100	76.4163	86.6843	98.686	58.4928	84.8485	94.4444	72.3433	96.0131	89.7233	87.037	89.8068	95.1429	87.7193	88.0915	85.4167	89.6825	93.7886	89.5569	84.058	88.8889	95.4762
ChrNC_037353,1:35141601-35142000	NC_037353,1	35141601	35142000		ABLIM1	gene-ABLIM1	No description	-	gene	overlapping	0	97.9167	93.295	100	76.4163	86.6843	98.686	58.4928	84.8485	94.4444	72.3433	96.0131	89.7233	87.037	89.8068	95.1429	87.7193	88.0915	80.5556	89.6825	93.7886	89.5569	84.058	88.8889	95.4762
ChrNC_037353,1:44337601-44338000	NC_037353,1	44337601	44338000		FAM53B	gene-FAM53B	No description	-	gene	overlapping	0	95.0714	84.1209	92.0635	70.3715	91.4991	92.5386	84.4545	76.1378	70.4595	80.7984	71.0528	79.3438	85.8711	88.0568	80.9524	90.0962	82.2033	77.6582	89.2857	79.909	92.9427	90.3226	79.9301	86.5093
ChrNC_037353,1:44337801-44338200	NC_037353,1	44337801	44338200		FAM53B	gene-FAM53B	No description	-	gene	overlapping	0	94.8697	85.3401	88.9487	74.7685	92.083	95.2518	86.3039	76.746	74.4679	82.7171	71.5257	77.7828	86.5216	89.8598	79.9043	90.5655	81.5451	79.6787	90.5792	80.6753	88.9608	91.2023	79.1396	87.7957
ChrNC_037353,1:49166801-49167200	NC_037353,1	49166801	49167200		EBF3	gene-EBF3	No description	-	gene	overlapping	0	82.4242	92.5297	72.4176	61.5702	93.3077	48.5714	68.2645	81.342	61.1111	84	97.0177	43.3333	80.7692	96.1451	83.3333	91.6667	98.719	65.4545	95.5844	98.7879	94.6667	96.3158	95.8333	78.5917
ChrNC_037353,1:49932001-49932400	NC_037353,1	49932001	49932400		null					Not found	0	87.0725	89.7619	85.0248	73.2149	84.2105	54.2415	82.2222	79.822	84.2983	61.1111	85.5556	72.7306	75.2493	85.6826	75.5556	83.6257	85.3688	62.7647	86.4198	86.0113	78.0724	87.4552	93.2099	70.7071
ChrNC_037353,1:49932201-49932600	NC_037353,1	49932201	49932600		null					Not found	0	86.6245	91.1111	89.5152	69.7297	83.1579	55.1118	82.6667	80.9524	84.4444	59.375	85.3333	67.076	73.5	82.9787	76	86.3158	87.4286	53.7456	89.4444	86.9565	80.7143	91.6129	93.3333	80
ChrNC_037354,1:6342601-6343000	NC_037354,1	6342601	6343000		null					Not found	0	84.8912	88.8151	75.9082	69.4514	82.4808	54.8067	90.1488	80.8506	81.2633	70.792	82.5852	78.4345	76.6132	89.2767	80.7383	93.1452	87.9925	75.1747	84.6575	90.8552	71.5611	86.324	87.1583	79.9602
ChrNC_037354,1:7193201-7193600	NC_037354,1	7193201	7193600		null					Not found	0	85.3623	96.3194	90.0175	82.381	89.6726	86.7578	83.8462	98.5714	91.2076	86.1681	97.3284	90	79.4623	94.9343	83.3846	95.7895	94.2196	86.9658	95.625	90.5263	92.5391	93.7846	88.8889	94.3471
ChrNC_037354,1:7193401-7193800	NC_037354,1	7193401	7193800		null					Not found	0	83.614	90.1605	88.2695	77.4411	89.3297	77.3106	79.4188	94.4444	87.0257	82.5513	94.4174	90.232	70.3275	92.1863	78.7521	94.5018	88.291	82.4281	90.6117	81.5789	88.0278	88.4274	84.5679	87.6726
ChrNC_037354,1:7390201-7390600	NC_037354,1	7390201	7390600		GPM6A	gene-GPM6A	glycoprotein M6A	-	gene	overlapping	0	93.5133	86.2745	92.7273	78.2913	70.2041	86.6837	91.1565	84.3506	87.5003	70.7792	72.619	62.0858	90.1384	89.6062	90.3828	96.0216	79.3525	87.5758	92.6374	85.1948	79.7023	93.6365	94.8718	95.4365
ChrNC_037354,1:7390401-7390800	NC_037354,1	7390401	7390800		GPM6A	gene-GPM6A	glycoprotein M6A	-	gene	overlapping	0	92.0929	80.3309	91.7172	80.029	66.8059	85.4762	83.8463	82.6649	83.8626	67.9293	72.9701	57.4868	88.0049	81.3974	82.0261	90.239	69.9151	84.7995	89.2735	79.3843	78.9285	89.0557	84.6154	92.7469
ChrNC_037354,1:18647201-18647600	NC_037354,1	18647201	18647600		null					Not found	0	85.4497	74.7619	91.3753	59.8519	70.2911	59.5299	71.9888	76.912	77.3938	71.1111	72.936	58.6538	77.8898	74.7738	74.326	89.0323	67.4766	69.6732	86.2313	72.5	81.1842	80.0636	59.5238	84.532
ChrNC_037354,1:18647401-18647800	NC_037354,1	18647401	18647800		null					Not found	0	92.0731	80.1856	94.5088	66.7224	75.0844	71.6278	83.2119	82.4487	83.2047	83.0858	80.0206	70.3591	87.2527	82.6399	82.9601	89.9673	69.4776	76.1185	93.1667	75.7514	82.1069	88.9671	69.8593	85.3991
ChrNC_037354,1:29850801-29851200	NC_037354,1	29850801	29851200		null					Not found	0	73.43	60.0694	81.0939	96.4912	77.8898	89.014	92.4704	63.4343	84.0739	84.6154	78.3851	68.9629	96.5278	77.2251	87.1795	92.3249	76.2755	90.3091	79.845	55.2101	82.7239	75.1244	59.2885	76.1216
ChrNC_037354,1:36693001-36693400	NC_037354,1	36693001	36693400		ANK1	gene-ANK1	No description	-	gene	overlapping	0	94.3622	86.5348	94.1234	84.3898	83.6281	87.5318	70.9341	75.4502	92.6168	93.5374	86.6829	94.3853	72.7653	81.7713	90.102	87.138	89.2498	90.1623	95.9006	88.0358	95.1731	95.9893	91.2673	96.25
ChrNC_037354,1:38647401-38647800	NC_037354,1	38647401	38647800		PSD3	gene-PSD3	No description	+	gene	overlapping	0	63.45	22.7183	67.6471	41.2791	22.1341	64.7254	33.6012	28.2609	57.0765	42.9054	10.2941	41.129	33.8114	13.3621	66.3043	50.5192	17.8454	70.1103	52.9167	35.5392	65.0417	63.8298	21.25	70.2381
ChrNC_037354,1:38647601-38648000	NC_037354,1	38647601	38648000		PSD3	gene-PSD3	No description	+	gene	overlapping	0	61.358	22.6173	66.6667	41.0853	21.2602	65.9089	33.9087	29.3478	58.6928	44.3179	10.6209	40.5914	32.6184	14.9425	63.0435	50.3462	16.4488	64.518	53.4887	37.5817	67.3134	60.6691	20	70.7837
ChrNC_037354,1:41778001-41778400	NC_037354,1	41778001	41778400		THRB	gene-THRB	No description	+	gene	overlapping	0	95.4762	91.1111	93.5897	76.2302	80.8333	82.4561	88.2375	87.3016	83.2108	84.3103	85.2564	68.6759	87.8788	81.2654	88.3333	94.3355	91.0256	94.8718	94.2708	86.4583	92.9337	96.4286	95.098	88.1169
ChrNC_037354,1:43711801-43712200	NC_037354,1	43711801	43712200		ZNF385D	gene-ZNF385D	No description	+	gene	overlapping	0	85.3604	79.3333	85.2632	71.5789	69.1892	74.1936	83.8095	79.1312	75	70.5882	62.8571	63.9921	85.6757	74.9615	83.3333	91.0204	80	79.6784	97.3684	83.0968	81.25	90.9091	77.8947	83.75
ChrNC_037355,1:16925401-16925800	NC_037355,1	16925401	16925800		null					Not found	0	83.3333	81.3333	75.0712	62.3656	91.5404	78.1262	79.2593	93.75	80.7594	79.798	94.1239	92.7356	71.5686	87.7011	86.3636	84.5878	95.2381	88.1481	92.381	91.8605	78.8043	91.0256	100	82.3177
ChrNC_037355,1:33174601-33175000	NC_037355,1	33174601	33175000		KCNMA1	gene-KCNMA1	potassium calcium-activated channel subfamily M alpha 1	-	gene	overlapping	0	94.6667	80.6667	90.846	90.5882	80.9091	74.9126	85.7955	89.4737	87.6034	72.9412	74.2647	88	82.0652	76.0119	85.8333	96.875	88.5714	86.1905	88.474	63.75	98.5714	97.9167	80.9524	94.0659
ChrNC_037355,1:33947201-33947600	NC_037355,1	33947201	33947600		null					Not found	0	91.6301	93.0493	86.9231	77.6709	91.1616	77.1731	91.5266	89.7222	78.3366	76.6581	94.037	85.298	72.2596	98.6521	88.8889	91.803	95.7078	85.6061	88.5743	93.7481	89.7885	91.8129	97.5406	69.4048
ChrNC_037355,1:40273401-40273800	NC_037355,1	40273401	40273800		null					Not found	0	74.1667	76.7701	83.3035	51.6667	84.2235	68.7603	66.3788	83.4651	68.9189	68.9708	89.1633	70.3704	75.8558	85.9752	71.5714	84.0909	88.7444	83.3333	90.9524	85.9677	75.1263	90.1832	89.7436	69.7581
ChrNC_037355,1:45417001-45417400	NC_037355,1	45417001	45417400		null					Not found	0	92.8241	95.1923	61.5385	72.9167	92.5	66.9048	75.7576	92.1053	87.6603	79.7778	95.614	78.6325	88.2698	100	87.5	96.4912	97.2884	82.3232	88.75	92	84.1492	88.8587	87.1795	76.9302
ChrNC_037355,1:45417201-45417600	NC_037355,1	45417201	45417600		null					Not found	0	92.673	96.7033	69.2308	70.8333	93.0556	70.5621	80.6926	93.9014	90.2109	78.6621	92.3559	78.2051	82.0887	100	87.3862	95.7456	96.9727	74.2172	90.9586	92.1975	80.506	90.3784	91.2088	81.1025
ChrNC_037356,1:2599401-2599800	NC_037356,1	2599401	2599800		FAT3	gene-FAT3	FAT atypical cadherin 3	-	gene	overlapping	0	100	92.1569	79.6522	89.6552	96.8254	80.9524	88.172	94.7917	86.771	91.1765	84	87.037	73.8817	92.5589	84.4444	98.0952	93.8775	80.1961	95.935	95.4955	88.8596	98.6111	89.951	84.5641
ChrNC_037356,1:17608801-17609200	NC_037356,1	17608801	17609200		GAB2	gene-GAB2	No description	+	gene	downstream	1310	78.7433	95.1434	72.8489	78.1481	79.3651	57.0007	68.8889	79.0305	70.2295	67.1717	76.0417	61.7949	54.694	94.2982	73.4085	85.1852	89.7339	84.8448	82.9257	84.9808	65.9837	85.3535	87.931	65.8789
ChrNC_037356,1:28153401-28153800	NC_037356,1	28153401	28153800		SIAE	gene-SIAE	sialic acid acetylesterase	-	gene	overlapping	0	10.6789	5.28361	6.0182	19.46	26.7181	8.30488	16.1004	18.546	19.8774	20.7244	15.1433	23.3471	16.0926	12.4062	16.0289	4.07197	8.94189	7.08333	5.76782	7.98021	8.82159	7.00514	40	6.68032
ChrNC_037356,1:44608201-44608600	NC_037356,1	44608201	44608600		null					Not found	0	98.0392	85.8586	92.885	90.1961	90.9091	76.9138	90.4762	94.4444	96.1538	82.6087	90.7407	87.8205	80.4171	94	97.619	91.8919	93.1075	97.9167	98.0392	95.8333	84.6154	97.619	100	84.1308
ChrNC_037356,1:47434201-47434600	NC_037356,1	47434201	47434600		PPFIA1	gene-PPFIA1	PTPRF interacting protein alpha 1	+	gene	overlapping	0	83.8889	78.5372	78.1818	78.9593	75.4662	81.2255	50	80.0868	74.0724	67.3448	62.7527	68.1818	76.1	67.7688	80	85.352	65.0862	56.8627	88.6014	77.8362	74.7619	80.4189	62.931	92.1429

## Sheet: corpus old-young
Probe	Chromosome	Start	End	Probe Strand	Feature	ID	Description	Feature Strand	Type	Feature Orientation	Distance	B5_caput	B5_corpus	B5_cauda	B1_caput	B1_corpus	B1_cauda	B2_caput	B2_corpus	B2_cauda	B3_caput	B3_corpus	B3_cauda	B4_caput	B4_corpus	B4_cauda	B6_caput	B6_corpus	B6_cauda	B7_caput	B7_corpus	B7_cauda	B8_caput	B8_corpus	B8_cauda
ChrNC_016145,1:5028801-5029200	NC_016145,1	5028801	5029200		null					Not found	0	53.3171	14.3008	66.021	68.619	23.5899	68.5322	44	36.4561	65.3419	35.041	26.8493	41.2213	37.1667	23.9184	34.1481	26.1075	15.8571	25.3247	45.0114	20.362	27.5557	32.5556	16.7857	55.6457
ChrNC_016145,1:8920801-8921200	NC_016145,1	8920801	8921200		null					Not found	0	62.2821	40.8281	61.202	71.7337	54.5948	76.9951	58.6012	47.4107	64.8156	53.7428	60.6684	54.7255	58.041	49.4888	49.3502	46.6667	41.8339	43.2003	55.9814	34.1971	54.7482	34.5091	46.9865	64.6805
ChrNC_016145,1:8939201-8939600	NC_016145,1	8939201	8939600		LOC100849084	gene32454	No description	+	gene	upstream	1572	69.7701	51.3846	48.7609	71.8367	65.2632	71.926	67.9021	66.0551	72.0812	70.7548	59.9372	54.2158	52.4313	56.267	56.9565	60.027	48.696	23.109	54.6429	46.7293	72.2603	57.9545	49.3507	63.5111
ChrNC_016145,1:8939401-8939800	NC_016145,1	8939401	8939800		LOC100849084	gene32454	No description	+	gene	upstream	1772	73.3238	28.4135	69.123	63.6102	52.7694	80.8586	64.2045	52.7124	58.0555	60.0123	52.662	43.9916	56.9665	41.4619	53.4325	34.7816	32.1429	56.6667	49.7024	36.6667	60.4762	54.8972	41.1172	65.0417
ChrNC_016145,1:8939601-8940000	NC_016145,1	8939601	8940000		LOC100849084	gene32454	No description	+	gene	upstream	1972	70.8333	35.2805	74.6377	62.1517	56.0137	84.0909	70.4167	47.8927	64.0684	66.1519	52.7778	55.2781	65.5901	46.4842	59.2105	44.7129	29.0323	50.125	65.881	37.0085	56.131	59.5238	42.4038	58.3
ChrNC_016145,1:8955401-8955800	NC_016145,1	8955401	8955800		LOC100849124	gene32456	No description	+	gene	downstream	1351	77.0187	54.8149	81.6993	81.4906	69.0275	71.3636	83.6071	71.7778	79.7215	79.1972	70.0615	76.5445	80.9687	65.9809	65.3782	58.5563	60.5693	62.2383	85.0647	57.9869	68.1237	65.4865	66.0094	72.448
ChrNC_016145,1:8955601-8956000	NC_016145,1	8955601	8956000		LOC100849124	gene32456	No description	+	gene	downstream	1151	75.8102	51.6694	78.446	80.7912	67.5044	74.0254	81.8417	69.5661	78.2577	77.3425	67.9864	74.6829	79.0411	64.0544	63.6329	55.4404	58.0934	59.4606	82.2913	56.1632	68.4235	64.1325	63.7461	70.7607
ChrNC_016145,1:8958801-8959200	NC_016145,1	8958801	8959200		LOC100849124	gene32456	No description	+	gene	overlapping	0	60.9032	39.8763	68.8312	66.6088	51.0963	62.0256	66.9231	57.0552	63.9763	57.4074	61.9406	56.6749	63.7398	46.0874	56.3997	42.4419	38.9014	47.4163	55.4428	36.372	60.6781	47.9718	41.1204	56.5562
ChrNC_016145,1:8959001-8959400	NC_016145,1	8959001	8959400		LOC100849124	gene32456	No description	+	gene	overlapping	0	62.976	43.5807	70.4521	68.5082	53.293	63.7	68.9709	58.1039	65.1143	58.1556	63.0633	58.3719	65.5413	48.7588	55.9954	46.8765	41.4707	48.3565	57.5085	39.8222	60.9825	50.0925	44.4492	59.3088
ChrNC_037328,1:3020401-3020800	NC_037328,1	3020401	3020800		EVA1C	gene-EVA1C	eva-1 homolog C	-	gene	overlapping	0	84.1799	75.9259	88.366	77.5878	76.7183	90.7171	75.3846	72.5641	88.2857	89.2857	67.5833	84.5263	78.6325	69.302	85.7081	83.9784	83.9413	84.7564	76.9821	82.9934	82.0011	74.7442	77.8039	92.2896
ChrNC_037328,1:4539401-4539800	NC_037328,1	4539401	4539800		null					Not found	0	79.5238	51.25	67.7022	78.3117	84.5372	70.5882	90.2439	90.6977	83.7076	85.7566	88	73.5079	80.339	86.6035	80.0272	93.6364	75	92.3313	92.7669	69.3548	90.889	88.2353	82.4074	80.3461
ChrNC_037328,1:4539601-4540000	NC_037328,1	4539601	4540000		null					Not found	0	82.2222	58.3333	63.6029	77.1429	85.3659	67.6471	89.4309	89.1473	81.0546	86.8421	88.6667	70.7377	80	85.9259	79.1667	92.1212	75.4386	89.604	91.5254	73.1183	85.4724	90.1961	87.6543	77.243
ChrNC_037328,1:4548001-4548400	NC_037328,1	4548001	4548400		null					Not found	0	90.3941	81.3021	87.0833	91	91.3462	90	92.7938	89.5833	78.588	81.8182	92.0455	76.2868	78.7879	85.1351	84.0909	89.5072	58.3333	82.381	96.5	75.5814	77.7947	95	86.7647	89.9676
ChrNC_037328,1:4548201-4548600	NC_037328,1	4548201	4548600		null					Not found	0	91.7898	79.5139	92.7778	90.6667	88.4615	97.7778	91.9421	88.8889	74.0741	80.303	90.9091	72.549	73.7374	82.8829	81.8182	89.1104	55.5556	82.0635	95.3333	72.093	80.1491	95	84.3137	88.4754
ChrNC_037328,1:5301401-5301800	NC_037328,1	5301401	5301800		null					Not found	0	80.8489	63.0989	86.3946	84.91	88.0423	79.2067	92.551	91.8403	85.1839	88.6264	93.6225	69.958	85.1337	88.515	89.1667	87.2119	79.8319	52.4101	91.3265	76.3272	80.4827	88.9242	88.0816	89.2294
ChrNC_037328,1:5532601-5533000	NC_037328,1	5532601	5533000		null					Not found	0	95.9856	71.9697	92.7053	94.7304	79.1581	92.5146	96.0615	82.5455	92.0106	92.7076	84.649	71.2381	94.2542	77.0575	92.4822	74.697	47.5268	68.4402	95.5942	50.4333	83.4569	92.1816	81.6288	86.7416
ChrNC_037328,1:9316601-9317000	NC_037328,1	9316601	9317000		null					Not found	0	93.0556	87.0397	89.0725	94.5355	84.7794	90.3603	97.8633	92.4012	92.9307	90.2462	89.1026	79.7898	94.0107	84.0409	83.2532	91.0905	80.1587	87.0985	95.3463	71.2899	91.4675	96.2121	80.6667	81.4623
ChrNC_037328,1:10818201-10818600	NC_037328,1	10818201	10818600		null					Not found	0	71.685	50.749	89.4106	71.7351	65.873	80.1925	81.1585	74.5746	82.7004	73.6131	65.3846	59.375	71.9472	62.5786	57.265	62.6927	52.8297	46.2015	81.7352	55.7576	74.4671	73.5294	48.7179	81.4751
ChrNC_037328,1:12272001-12272400	NC_037328,1	12272001	12272400		null					Not found	0	79.8485	54.386	71.0954	70.5983	71.3043	65.3405	66.6667	80.8861	59.7153	72.5175	92.7536	64.2276	76.4252	89.8551	52.9987	71.5447	63.8095	67.4105	72.8395	60.4167	90.8088	91.1765	74.2424	78.2887
ChrNC_037328,1:12601601-12602000	NC_037328,1	12601601	12602000		null					Not found	0	83.147	72	87.619	86.0345	86.087	83.9507	81.9048	86.8519	92.2537	74.4444	83.7143	84.0523	87.1515	73.0435	93.6	79.8589	66.3636	80.0272	91.1492	58	86	89.6296	78.2051	96
ChrNC_037328,1:12601801-12602200	NC_037328,1	12601801	12602200		null					Not found	0	83.2816	73	84.5238	85.2217	89.1304	86.1884	78.5714	89.8148	90.975	76.3889	84.6429	88.8889	85.6061	73.913	95	81.0736	68.1818	76.5168	91.295	60	87.5	88.8889	76.9231	95.7143
ChrNC_037328,1:13790801-13791200	NC_037328,1	13790801	13791200		null					Not found	0	84.5652	50.2137	85.5357	88.8767	64.3813	88.3275	81.6519	80.7784	88.4992	79.4686	63.6694	67.0527	79.4495	64.1667	78.0846	72.9139	46.6186	72.1212	83.1862	49.3018	90.625	81.8939	54.1873	92.6766
ChrNC_037328,1:13881601-13882000	NC_037328,1	13881601	13882000		null					Not found	0	74.4442	53.5954	70.8333	81.4732	75.5417	72.9813	66.3194	68.6835	64.1016	66.0985	56.6206	65.0183	80.6729	72.9293	72.5877	78.3131	62.7976	68.8312	76.3889	43.7747	76.3736	65.8537	43.609	79.8815
ChrNC_037328,1:15029201-15029600	NC_037328,1	15029201	15029600		null					Not found	0	87.0833	68.3088	93.0128	88.9341	83.8656	91.4522	85.0477	90.8015	87.4114	91.995	84.3098	73.3578	86.0072	82.0726	88.3362	79.3355	70.7785	81.7772	85.4097	36.5217	85.4248	84.6755	78.0853	91.7709
ChrNC_037328,1:15310401-15310800	NC_037328,1	15310401	15310800		null					Not found	0	75.4902	52.963	85.9758	80	73.7696	83.6538	86.2917	80.7225	70.6061	79.0019	77	82.714	71.8825	78.4604	72.2711	73.0943	63.5294	71.6984	81.7204	58.1033	65.8347	81.2626	73.4444	81.1055
ChrNC_037328,1:17990201-17990600	NC_037328,1	17990201	17990600		null					Not found	0	71.7502	51.4493	59.1052	79.9513	58.8053	71.6466	67.813	66.8315	47.7907	65.9652	77.0357	62.4865	71.6049	58.9744	73.4127	72.5107	58.9226	63.113	56.5915	31.518	55.6229	81.2975	52.7337	66.9529
ChrNC_037328,1:18163601-18164000	NC_037328,1	18163601	18164000		null					Not found	0	77.6515	66.6667	80.4762	84.427	82.5181	78.506	90.3912	84.6847	78.0273	86.3643	77.2222	79.9247	82.4461	73.2252	75.5952	72.7004	63.8889	62.3397	86.3125	73.5571	81.2624	84.8485	64.7618	86.0693
ChrNC_037328,1:22508801-22509200	NC_037328,1	22508801	22509200		null					Not found	0	94.0486	89.2857	92.4227	95.9184	92.5891	90.4683	95.6108	90.7509	86.187	88.3651	85.0655	93.4066	90.5173	89.5889	88.7415	80.6601	70.3112	70.6349	96.3687	79.7143	95.143	86.3602	66.1765	77.7699
ChrNC_037328,1:27549601-27550000	NC_037328,1	27549601	27550000		null					Not found	0	92.5844	73.3629	94.6474	95.7018	93	91.4227	99.5238	88.0776	92.7268	94.15	92.583	83.3972	94.977	88.8797	88.6364	88.4908	76.7462	80.7619	93.0827	83.6167	82.224	96.7949	78.1664	90.9862
ChrNC_037328,1:32153401-32153800	NC_037328,1	32153401	32153800		null					Not found	0	88.9144	74.4221	85.3102	69.6343	85.5192	65.0855	85.8182	85.8182	76.4728	79.1465	88.0576	67.8788	79.4538	77.8119	78.3238	84.3137	65.9637	66.8348	84.1744	74.4181	73.8963	88.3523	61.5702	87.5426
ChrNC_037328,1:32182401-32182800	NC_037328,1	32182401	32182800		null					Not found	0	88.5193	51.2821	90.1895	90.8046	78.7179	96.1828	88.2353	79.3734	73.0374	85.4167	79.2896	79.4974	90.702	63.4146	85.5309	82.8732	58.1395	72.4845	86.9565	55.1111	82.6336	85.3801	47.0588	84.7658
ChrNC_037328,1:32745201-32745600	NC_037328,1	32745201	32745600		null					Not found	0	75.8278	56.9106	75.5258	72	70.7729	66.2184	87.6245	82.5758	67.1059	81.1388	66.5181	68.8406	76.0042	62.6016	59.2363	71.6441	48.6166	54.3333	68.1137	43.0107	62.6504	66.6667	58.3333	77.6407
ChrNC_037328,1:37146001-37146400	NC_037328,1	37146001	37146400		EPHA3	gene-EPHA3	EPH receptor A3	+	gene	overlapping	0	84.2857	77.7778	93.4729	87.5	90.2174	91.9643	91.9643	92.6471	83.3791	97.4026	93	83.6538	88.6098	86.6667	90.9091	91.232	78.125	83.0075	94.1558	75.9157	84.7538	94.6249	86.5385	93.9796
ChrNC_037328,1:39147601-39148000	NC_037328,1	39147601	39148000		null					Not found	0	93.2692	74.359	98.0392	98.6667	87.0769	89.4147	93.8272	97.9167	91.3231	98.4127	96.1538	88.8889	95.3704	80.6202	95.194	94.4945	74.4504	84.9046	96.8992	72.5	86.9919	96.0317	89.5833	94.8718
ChrNC_037328,1:39147801-39148200	NC_037328,1	39147801	39148200		null					Not found	0	87.6068	57.3212	94.9792	99.3333	79.9582	84.666	94.4444	94.7917	87.7439	96.0317	90.3388	83.3333	91.8869	80.5648	90.1896	92.6176	54.902	76.922	97.2868	63.1517	80.6754	95.2381	80.2083	96.6276
ChrNC_037328,1:39148001-39148400	NC_037328,1	39148001	39148400		null					Not found	0	86.4583	53.2895	93.9394	100	79.6296	84.297	94.4444	93.75	86.7347	95.2381	88.3929	83.3333	91.3025	82.4751	87.963	92.3611	50	75.5682	98.2558	64.1026	80.7692	95.8333	76.5625	97.8261
ChrNC_037328,1:48341601-48342000	NC_037328,1	48341601	48342000		null					Not found	0	95.9524	78.3761	97.9064	97.4474	93.5897	95.658	92.6923	88.4588	82.5427	93.5185	90.5586	83.5572	93.4325	88.089	93.1691	99.6226	78.3226	89.6763	99.2308	81.1794	83.0952	93.9212	80.303	95.5615
ChrNC_037328,1:51287401-51287800	NC_037328,1	51287401	51287800		null					Not found	0	95.5556	75.7576	97.3333	97.8495	91.6667	94.5075	97.4359	92.0635	88.8889	91.6667	96.0487	94.4056	94.9528	89.7436	95.5556	91.0256	82.4561	84.4729	91.3044	76.0684	94.6394	88.9846	93.9394	96.1026
ChrNC_037328,1:56255801-56256200	NC_037328,1	56255801	56256200		null					Not found	0	83.8822	82.9968	71.1859	70.3008	71.7039	64.0579	74.9084	82.5444	76.8819	68.4982	74.1758	70.174	68.9512	72.2028	65.2312	82.8274	88.5882	75.463	75.1614	88.1119	77.0103	84.1346	83.7104	73.19
ChrNC_037328,1:59780801-59781200	NC_037328,1	59780801	59781200		null					Not found	0	56.0525	44.4444	96.1538	51.7188	31.4103	64.9407	34.4118	4.00641	45.913	45.1111	8.33333	53.7135	57.8763	2.5	50	42.1429	21.0057	9.69697	62.8148	28.1422	89.7917	49.6626	25	58.6538
ChrNC_037328,1:59781001-59781400	NC_037328,1	59781001	59781400		null					Not found	0	57.6582	47.2767	94.4056	52.7083	33.4402	65.6252	33.1904	5.23504	50.7246	40.2116	17.094	51.3645	57.8551	5	53.3333	44.7619	24.4977	9.69697	64.716	31.2866	89.2262	53.1939	18.3333	64.1026
ChrNC_037328,1:78109401-78109800	NC_037328,1	78109401	78109800		TPRG1	gene-TPRG1	tumor protein p63 regulated 1	-	gene	overlapping	0	84.0404	64.5029	89.8246	86.7633	91.2879	90.5315	90.1349	88.3929	87.8301	85.9903	86.8051	75.817	88.2275	80.6757	80.3922	87.2279	74.6561	84.4444	94.9735	66.33	93.2143	93.5309	80.303	88.1125
ChrNC_037328,1:78109601-78110000	NC_037328,1	78109601	78110000		TPRG1	gene-TPRG1	tumor protein p63 regulated 1	-	gene	overlapping	0	66.53	55.941	84.8038	88.9855	93.4659	92.4252	92.6012	91.2946	89.4418	89.4928	90.1038	81.8627	91.1706	84.4429	85.2941	89.6396	76.5803	86.0606	95.5545	72.7738	94.5714	95.1481	82.9545	88.8116
ChrNC_037328,1:78294401-78294800	NC_037328,1	78294401	78294800		null					Not found	0	76.6667	81.3547	89.2481	92.1653	88.9655	84.5172	93.0435	96.7252	83.1849	93.0213	78.2266	81.7142	97.8823	80.5185	85.7368	93.8095	66.6835	72.2039	95.6433	71.663	86.2324	94.1227	74.2803	91.8981
ChrNC_037328,1:88495401-88495800	NC_037328,1	88495401	88495800		KCNMB2	gene-KCNMB2	potassium calcium-activated channel subfamily M regulatory beta subunit 2	-	gene	overlapping	0	70.0136	55.4852	69.1993	68.921	67.3665	91.0513	83.983	76.539	63.319	78.7698	64.8113	67.0444	82.9043	72.2787	84.1346	74.7777	61.0923	75.1528	69.5312	51.7792	64.5512	63.7053	58.8133	95.8333
ChrNC_037328,1:90149201-90149600	NC_037328,1	90149201	90149600		TBL1XR1	gene-TBL1XR1	transducin beta like 1 X-linked receptor 1	+	gene	overlapping	0	71.5794	39.5961	74.8103	78.1571	66.8087	82.1669	77.8002	64.033	75.4379	66.7547	65.89	69.2982	76.6155	50.6493	72.5793	62.2349	27.0085	50.303	77.9475	51.8754	69.8448	72.4228	53.4848	77.4672
ChrNC_037328,1:94070001-94070400	NC_037328,1	94070001	94070400		NLGN1	gene-NLGN1	neuroligin 1	-	gene	overlapping	0	92.6686	81.0811	75.9506	86.6667	93.3333	88.1481	95.4023	94.5161	88.8889	84.375	90	76.5107	93.5734	95.614	88.8889	73.6434	72.549	61.9727	95.1336	83.4751	86.7925	96.2963	93.9394	82.7138
ChrNC_037328,1:100752801-100753200	NC_037328,1	100752801	100753200		LOC112448365	gene-LOC112448365	No description	-	gene	upstream	1152	88.7078	60.8333	97.9592	89.1892	83.5917	94.4218	94.8773	83.8384	80.9289	95.8687	93.5786	85.7514	92.4242	83.3798	89.5033	93.355	69.8413	66.6863	91.8002	72.2222	80.6202	93.9592	62.963	90.1773
ChrNC_037328,1:100753001-100753400	NC_037328,1	100753001	100753400		LOC112448365	gene-LOC112448365	No description	-	gene	upstream	952	87.6874	64.0461	96.1159	91.2162	84.8389	92.224	92.9293	85.535	85.2127	94.6782	92.0749	82.5046	91.7749	82.6795	90.0702	93.355	68.9153	67.0582	90.8845	68.8557	79.0698	92.793	69.4445	90.7096
ChrNC_037328,1:113520601-113521000	NC_037328,1	113520601	113521000		ARHGEF26	gene-ARHGEF26	Rho guanine nucleotide exchange factor 26	-	gene	downstream	194	7.38301	19.1529	1.52201	5.63706	46	12.8708	2.99242	31.7828	5.2466	4.51897	13.8701	28.7436	4.99874	38.8642	4.57812	6.8254	14.2002	25.7576	6.65959	13.3093	2.09077	5.02954	0	10.0581
ChrNC_037328,1:121045001-121045400	NC_037328,1	121045001	121045400		null					Not found	0	96.812	77.3504	95.2947	95.4062	94.2464	96.832	96.748	91.4299	90.8854	91.8367	90.7407	82.5758	94.898	89.899	89.5665	94.5816	78.8889	92.5381	96.4912	83.8542	86.4736	94.5946	82.4603	95.936
ChrNC_037328,1:121045201-121045600	NC_037328,1	121045201	121045600		null					Not found	0	95.0452	75.4579	94.2862	91.915	90.7495	94.8462	96.8641	88.9912	90.2095	88.9213	87.3016	78.9425	92.8257	86.5801	88.8249	93.6413	75.873	88.5621	95.2683	79.4643	83.2111	92.3593	80.8844	94.5461
ChrNC_037328,1:136681401-136681800	NC_037328,1	136681401	136681800		null					Not found	0	68.6335	90.5172	41.4683	54.7431	60.9483	35.4167	72	85.0427	61.6964	47.8571	63.2353	51.5625	55.7143	66.129	62.3026	89.375	97.9694	56.5873	79.8797	90.5172	60.3704	57.6923	72.0588	45.3216
ChrNC_037328,1:136681601-136682000	NC_037328,1	136681601	136682000		null					Not found	0	74.7159	92.189	53.4953	60.4414	73.742	46.6049	76.1818	87.102	64.7969	57.5118	74.8842	62.5	60.0617	74.5296	70.4094	86.8186	96.9014	66.98	77.5891	84.2865	62.2163	70.0855	81.6993	56.4901
ChrNC_037328,1:138836801-138837200	NC_037328,1	138836801	138837200		NEK11	gene-NEK11	No description	-	gene	overlapping	0	51.4392	37.5	74.5455	63.8889	38.2798	57.0816	48.718	60.6838	50.7803	60.6061	52.6882	55.6373	75.6852	55	53.0303	64.8367	22.9915	53.9683	66.7183	23.6167	66.7871	65.5556	16.6667	58.9381
ChrNC_037328,1:140474401-140474800	NC_037328,1	140474401	140474800		DSCAM	gene-DSCAM	No description	-	gene	overlapping	0	80.9227	57.6322	75	82.1429	77.5	83.0684	77.9932	70.3274	78.7897	72.7796	69.749	74.7596	88.6195	79.6749	70	78.6458	65.6373	58.4546	79.6053	57.6389	68.8547	72.1591	73.0769	77.3512
ChrNC_037328,1:140474601-140475000	NC_037328,1	140474601	140475000		DSCAM	gene-DSCAM	No description	-	gene	overlapping	0	80.9227	57.232	75.3333	82.1429	77.5	83.0684	77.9932	70.3274	78.7897	72.7796	69.7836	74.7596	88.3333	79.6749	70	78.6458	65.6373	59.9775	79.6053	56.6667	68.8923	71.5152	73.0769	77.3512
ChrNC_037328,1:141101401-141101800	NC_037328,1	141101401	141101800		LOC112448000	gene-LOC112448000	No description	-	gene	overlapping	0	78.6867	57.0707	70.3137	62.9913	55.9559	61.1204	74.6216	63.5618	77.3469	82.8314	57.4087	41.5385	81.9609	75.7982	74.5791	54.726	28.2766	44.3846	70.0041	43.0872	50.3205	56.0223	41.0714	67.5758
ChrNC_037328,1:152614201-152614600	NC_037328,1	152614201	152614600		HACL1	gene-HACL1	2-hydroxyacyl-CoA lyase 1	-	gene	overlapping	0	100	95.6943	98.0952	100	94.25	93.1601	99.0385	92.8571	98.8225	99.2	91.7419	100	97.931	93.322	99.2857	97.5556	75.2938	91.6667	95.2976	64.5455	89.6104	98.0215	64.8077	93.3414
ChrNC_037328,1:153460801-153461200	NC_037328,1	153460801	153461200		RFTN1	gene-RFTN1	No description	-	gene	overlapping	0	69.7538	83.6291	42.6136	44.4444	58.592	46.2827	71.8513	72.1154	58.3439	72.0044	72.3071	64.8026	55.1763	81.4963	65.424	64.2857	91.2869	66.9312	70.4861	87.9938	61.8182	77.8333	84.6591	47.8387
ChrNC_037328,1:153544401-153544800	NC_037328,1	153544401	153544800		RFTN1	gene-RFTN1	No description	-	gene	overlapping	0	37	40	66.6667	52.5	9.52381	52.5	26.5625	27.8864	58.7992	33.114	8.78136	31.2353	43.6364	17.9061	16.0714	35	28.5661	7.69231	49.7375	34.6087	45.4545	30.9708	17.4242	73.852
ChrNC_037328,1:153964401-153964800	NC_037328,1	153964401	153964800		PLCL2	gene-PLCL2	phospholipase C-like 2	+	gene	overlapping	0	58.1818	72.2727	28.1469	56.7387	86.631	40	81.4286	81.6667	41.172	60	93.75	74.7222	62.3384	90	55.6198	82.2019	82.0513	85.5581	71.2418	71.583	55.7576	83.6538	80.6818	37.9685
ChrNC_037328,1:156374401-156374800	NC_037328,1	156374401	156374800		KCNH8	gene-KCNH8	No description	+	gene	overlapping	0	87.3333	77.5476	85.8689	94.6881	89.697	82.1795	94.8571	86.9798	74.8992	87.8571	92.4324	80	92.2727	88	89.4152	79.6364	75.6522	50	90.6383	64.7619	77.7302	86.875	77.1429	83.3824
ChrNC_037329,1:10313601-10314000	NC_037329,1	10313601	10314000		null					Not found	0	81.9853	75.1647	90.3125	96	92.8571	85.1189	87.5244	90.0362	78.4946	92.1905	92.9825	72.7778	85.8069	94.1176	81.7172	65.1515	63.1481	54.6726	83.3937	84.1954	80.6777	87.037	87.7193	86.9314
ChrNC_037329,1:10313801-10314200	NC_037329,1	10313801	10314200		null					Not found	0	84.3137	75.1647	93.75	95.2	92.8571	87.3014	87.5244	90.0362	78.4946	92.1905	92.9825	72.7778	86.9683	94.1176	81.697	65.1515	57.7778	62.8968	86.7391	81.0345	80.6777	84.4444	87.7193	77.6985
ChrNC_037329,1:18139001-18139400	NC_037329,1	18139001	18139400		TTN	gene-TTN	No description	+	gene	overlapping	0	83.4625	72.7891	90.7428	75.9233	72.658	90.5702	93.5065	88.563	86.414	84.0299	82.0076	71.5278	80.7133	88.4058	93.8113	92.6054	74.4715	75.9804	77.8009	54.0613	84.5996	82.8753	75	90.0232
ChrNC_037329,1:18923001-18923400	NC_037329,1	18923001	18923400		PDE11A	gene-PDE11A	phosphodiesterase 11A	+	gene	overlapping	0	86.087	17.5157	95.1724	79.0229	35.1515	90.5667	81.3973	36.7568	84.4019	79.1173	18.2114	64.4156	82.1549	14.3461	54.9673	80.417	15.6472	52.9393	93.5185	16.0907	81.4286	79.3089	0	83.219
ChrNC_037329,1:19628401-19628800	NC_037329,1	19628401	19628800		NFE2L2	gene-NFE2L2	nuclear factor%2C erythroid 2 like 2	+	gene	overlapping	0	72.963	50.2534	81.4511	65.1833	44.697	77.7108	43.2702	33.3333	58.1773	51.4231	22.0395	45.4762	59.792	33.4821	56.5789	49.537	40	24.6296	67.9564	55.8784	64.9173	55	53.8116	77.9167
ChrNC_037329,1:41167401-41167800	NC_037329,1	41167401	41167800		null					Not found	0	51.9231	22.6749	50	42.5914	40	42.0442	43.2099	36.7095	46.7244	39.5374	32.9495	30.7692	37.8788	42.4145	36.1823	34.1096	23.3554	47.0769	41.4488	29.4239	38.0592	37.2941	25.8838	43.7048
ChrNC_037329,1:54232601-54233000	NC_037329,1	54232601	54233000		null					Not found	0	93.5897	71.6667	94.4444	86.2782	85.6855	86.5089	95.2381	91.453	93.9394	89.7549	85.0575	74.6363	95.7833	89.2045	89.5299	96.4143	75.4902	87.9852	97.2222	73.4568	73.6711	95.2381	83.908	82.5397
ChrNC_037329,1:54232801-54233200	NC_037329,1	54232801	54233200		null					Not found	0	93.5897	71.6667	94.4444	90.4762	89.2473	89.4107	95.2381	91.453	93.9394	92.2222	85.0575	75.2726	94.94	85.6061	89.5299	97.3025	75.4902	87.8264	97.2222	73.4568	71.9347	95.2381	83.908	82.5397
ChrNC_037329,1:60114801-60115200	NC_037329,1	60114801	60115200		THSD7B	gene-THSD7B	No description	-	gene	overlapping	0	96.6071	48.9881	88.7587	89.7907	76.5734	92.6199	95.3903	77.0498	90.1777	82.9293	80.3109	74.2424	85.8741	68.0343	78.7662	85.7438	61.163	61.8416	95.4044	63.1158	81.9551	88.4758	64.7569	94.6896
ChrNC_037329,1:60115001-60115400	NC_037329,1	60115001	60115400		THSD7B	gene-THSD7B	No description	-	gene	overlapping	0	97.6984	50.4762	88.042	87.1122	76.4569	93.6687	93.8537	81.4724	89.8184	85.6089	84.1174	77.7778	88.3824	62.0067	79.0909	83.9474	60.4722	61.0269	94.7984	62.7083	82.8846	91.2879	65.5093	94.5358
ChrNC_037329,1:60898601-60899000	NC_037329,1	60898601	60899000		LOC112442665	gene-LOC112442665	No description	-	gene	overlapping	0	85.3084	71.0024	62.0924	72.375	77.7852	42.8483	73.6045	83.3521	70.4694	75.5814	87.4231	64.9062	69.6078	83.7862	73.1746	80.9219	69.0833	71.1521	62.2222	58.5651	72.2286	73.8636	76.0234	66.4429
ChrNC_037329,1:60898801-60899200	NC_037329,1	60898801	60899200		LOC112442665	gene-LOC112442665	No description	-	gene	overlapping	0	83.5859	73.1884	62.5	72.5	77.451	40.8918	69.708	83.3584	69.3549	74.4186	87.0769	62.7321	70.5882	86.715	72.8042	75.2569	72.6667	73.7583	60	52.2803	73.8303	75	75.4386	69.5397
ChrNC_037329,1:65326801-65327200	NC_037329,1	65326801	65327200		null					Not found	0	84	70.4167	66.2202	94.7826	99.4595	98.6344	98.3784	99.2	96.4444	97.7273	97.931	95.1724	86.9875	93.913	94	76	87.5862	80.5946	94.902	97.7971	100	100	93.6	96.3889
ChrNC_037329,1:65327001-65327400	NC_037329,1	65327001	65327400		null					Not found	0	84	70.4167	74.375	94.7826	99.4595	97.815	98.3784	99.2	96.4444	97.7273	97.931	95.1724	86.9875	93.913	94	76	87.5862	81.0245	94.902	97.7971	100	100	93.6	96.3889
ChrNC_037329,1:66422401-66422800	NC_037329,1	66422401	66422800		null					Not found	0	92.3246	75.1323	98.8889	93.7107	84.3434	96.117	93.75	91.4566	92.7536	98.4496	89.6296	87.8889	94.3185	89.1398	90.3081	84.8861	68.2837	78.254	92.9293	77.275	84.2691	90.8046	70.5128	92.8881
ChrNC_037329,1:66422601-66423000	NC_037329,1	66422601	66423000		null					Not found	0	92.3246	75.1323	98.8889	93.7107	84.3434	96.117	93.75	91.4566	92.7536	98.4496	89.6296	87.8889	93.1822	89.1398	90.3081	84.8861	68.2837	85.1852	92.9293	77.275	91.1021	90.8046	70.5128	92.8881
ChrNC_037329,1:67139001-67139400	NC_037329,1	67139001	67139400		DPP10	gene-DPP10	dipeptidyl peptidase like 10	+	gene	overlapping	0	82.1166	72.298	85.0959	92.9618	80.8422	84.127	91.8638	82.6923	83.2604	93.1389	90.3226	69.9735	90.7895	85.4239	76.9063	91.6667	67.5965	70.3704	94.9917	54.1667	84.458	88.7773	83.3333	85.4824
ChrNC_037329,1:67139201-67139600	NC_037329,1	67139201	67139600		DPP10	gene-DPP10	dipeptidyl peptidase like 10	+	gene	overlapping	0	85.3333	81.8182	87.6522	98.3333	81.1966	87.3016	95.5556	84.6154	86.1111	96	93.5484	54.7619	92.9825	92.2153	85.1852	96.4912	71.9048	74.0741	93.6	58.3333	86.7954	92.5546	81.8182	93.3333
ChrNC_037329,1:68415401-68415800	NC_037329,1	68415401	68415800		null					Not found	0	83.1786	62.9238	92.24	86.4926	77.037	92.9625	88.8268	86.6813	89.6539	89.7966	82.8205	80.7619	89.0574	67.7857	87.9231	81.868	56.2105	71.1494	85.7517	66.0187	86.6099	85.2941	61.008	89.3985
ChrNC_037329,1:68415601-68416000	NC_037329,1	68415601	68416000		LOC112443654	gene-LOC112443654	No description	+	gene	downstream	1965	85.198	59.7119	90.026	87.3645	78.5613	91.8471	88.478	86.6101	87.1334	89.2149	80.609	79.9093	91.1668	67.3214	84.0591	78.1691	54.1447	71.9195	88.1552	68.1926	84.3353	83.6601	58.5875	91.0229
ChrNC_037329,1:68971801-68972200	NC_037329,1	68971801	68972200		null					Not found	0	74.7812	40.377	95.2541	93.4117	72.6326	86.2127	90.4438	73.6147	86.8553	91.806	62.1112	72.3255	83.1791	54.6185	73.182	73.8345	45.7916	76.6869	85.0029	58.8426	82.7192	80.525	48.1538	86.6308
ChrNC_037329,1:68972001-68972400	NC_037329,1	68972001	68972400		null					Not found	0	73.6667	30.8201	93.6721	92.4976	68.0556	84.9034	88.6473	67.6768	84.4578	89.0747	57.0085	64.8551	80.4457	49.3398	69.0045	67.2494	32.7946	76.6082	83.9839	52.1942	80.4677	76.0847	40.2051	86.8528
ChrNC_037329,1:75140001-75140400	NC_037329,1	75140001	75140400		null					Not found	0	86.4301	69.9278	86.8379	87.037	76.0582	77.1574	77.7778	87.3192	74.9074	75.5694	87.009	58.3517	84.2547	76.1407	82.3529	80.8897	65.2868	83.9744	90.5556	76.4198	75.4236	74.7639	66.8013	65.3148
ChrNC_037329,1:76781601-76782000	NC_037329,1	76781601	76782000		CNTNAP5	gene-CNTNAP5	No description	+	gene	overlapping	0	93.8095	68.7871	83.2702	95.1496	86.3095	89.7426	93.7941	84.2765	87.4989	98.5507	77.3229	74.9513	91.4806	73.0175	91.0911	87.0942	58.4624	73.9316	97.9701	61.0294	89.3968	93.4062	70.4167	90.5488
ChrNC_037329,1:76781801-76782200	NC_037329,1	76781801	76782200		CNTNAP5	gene-CNTNAP5	No description	+	gene	overlapping	0	95.873	68.9763	80.9897	96.7664	87.5758	88.0612	93.7794	84.7955	88.696	99.1304	78.0192	79.6374	92.6047	76.4561	87.533	88.0628	60.4035	73.9316	96.9373	61.5196	83.6381	94.3541	68.8194	87.5459
ChrNC_037329,1:76782001-76782400	NC_037329,1	76782001	76782400		CNTNAP5	gene-CNTNAP5	No description	+	gene	overlapping	0	93.3333	72.043	80.9524	98.8235	89.3333	86.3177	94.4444	86.3889	93.2527	96.9697	80.3922	84.4444	92.9412	74.4444	81.6667	90.6667	61.9048	85	94.0171	60.4167	75	92.1515	62.5	83.8529
ChrNC_037329,1:76920601-76921000	NC_037329,1	76920601	76921000		CNTNAP5	gene-CNTNAP5	No description	+	gene	overlapping	0	92.6248	49.3333	97.0988	85.1276	75.6015	85.6075	96.2169	78.6674	86.9109	92.0784	87.957	75.957	91.9802	53.6729	92.0898	78.5354	48.3979	73.1421	94.1791	61.164	72.2036	89.7138	54.4949	92.963
ChrNC_037329,1:78460201-78460600	NC_037329,1	78460201	78460600		null					Not found	0	88.1414	49.2424	88.4666	90.3945	80.7236	92.527	94.9964	86.7038	94.0404	90.1299	77.6498	66.8687	89.9567	77.483	82.7202	84.7991	74.8486	84.1164	91.248	63.6912	82.5892	91.3324	76.1966	92.6539
ChrNC_037329,1:78460401-78460800	NC_037329,1	78460401	78460800		null					Not found	0	90.3663	57.803	89.1389	94.058	86.7981	96.5378	99.0476	97.1429	95.2591	92.4444	83.0822	74.1667	91.3333	85.4762	87.713	89.1389	82.9699	90.4296	91.6569	68.65	86.0238	94.9974	81.4359	94.3761
ChrNC_037329,1:84112601-84113000	NC_037329,1	84112601	84113000		null					Not found	0	86.1192	75.0958	70.384	80.5862	55.3783	67.9719	83.5165	61.2242	72.0718	88.676	57.6538	49.4658	92.3232	65.5138	80.117	92.3345	74.0553	70.1634	92.2899	65.4333	75.0357	94.0535	78.2707	82.2147
ChrNC_037329,1:84112801-84113200	NC_037329,1	84112801	84113200		null					Not found	0	84.6847	53.3844	68.2899	76.7187	21.9697	55.4444	86.6667	39.0355	67.2043	87.3016	29.0598	21.7391	89.6296	32.5758	62.3782	89.4309	44.8387	56.8627	92.6824	48.6487	59.1276	91.954	54.386	69.3497
ChrNC_037329,1:102296201-102296600	NC_037329,1	102296201	102296600		SPAG16	gene-SPAG16	No description	+	gene	overlapping	0	91.8284	85.1064	96.4286	91.4046	93.4066	90.3774	95.4394	89.1986	89.5842	94.2617	89.3878	81.5126	91.0812	91.7051	94.2857	83.9599	71.7073	75.2769	88.5204	78.9116	78.2822	81.9549	63.0307	82.1429
ChrNC_037329,1:102296401-102296800	NC_037329,1	102296401	102296800		SPAG16	gene-SPAG16	No description	+	gene	overlapping	0	91.8284	85.1064	96.4286	91.4046	93.4066	90.673	95.4394	89.1986	89.5842	94.2617	89.3878	81.5126	91.0812	91.7051	94.2857	83.9599	71.7073	73.9397	88.5204	78.9116	78.1463	81.9549	63.0307	82.1429
ChrNC_037329,1:102400001-102400400	NC_037329,1	102400001	102400400		SPAG16	gene-SPAG16	No description	+	gene	overlapping	0	92.2619	59.2854	89.3854	96.1538	78.3898	93.6226	90.1316	83.5106	86.248	92.6471	73.9615	65.3468	94.1935	70.5645	90.991	83.6364	50	71.0714	95.7143	67.4286	82.0371	81.7567	49.1071	84.6189
ChrNC_037329,1:102400201-102400600	NC_037329,1	102400201	102400600		SPAG16	gene-SPAG16	No description	+	gene	overlapping	0	90.4762	50.2891	88.4615	94.8718	76.2712	93.971	90.3509	79.4326	90.8265	91.1765	67.9487	63.5611	94.4099	66.6667	88.8889	78.4416	40	66.1905	94.8918	69.4286	82.5401	82.4263	42.8571	81.9919
ChrNC_037329,1:103592401-103592800	NC_037329,1	103592401	103592800		null					Not found	0	88.1885	60.913	80.9072	86.1044	67.3469	82.8093	91.3504	74.6118	85.5207	84.4238	83.6482	73.5436	85.9774	64.6825	78.9923	81.8693	61.5038	69.304	87.6334	52.0331	82.7917	88.5065	57.619	85.4568
ChrNC_037329,1:103724401-103724800	NC_037329,1	103724401	103724800		null					Not found	0	86.4839	67.4282	85.4107	85.2381	85.9997	73.0428	87.3333	83.1763	79.6984	78.6929	86.5027	71.1405	70.9643	74.9207	77.1375	75.5999	72.9177	76.6993	74.6859	69.6234	65.0417	82.2595	71.5152	74.9387
ChrNC_037329,1:103800401-103800800	NC_037329,1	103800401	103800800		null					Not found	0	88.9948	76.4679	96.4286	94.7368	95.1419	98.254	96.8548	93.004	96.8388	90.2222	93.8034	83.5498	97.2906	92	96.732	79.5122	72.5597	71.617	96.8421	87.0712	90.184	94.709	77.297	95.1974
ChrNC_037329,1:103800601-103801000	NC_037329,1	103800601	103801000		null					Not found	0	87.9126	78.365	95.5357	94.7368	96.4646	98.0357	96.0686	91.2549	93.0293	90.5556	92.9487	85.57	97.4964	92.2222	98.0392	79.878	73.6658	67.0212	96.7105	87.9928	89.9359	92.8571	78.4722	94.3427
ChrNC_037329,1:109584601-109585000	NC_037329,1	109584601	109585000		null					Not found	0	97.7011	69.9536	98.9583	98.4127	91.3333	93.1023	96.5909	82.4405	95.463	98.3178	95.3241	89.4118	96.875	90.4715	95.6522	95.5211	82.1429	79.6825	89.9482	72.7619	93.708	97.792	86.7633	88.655
ChrNC_037329,1:109584801-109585200	NC_037329,1	109584801	109585200		null					Not found	0	98.2759	73.2935	98.9583	98.4127	91.3333	94.0877	97.2727	82.4405	94.0972	98.6542	93.6148	92.0588	97.6562	88.7232	95.6522	95.5211	86.9048	69.6675	90.9569	77.0714	94.6069	97.6087	86.7633	91.4912
ChrNC_037329,1:112121201-112121600	NC_037329,1	112121201	112121600		SERPINE2	gene-SERPINE2	serpin family E member 2	-	gene	overlapping	0	79.7804	59.7462	93.4936	86.9048	68.0497	87.188	86.2813	84.3651	89.5022	70.2395	75.4954	78.2197	76.7327	65.3766	84.744	80.0366	67.8123	87.8095	81.9318	49.759	82.6786	70.6676	61.25	86.2731
ChrNC_037329,1:116559401-116559800	NC_037329,1	116559401	116559800		null					Not found	0	92.5579	81.7792	96.8243	86.8421	83.6538	91.6667	95.6522	90.8333	89.6777	93.8814	90.0427	96.1538	98.5703	82.6613	99.1071	98.7179	65.3846	91.9643	97.1194	70.5357	97.5408	98.1481	77.3693	98.0769
ChrNC_037329,1:133468801-133469200	NC_037329,1	133468801	133469200		UBR4	gene-UBR4	ubiquitin protein ligase E3 component n-recognin 4	+	gene	overlapping	0	98.2143	95.7471	98.75	76.5625	84.375	81.25	85.2273	87.5	82.7586	84.0368	83.871	81.8627	84.3915	81.0976	84.0909	98.8095	98.6842	82.3529	98.75	98.6299	94.6733	89.2857	87.5	66.6667
ChrNC_037329,1:134185201-134185600	NC_037329,1	134185201	134185600		KLHDC7A	gene-KLHDC7A	No description	-	gene	overlapping	0	40.6895	29.5027	48.8889	41.3333	10	55.1701	47.619	16.843	33.3424	39.2157	12.6984	7.80247	47.1014	1.7094	14.6667	42.5287	17.8862	29.0598	51.3513	28.1305	49.2873	58.3333	12	51.0684
ChrNC_037329,1:134185401-134185800	NC_037329,1	134185401	134185800		KLHDC7A	gene-KLHDC7A	No description	-	gene	overlapping	0	51.2791	37.668	54.4444	46.4444	11.6667	62.0598	57.0635	22.112	43.4441	51.1765	21.4963	25.6984	59.9231	14.1026	26.0833	55.1724	26.4837	20.4327	59.009	42.8723	50.7935	70.5357	33.8022	60.0427
ChrNC_037329,1:134185601-134186000	NC_037329,1	134185601	134186000		KLHDC7A	gene-KLHDC7A	No description	-	gene	overlapping	0	61.8687	45.8333	60	67.4444	13.3333	73.3697	66.5079	27.381	66.9096	70.084	30.2942	60.5093	76.4715	28.9544	37.5	67.8161	35.0813	11.8056	66.6667	48.9116	52.2997	84.3112	55.1245	77.4103
ChrNC_037329,1:135688601-135689000	NC_037329,1	135688601	135689000		NECAP2	gene-NECAP2	NECAP endocytosis associated 2	-	gene	downstream	118	13.5266	5.81395	23.0769	16.0185	19.6429	30.506	14.2857	13.8005	11.1255	16.7208	37.4145	26.963	23.3141	27.0623	42.3077	17.7071	9.13211	17.0085	13.7446	11.2179	21.1074	17.0455	23.2143	15
ChrNC_037329,1:135688801-135689200	NC_037329,1	135688801	135689200		NECAP2	gene-NECAP2	NECAP endocytosis associated 2	-	gene	downstream	318	20.6897	11.6279	30.7692	28.7037	26.1905	40.6747	19.0476	26.4516	22.2511	25	43.4343	46.2222	34.0741	48.4848	51.2821	21.5686	18.2642	28.8889	21.4286	21.7949	33.3772	25.7576	30.9524	30
ChrNC_037329,1:135865801-135866200	NC_037329,1	135865801	135866200		FBXO42	gene-FBXO42	No description	+	gene	upstream	1764	88.2736	88.7914	76.1667	82.6471	80.2557	87.7097	88.8158	76.1538	75.496	81.25	63.0435	69.3182	74.2682	71.1111	73	92.1875	87.474	67.4311	86.7647	88.5682	68.6505	89.0542	75	81.1111
ChrNC_037330,1:2355001-2355400	NC_037330,1	2355001	2355400		null					Not found	0	44.0025	49.4949	40.4762	66.33	69.0681	44.1963	63.0446	58.8972	36.3683	61.3425	79.201	49.1176	41.25	59.3924	39.719	48.6978	50	48.1924	51.3559	50.3704	41.3295	54.2399	55.4834	38.9115
ChrNC_037330,1:8294801-8295200	NC_037330,1	8294801	8295200		NDUFS2	gene-NDUFS2	NADH:ubiquinone oxidoreductase core subunit S2	-	gene	overlapping	0	92.6075	91.6667	98.7179	88.8889	66.6667	100	90.2778	91.3044	90.8701	100	85.2941	93.3333	93.3333	86.6667	97.4359	91.954	96.4286	94.2308	94.1176	90.1235	96.0513	96.3964	97.619	100
ChrNC_037330,1:13879801-13880200	NC_037330,1	13879801	13880200		ARHGEF11	gene-ARHGEF11	No description	+	gene	overlapping	0	92.3077	66.0931	62.4038	34.2857	52.9593	65.9507	26.1111	34.3939	67.6718	53.5104	57.8535	26.9697	54.5031	54.8993	32.2222	58.2995	71.9127	27.8943	62.2677	73.0003	45.9524	33.9316	68.8021	82.1163
ChrNC_037330,1:17392601-17393000	NC_037330,1	17392601	17393000		null					Not found	0	83.0819	59.0752	86.1134	76.6667	88.5621	71.1779	84.6407	78.1019	64.9373	87.6548	79.8501	71.7147	82.3239	70.5417	89.1369	88.3418	54.2347	66.6122	94.8	67.3759	71.433	82.3479	74.6411	58.4945
ChrNC_037330,1:18462601-18463000	NC_037330,1	18462601	18463000		null					Not found	0	94.6114	78.6655	93.6225	93.7815	89.3187	97.5108	98.4615	94.8918	88.7879	83.3766	87.8571	83.3333	89.4448	87.5	93.5516	86.3863	76.4286	91.2879	95.4618	69.3506	90.1515	88.873	78.4848	91.3064
ChrNC_037330,1:18462801-18463200	NC_037330,1	18462801	18463200		null					Not found	0	93.302	76.1384	87.9654	91.8134	80.5798	92.571	96.7033	91.3826	82.5357	81.7045	85	80.2564	86.0071	80.9524	87.4132	85.3674	70	81.7803	97.7199	77.1402	84.7917	87.0879	70.8333	90.5249
ChrNC_037330,1:18509201-18509600	NC_037330,1	18509201	18509600		LOC112445945	gene-LOC112445945	No description	-	gene	overlapping	0	93.9394	88.8889	97.5595	95.3704	92.9545	93.6623	96.6667	100	95.6522	85.4167	92.381	98.3333	93.5	94.9561	96.0859	91.3343	83.3333	83.3929	98.8095	87.8568	93.8552	87.0664	72.7591	88.7769
ChrNC_037330,1:19171401-19171800	NC_037330,1	19171401	19171800		LOC112445949	gene-LOC112445949	No description	+	gene	overlapping	0	53.1037	18.2772	64.113	63.7931	29.3056	57.4309	41.6667	27.6292	37.4496	39.0769	32.9791	30.9454	64.5395	17.2256	50	28.5714	12.3504	45.6654	38.9744	16.4286	61.5616	28.6842	13.6364	72.9313
ChrNC_037330,1:30536201-30536600	NC_037330,1	30536201	30536600		null					Not found	0	90.713	86.3684	83.8526	87	89.7297	95.5595	90.5643	91.2253	96.9565	94.4762	97.4585	96.5152	90.7563	96.1667	93.0426	84.7956	83.5328	78.8421	87.6462	84.1026	87.8099	80	63.3333	81.3777
ChrNC_037330,1:34400201-34400600	NC_037330,1	34400201	34400600		CLCC1	gene-CLCC1	chloride channel CLIC like 1	+	gene	overlapping	0	72.7852	45.0015	69.0551	83.392	59.8319	83.6077	77.4735	56.821	85.8463	64.8882	58.5442	67.9898	85.5	50.3205	81.8182	66.3265	39.3529	55.1991	68.2258	43.8379	69.246	75.2145	47.619	89.899
ChrNC_037330,1:45188001-45188400	NC_037330,1	45188001	45188400		null					Not found	0	93.6793	85.9596	95.9873	94.6489	92.0635	93.7225	97.0848	93.037	91.2556	91.1526	89.2157	77.9704	91.6669	88.671	90.6445	91.6947	76.3426	81.5586	96.6667	82.9577	90.8205	89.899	74.0074	86.5655
ChrNC_037330,1:45188201-45188600	NC_037330,1	45188201	45188600		null					Not found	0	94.2603	86.4545	96.3885	94.7294	92.1429	94.0054	96.3763	92.8242	92.367	91.0374	90.2941	77.6733	91.7502	88.0392	90.1515	92.0253	75.375	82.7778	97	82.6619	88.8531	89.6591	74.7019	91.9405
ChrNC_037330,1:52544001-52544400	NC_037330,1	52544001	52544400		null					Not found	0	19.3685	77.619	12.7659	44.6357	73.8095	27.2469	50	54.5547	29.9649	60.0579	76.6941	57.1769	45.6379	65.8095	60.971	53.2243	82.0106	67.2944	30.9101	76.2838	28.2991	71.7909	88.7218	8.05763
ChrNC_037330,1:58459001-58459400	NC_037330,1	58459001	58459400		LOC112446002	gene-LOC112446002	No description	-	gene	overlapping	0	23.9974	21.5789	10.6667	35.7143	10.7083	20.6088	33.2	15.6061	11.4503	32.3077	20.2857	26.5306	37.5563	30.7666	4.66667	50.9829	42.1967	9.99001	7.93103	41.4322	19.3939	37.415	49.3249	6.12486
ChrNC_037330,1:58459201-58459600	NC_037330,1	58459201	58459600		LOC112446002	gene-LOC112446002	No description	-	gene	overlapping	0	19.1731	15.4605	8.75	20.4545	6.69271	9.19264	25.75	10.8902	5.67451	28.1651	17.1925	20.8791	26.6236	19.0533	3.75	43.4384	31.5593	6.24376	6.46552	22.4333	7.10227	29.8701	36.3379	2.07998
ChrNC_037330,1:66041201-66041600	NC_037330,1	66041201	66041600		IFI44	gene-IFI44	No description	-	gene	overlapping	0	73.2018	61.8086	93.1129	86.3636	89.827	83.8095	88.9674	87.2727	83.5327	75.5853	61.8696	84.3407	82.6912	61.186	91.0714	72.4144	28.4512	94.0476	87.2727	50.2814	93.8871	91.5014	58.658	94.868
ChrNC_037330,1:66041401-66041800	NC_037330,1	66041401	66041800		IFI44	gene-IFI44	No description	-	gene	overlapping	0	73.2018	61.8086	93.1129	86.3636	89.827	83.8095	88.9674	87.2727	83.5327	75.5853	61.8696	84.3407	82.6912	61.186	91.0714	72.4144	28.4512	94.0476	87.2727	50.2814	93.8871	91.5014	58.658	94.868
ChrNC_037330,1:78871401-78871800	NC_037330,1	78871401	78871800		null					Not found	0	90.4762	66.6667	87.5	89.3939	94.8718	78.8889	98.2456	97.2222	72.5246	90.1961	96.6667	75.6944	91.4286	96.4286	86.3636	81.6092	84.6154	93.9394	90.9091	89.4737	96.0945	90.7143	98.0392	76.1528
ChrNC_037330,1:78871601-78872000	NC_037330,1	78871601	78872000		null					Not found	0	90.4762	66.6667	87.5	89.3939	94.8718	78.8889	98.2456	97.2222	72.5246	90.1961	96.6667	75.9259	91.4286	96.4286	86.3636	81.6092	84.6154	93.9394	90.9091	89.4737	95.3134	90.7143	98.0392	76.1528
ChrNC_037330,1:88531801-88532200	NC_037330,1	88531801	88532200		DAB1	gene-DAB1	No description	+	gene	overlapping	0	89.3333	64.6684	89.3939	81.8182	86.8459	83.9317	88.8095	81.6092	83.5397	80.0739	72.164	80.7879	85.7143	83.1795	84.127	71.4286	59.2593	82.9545	95.935	62.8218	93.6667	76.4228	82.8704	99.0196
ChrNC_037330,1:88532001-88532400	NC_037330,1	88532001	88532400		DAB1	gene-DAB1	No description	+	gene	overlapping	0	89.3333	64.6684	89.3939	81.8182	86.8459	90.9119	88.8095	81.6092	82.1389	80.0739	72.164	80.7879	85.7143	83.1795	84.127	71.4286	59.2593	87.2727	95.935	62.8218	89.4444	76.4228	82.8704	99.0196
ChrNC_037330,1:91070601-91071000	NC_037330,1	91070601	91071000		null					Not found	0	90.3365	71.9048	96.4666	92.9825	85	91.0256	90.2778	77.3736	88.1061	95.8333	78.1333	76.6667	89.195	88.9032	75.7241	92.6667	69.6244	70.8333	83.8421	64.0598	90.5271	88.9947	54.5455	90.6667
ChrNC_037330,1:105531201-105531600	NC_037330,1	105531201	105531600		RIMS3	gene-RIMS3	regulating synaptic membrane exocytosis 3	+	gene	overlapping	0	35.1648	29.6703	13.2326	25.6494	25.8503	22.8571	28.5714	15.3061	22.5275	38.697	20	21.5789	20.1108	18.8312	24.8447	26.5306	34.127	15.5844	23.992	32.8904	14.3116	39.7959	33.6735	17.3469
ChrNC_037330,1:115922201-115922600	NC_037330,1	115922201	115922600		IQCA1	gene-IQCA1	IQ motif containing with AAA domain 1	-	gene	overlapping	0	87.4002	81.7759	76.8116	88.107	86.5776	80.6257	89.8955	87.252	87.2404	88.3117	89.5714	82.9545	95.0435	90.2087	88.9194	82.7068	79.4486	51.1288	83.0952	79.8342	76.1962	89.7243	81.9048	87.9594
ChrNC_037331,1:1890601-1891000	NC_037331,1	1890601	1891000		null					Not found	0	50.621	44.7368	47.9167	62.9032	67.7797	35.0432	58.6304	68.4028	50.1714	71.299	80	66	53.1988	61.4141	49.2424	57.4898	49.5727	58.6071	60.1695	54.7619	48.1481	63.1313	46.7593	52.8571
ChrNC_037331,1:1890801-1891200	NC_037331,1	1890801	1891200		null					Not found	0	50.9947	47.4716	51.8611	61.6886	67.2738	36.5753	65.2647	76.1574	45.9335	67.4339	84.6091	64.8154	58.6536	67.6571	52.9817	64.8116	62.3414	66.8103	64.3554	68.7792	58.1302	68.3502	46.7593	50.3443
ChrNC_037331,1:2080401-2080800	NC_037331,1	2080401	2080800		null					Not found	0	68.657	71.8615	65.4593	74.4898	87.0333	60.6399	76.5422	88.4793	72.8334	80.3737	90.9091	74.7508	72.1805	83.3977	75.6339	82.2857	76.1905	67.2996	73.4047	66.9951	68.0451	81.3853	76.1905	66.9433
ChrNC_037331,1:2080601-2081000	NC_037331,1	2080601	2081000		null					Not found	0	73.1443	70.303	65.5014	72.381	87.225	63.2327	75.6345	88.0645	73.3134	80.7714	90.9091	75.5814	70.7827	82.7027	80.2165	82.8	76.2007	64.3146	73.9474	68.6207	67.8472	83.3333	77.2381	71.5533
ChrNC_037331,1:2080801-2081200	NC_037331,1	2080801	2081200		null					Not found	0	83.6148	66.6667	65.5998	67.4603	87.8	66.8626	73.5164	87.0968	74.4332	81.6993	90.9091	77.5194	67.5214	81.0811	90.9091	84	76.2244	59.0909	75.2137	72.4138	67.5702	87.8788	79.6825	82.3099
ChrNC_037331,1:2363401-2363800	NC_037331,1	2363401	2363800		null					Not found	0	89.5238	63.5052	83.2183	96.3037	81.6708	86.5142	77.0297	85.3432	67.6112	81.2331	81.6338	83.5601	93.0451	81.4863	86.0521	88.995	70.3378	89.1288	94.3668	74.9482	84.1341	91.4663	78.1283	93.3407
ChrNC_037331,1:5563601-5564000	NC_037331,1	5563601	5564000		IKZF1	gene-IKZF1	IKAROS family zinc finger 1	-	gene	overlapping	0	85.4365	85.2083	66.5459	97.1429	75.8484	68.03	83.5146	79.375	65.0364	93.1818	77.8033	52.3333	90.4924	91.4445	63.6364	95.6522	96.5144	44.127	97.0909	93.75	60.0606	91.819	95.5556	82.2084
ChrNC_037331,1:6209201-6209600	NC_037331,1	6209201	6209600		null					Not found	0	44.7026	46.5471	48.997	53.7433	42.1569	64.3338	62.6984	38.7135	64.5689	51.8315	30.9942	42.1695	64.3817	35.7034	47.7778	53.8461	61.4326	59.6014	51.7994	65.1008	55.8586	72.2424	68.8889	91.2077
ChrNC_037331,1:6209401-6209800	NC_037331,1	6209401	6209800		null					Not found	0	48.5269	45.3682	56.0186	57.168	36.7647	64.8236	59.8443	37.924	62.5793	51.6941	29.1667	39.9605	63.1168	31.0029	42.0833	51.9231	55.4422	49.7437	54.639	58.3157	53.4013	63.1818	55.8333	85.7971
ChrNC_037331,1:7244001-7244400	NC_037331,1	7244001	7244400		ABCA13	gene-ABCA13	No description	-	gene	overlapping	0	82.1429	50	96.806	87.7941	90.9091	85.0854	83.871	89.4309	81.6013	87.037	70.7179	70	91.1445	71.4872	81.4815	68.4167	57.6765	88.8889	78.5714	58.7375	65.619	82.6087	68.3333	92.5057
ChrNC_037331,1:7244201-7244600	NC_037331,1	7244201	7244600		ABCA13	gene-ABCA13	No description	-	gene	overlapping	0	79.4643	45.3125	95.1655	88.2966	82.5758	82.2301	83.871	82.9268	75.7064	87.5	66.8839	61.4758	84.7326	61.891	81.9444	61.8125	50.1539	87.963	83.2589	53.3776	66.147	80.4348	57.5	90.2403
ChrNC_037331,1:15244801-15245200	NC_037331,1	15244801	15245200		ASNS	gene-ASNS	asparagine synthetase (glutamine-hydrolyzing)	-	gene	overlapping	0	87.5891	80.3002	93.2949	78.8698	62.1522	80.4577	78.1923	62.8184	83.9193	75	52.6186	67.8571	73.9602	64.7059	82.9722	86.1702	69.0661	64.1447	78.8265	68.4783	85.0338	87.184	77.9412	87.9507
ChrNC_037331,1:16402201-16402600	NC_037331,1	16402201	16402600		null					Not found	0	30.2941	22.7941	23.938	38.6687	68.8636	16.4918	30.6731	62.5	35.2605	56.3952	69.5062	50.3039	43.9872	56.5972	45.098	43.5207	58.9001	47.3864	28.5885	41.2224	30.8333	42.1528	38.9474	23.2056
ChrNC_037331,1:16564401-16564800	NC_037331,1	16564401	16564800		NXPH1	gene-NXPH1	neurexophilin 1	+	gene	overlapping	0	95.8333	73.8611	98.2143	76.9048	86.8452	93.3405	84.1809	92.3913	87.7777	90.3383	89.8131	76.8452	89.2101	88.8177	82.3892	85.6674	76.8128	63.7522	95.0572	82.8704	89.3763	85.8961	81.9444	94.3228
ChrNC_037331,1:23183001-23183400	NC_037331,1	23183001	23183400		DGKB	gene-DGKB	diacylglycerol kinase beta	-	gene	overlapping	0	91.9872	67.1076	91.1165	92.5278	90.5773	83.9825	91.4918	80.5556	88.4247	90.4762	78.7037	86.4583	91.7483	78.3709	84.2105	88.4542	61.8333	64.9384	89.6758	70.6615	83.5408	80.6818	71.5686	88.4849
ChrNC_037331,1:23275401-23275800	NC_037331,1	23275401	23275800		null					Not found	0	96.6667	75	89.105	92.6471	87.5992	96.4286	89.708	90.4762	87.8863	85.119	83.6538	84.0909	90.5367	83.6538	87.6834	97.9167	71.2963	72.2851	85.6459	72.4529	94.5652	87.4111	78.75	94.1143
ChrNC_037331,1:39811601-39812000	NC_037331,1	39811601	39812000		null					Not found	0	95.008	76.3004	95.0708	87.9762	90.3513	86.3994	94.5513	92.3893	89.7147	89.007	90.812	83.6508	93.0014	90.1367	92.197	97.5275	78.5843	96.6667	96.3606	79.583	87	93.5563	84	87.275
ChrNC_037331,1:39811801-39812200	NC_037331,1	39811801	39812200		null					Not found	0	95.008	76.3004	95.0708	87.9762	90.3513	86.3994	94.5513	92.3893	89.7147	89.007	90.812	83.6508	93.0014	90.1367	92.197	97.5275	78.5843	96.6667	96.3606	79.583	87	93.5563	84	87.275
ChrNC_037331,1:58652001-58652400	NC_037331,1	58652001	58652400		null					Not found	0	94.9194	78.341	88.7961	92.517	90.4401	91.2698	96.1538	91.9255	95.8941	94.0476	89.7436	77.1739	93.9099	89.4873	94.0476	91.5655	76.3547	61.2925	86.8726	76.5714	87.9986	84.5238	76.5306	78.1096
ChrNC_037331,1:58652201-58652600	NC_037331,1	58652201	58652600		null					Not found	0	91.3972	77.0609	89.2025	90.9279	88.8608	90.4321	94.4444	90.3382	94.9924	93.5185	87.8958	79.3478	94.0287	87.6568	90.7407	90.021	70.1149	62.7513	87.988	77.7778	88.4917	85.7407	73.0159	78.7291
ChrNC_037331,1:59316601-59317000	NC_037331,1	59316601	59317000		null					Not found	0	93.6479	71.1292	92.9121	89.8701	81.7904	96.1462	97.1677	92.7437	90.7888	92.6915	85.2941	83.254	93.3561	74.5576	93.9394	84.1197	65.1741	76.7944	96.3184	70.5714	87.5315	84.3622	69.9309	95.5732
ChrNC_037331,1:65113801-65114200	NC_037331,1	65113801	65114200		null					Not found	0	82.5298	50.6842	89.9038	72.5735	61.4009	86.2472	80.7509	61.8056	77.4161	79.8077	54.9907	68.7093	80.6119	66.249	65.1316	59.5426	53.7472	51.6667	77.9762	44.6866	65.8287	68.6274	49.3881	84.3509
ChrNC_037331,1:65114001-65114400	NC_037331,1	65114001	65114400		null					Not found	0	89.2064	58.807	93.2051	78.7091	71.8679	87.5453	91.6679	76.8519	78.0182	89.7436	68.321	79.3317	90.8158	78.8081	78.0702	74.2619	61.859	55.5556	83.9683	54.6801	66.203	79.3821	61.3054	80.8889
ChrNC_037331,1:72915201-72915600	NC_037331,1	72915201	72915600		ZNF804B	gene-ZNF804B	zinc finger protein 804B	+	gene	overlapping	0	98.0194	70.6615	94.7129	96.4957	84.1032	91.7301	93.0124	91.2921	94.0688	95.8078	87.0617	86.3951	96.6941	86.0589	91.7445	94.9931	76.3648	79.4928	98.3788	73.1442	94.0389	89.1622	66.2338	89.8218
ChrNC_037331,1:72915401-72915800	NC_037331,1	72915401	72915800		ZNF804B	gene-ZNF804B	zinc finger protein 804B	+	gene	overlapping	0	97.5793	68.5834	95.3931	96.5107	81.6288	91.6959	92.5012	91.5652	93.9484	95.2877	87.5756	86.4021	96.7172	85.1722	91.9082	95.1808	75.331	78.1046	98.2601	68.8959	94.675	90.5384	62.4868	88.842
ChrNC_037331,1:73638601-73639000	NC_037331,1	73638601	73639000		null					Not found	0	83.3333	73.8095	100	91.4474	83.3333	89.8468	98.8889	90.3175	94.0072	97.4359	84.9462	80.141	96.3768	86.8668	78.9352	95.2381	68.1128	78.3251	95.6522	75.9944	91.2545	94.4444	79.7101	98.6667
ChrNC_037331,1:74096401-74096800	NC_037331,1	74096401	74096800		null					Not found	0	92.0116	67.2863	89.2158	85.7077	84.6709	89.0876	84.0697	87.5153	86.7111	86.8791	77.3537	78.6458	81.669	75.7237	81.0851	88.3292	69.5652	73.3499	86.6152	74.8185	86.7411	87.0444	67.4107	93.1662
ChrNC_037331,1:78894001-78894400	NC_037331,1	78894001	78894400		GLI3	gene-GLI3	No description	+	gene	overlapping	0	77.4265	27.3879	83.3333	62.4	40	79.6597	53.4559	41.6667	43.3333	66.9565	28.1818	23.7493	54.1345	17.4468	71.5385	75	9.09091	52.6667	70.7665	17.5	60	74.2857	4.54545	67.0526
ChrNC_037331,1:78894201-78894600	NC_037331,1	78894201	78894600		GLI3	gene-GLI3	No description	+	gene	overlapping	0	77.4265	29.6491	83.3333	62.4	40	79.6597	53.4559	41.6667	43.3333	66.9565	28.1818	23.7493	54.1345	17.4468	71.5385	75	9.09091	52.6667	70.7665	17.5	60	74.2857	4.54545	67.0526
ChrNC_037331,1:83919001-83919400	NC_037331,1	83919001	83919400		null					Not found	0	76.8558	64.5673	55.9545	56.0501	54.0915	33.7244	86.4186	78.4733	48.6449	81.0047	64.8406	67.0371	70.5717	69.4769	55.8462	71.5222	39.0071	66.9369	75.102	56.7344	63.5814	66.6667	50	37.5
ChrNC_037331,1:83919201-83919600	NC_037331,1	83919201	83919600		null					Not found	0	74.484	60.9959	52.4659	55.8131	57.7889	33.0327	85.5704	78.2967	50.5199	79.3161	68.6304	66.1734	69.0135	71.5119	58.2308	70.3291	34.5745	63.6373	72.723	56.5216	65.3584	66.3793	50.7353	36.7188
ChrNC_037331,1:87860801-87861200	NC_037331,1	87860801	87861200		IQUB	gene-IQUB	IQ motif and ubiquitin domain containing	-	gene	overlapping	0	85.9167	84.8485	68.5049	83.3333	77.1284	66.7291	87.5244	75.6111	60.7407	76.1905	71.2727	70.3704	75.6133	85.0427	97.619	87.7778	91.3979	65.6642	84.9206	90.2778	87.6543	84.2593	95.5556	64.2857
ChrNC_037331,1:99608001-99608400	NC_037331,1	99608001	99608400		null					Not found	0	14.2857	19.3311	6.73469	16.0476	44.0476	8.22511	16.1465	27.451	11.4092	9.46727	48.3377	16.7989	11.7347	24.5577	44.4156	26.9841	28.1571	24.2424	26.4957	14.3152	23.3623	35.8592	14.5788	10.5556
ChrNC_037331,1:111101801-111102200	NC_037331,1	111101801	111102200		CNTNAP2	gene-CNTNAP2	No description	+	gene	overlapping	0	78.2609	87.2549	96	83.3333	66.6667	84.8485	91.5323	84.5238	93.5897	90.4762	66.6667	84.3137	89.2157	79.798	78.4314	86.9048	91.3044	64.5833	92.3077	83.664	93.3333	82.716	89.7436	92.1569
ChrNC_037331,1:111102001-111102400	NC_037331,1	111102001	111102400		CNTNAP2	gene-CNTNAP2	No description	+	gene	overlapping	0	81.3147	87.3162	94.7273	86.5385	71	85.0649	92.0363	86.541	91.4886	91.0714	70.8333	88.2353	91.1305	84.0152	83.8235	90.1786	93.4783	83.3333	92.915	85.706	90.8333	84.2593	90.3846	92.3319
ChrNC_037331,1:113255201-113255600	NC_037331,1	113255201	113255600		null					Not found	0	76.8791	64.7436	81.1111	80.8959	78.9661	63.2363	96	82.1696	64.9331	92.8571	93.1667	58.0808	84.323	88.7831	83.5912	82.9545	63.655	81.8182	84.4136	61.0317	81.7958	85.1479	82.6667	79.2529
ChrNC_037331,1:113786601-113787000	NC_037331,1	113786601	113787000		LOC101904455	gene-LOC101904455	No description	-	gene	downstream	1085	83.3333	86.4992	87.0879	76.6772	81.0303	70.4411	91.4286	93.665	95.6495	93.4274	93.3107	88.8683	88.3938	88.8355	86.7168	78.3389	81.4955	88.8889	85.5631	84.2774	81.6477	80.8099	83.7438	82.5023
ChrNC_037331,1:115905201-115905600	NC_037331,1	115905201	115905600		DPP6	gene-DPP6	dipeptidyl peptidase like 6	+	gene	overlapping	0	71.5715	53.2317	64.4917	58.7666	71.7469	48.1621	78.6967	72.7728	69.4805	70.3339	79.644	57.1759	69.3567	66.6667	68.6274	77.5362	43.8125	73.807	58.8384	46.9427	60.3963	57.1146	67.6442	56.223
ChrNC_037331,1:115914601-115915000	NC_037331,1	115914601	115915000		DPP6	gene-DPP6	dipeptidyl peptidase like 6	+	gene	overlapping	0	79.7106	63.6364	83.908	78.9683	78.3773	72.8554	88.11	79.9006	86.1419	88.8889	77.391	62.8778	79.5829	66.2791	86.0753	68.0556	55.7377	79.351	90.8881	61.7647	83.013	81.6667	71.9318	75.1187
ChrNC_037331,1:115945601-115946000	NC_037331,1	115945601	115946000		DPP6	gene-DPP6	dipeptidyl peptidase like 6	+	gene	overlapping	0	87.4306	61.3944	79.9228	80.1587	90.6818	93.254	94.3176	85.7143	93.8625	91.1994	85.1343	97.1429	84.8842	74.3277	77.6923	84.0199	77.466	77.6932	87.5479	72.3743	91.1752	85.723	71.4286	83.3333
ChrNC_037331,1:116019401-116019800	NC_037331,1	116019401	116019800		DPP6	gene-DPP6	dipeptidyl peptidase like 6	+	gene	overlapping	0	60.2775	64.2447	74.5718	60.7143	62.3518	54.0019	91.3889	79.8611	72.4305	73.8005	80	68.5185	79.0323	70.5581	65.4891	65.2579	56.5101	68.7273	76.2681	48.3714	83.1403	73.4043	59.0299	84.11
ChrNC_037331,1:116019601-116020000	NC_037331,1	116019601	116020000		DPP6	gene-DPP6	dipeptidyl peptidase like 6	+	gene	overlapping	0	58.4868	62.6108	71.3044	55.9341	57.5494	53.2638	89.6667	80.8333	77.0694	73.1061	76	64.4444	75.4839	68.994	61.1957	60.8095	53.6185	68.7273	76.1051	46.1538	80.4136	70.2128	57.8947	82.532
ChrNC_037331,1:116064401-116064800	NC_037331,1	116064401	116064800		DPP6	gene-DPP6	dipeptidyl peptidase like 6	+	gene	overlapping	0	84.5238	40	78.9474	66.6667	77.6107	71.0145	78.1026	64.1762	71.1383	66.6667	54.4444	46.1538	70.1981	60.7843	66.6667	52.7778	41.4634	66.6667	73.0524	51.9608	79.5238	60.9524	50.6173	71.3605
ChrNC_037331,1:116064601-116065000	NC_037331,1	116064601	116065000		DPP6	gene-DPP6	dipeptidyl peptidase like 6	+	gene	overlapping	0	80.9524	52.2222	82.0663	74.7126	80.5472	73.913	80.5128	68.5057	78.5185	76.6667	65.5556	53.8462	75.1187	61.3488	56.9444	56.9444	48.1968	58.2888	75.6979	52.3284	75.652	69.3218	60.642	67.7399
ChrNC_037331,1:116135001-116135400	NC_037331,1	116135001	116135400		DPP6	gene-DPP6	dipeptidyl peptidase like 6	+	gene	overlapping	0	79.902	43.9394	66.1765	52.6316	50	55.4832	83.0882	81.5789	86.6987	74.1667	76.5323	74.1415	77.5758	62.5919	80.875	53.8172	41.875	40.3102	81.1271	53.5786	92.0195	76.5625	59.5238	78.4891
ChrNC_037331,1:116135201-116135600	NC_037331,1	116135201	116135600		DPP6	gene-DPP6	dipeptidyl peptidase like 6	+	gene	overlapping	0	75.5882	43.9394	66.1765	52.6316	50	55.4832	83.0882	81.5789	86.6987	74.1667	76.5323	74.1415	77.5758	62.5919	80.875	53.8172	41.875	40.3102	81.1271	53.5786	92.0195	76.5625	59.5238	78.4891
ChrNC_037331,1:116159001-116159400	NC_037331,1	116159001	116159400		DPP6	gene-DPP6	dipeptidyl peptidase like 6	+	gene	overlapping	0	81.6725	60	86.8056	92.3077	74.4819	90.3337	84.232	82.7485	84.6861	83.3333	79.6296	75.7085	77.2978	79.1667	72.9167	65	64.5833	78.2561	82.9545	53.3769	76.1905	85.7143	71.9697	77.1955
ChrNC_037331,1:116358401-116358800	NC_037331,1	116358401	116358800		DPP6	gene-DPP6	dipeptidyl peptidase like 6	+	gene	overlapping	0	86.7244	56.8873	72.3033	86.4831	73.5484	87.2891	80.36	71.7073	92.1523	82.6276	72.9507	74.4828	80.2508	68.676	81.6667	80.2597	56.0684	68.7843	89.3939	65.9671	79.0022	87.2222	62.6087	79.2786
ChrNC_037331,1:116358601-116359000	NC_037331,1	116358601	116359000		DPP6	gene-DPP6	dipeptidyl peptidase like 6	+	gene	overlapping	0	84.9194	58.0591	80.4871	86.1943	73.54	84.8116	80.8585	68.5064	91.0418	81.1984	70.9381	67.2728	80.2776	64.6239	79.9292	72.657	58.3187	71.0816	88.6364	61.405	79.6369	86.4727	63.1159	80.5062
ChrNC_037331,1:116433001-116433400	NC_037331,1	116433001	116433400		DPP6	gene-DPP6	dipeptidyl peptidase like 6	+	gene	overlapping	0	74.6487	45.9255	66.5751	74.1765	56.0157	71.3819	84.2706	74.7632	77.4078	86.6667	61.5964	52.2885	85.4707	50.6586	79.6791	70.9012	35.3968	59.2823	80.3865	48.5696	67.8249	81.6856	46.6667	73.2995
ChrNC_037331,1:116516801-116517200	NC_037331,1	116516801	116517200		DPP6	gene-DPP6	dipeptidyl peptidase like 6	+	gene	overlapping	0	90.2103	42.4242	84.127	89.6552	75.2995	88.1474	90.6977	83.3333	85.0575	87.8788	76.322	79.191	86.7122	71.9298	83.9506	86.9875	42.3309	73.5294	87.037	48.0392	72.1279	89.3333	58.9424	72.9665
ChrNC_037331,1:116545801-116546200	NC_037331,1	116545801	116546200		DPP6	gene-DPP6	dipeptidyl peptidase like 6	+	gene	overlapping	0	90.2703	75.6522	93.3333	91.4286	92.7667	89.2024	88.1081	89.0193	92.2398	87.6471	82.963	88.2053	84.4987	82.2266	80	84	82.1429	59.1765	83.7419	63.2258	91.6129	83.0769	80	87.1905
ChrNC_037331,1:116586001-116586400	NC_037331,1	116586001	116586400		DPP6	gene-DPP6	dipeptidyl peptidase like 6	+	gene	overlapping	0	84.5811	66.9697	90.172	94.254	80.6061	90.2571	91.8621	83.5556	83.752	91.1765	75.1258	70.2151	84.9943	78.1508	75.2381	80.4762	65	66.9979	82.9896	64.4828	90.5302	86.875	67.2	89.2698
ChrNC_037331,1:116586201-116586600	NC_037331,1	116586201	116586600		DPP6	gene-DPP6	dipeptidyl peptidase like 6	+	gene	overlapping	0	84.5811	66.9697	90.172	94.254	80.6061	90.2571	91.8621	83.5556	83.752	91.1765	75.1258	70.2151	84.9943	78.1508	75.2381	80.4762	65	60.8316	82.9896	64.4828	90.5302	86.875	67.2	89.2698
ChrNC_037331,1:116649001-116649400	NC_037331,1	116649001	116649400		DPP6	gene-DPP6	dipeptidyl peptidase like 6	+	gene	overlapping	0	92.7083	72.9412	93	87.7157	85.5072	90.9231	76.4706	90	86.2	94.1176	89.2857	65.3333	81.4624	86.8067	71.5	81.2963	76.2626	63.2103	93.8596	71.1905	79.6364	93.5484	75.4386	90.9091
ChrNC_037331,1:118375001-118375400	NC_037331,1	118375001	118375400		null					Not found	0	66	35.1724	60	50	43.695	74.9621	63.4783	56	52.2727	26.6667	38.2353	32.5	42.2222	33.0435	51.8182	36	16.2162	41.1765	45.8659	27.5	61.0526	43.8462	29.3333	47.2727
ChrNC_037331,1:118659401-118659800	NC_037331,1	118659401	118659800		DNAJB6	gene-DNAJB6	DnaJ heat shock protein family (Hsp40) member B6	+	gene	overlapping	0	93.6508	73.9773	73.9802	84.8053	64.7619	83.7607	91.078	64.5521	89.3036	94.1657	65.2829	70.0556	88.4545	73.0785	98.4127	92.4528	83.109	88.336	86.4583	91.1104	90.3333	94.4444	70.8333	92.1212
ChrNC_037331,1:118659601-118660000	NC_037331,1	118659601	118660000		DNAJB6	gene-DNAJB6	DnaJ heat shock protein family (Hsp40) member B6	+	gene	overlapping	0	93.6508	81.5	82.7273	84.8053	64.7619	83.7607	94.5238	72.0079	92.8676	95.6522	84.0314	78.7667	86.8811	87.155	98.4127	92.4528	90.9678	81.7604	86.4583	95.9024	98.4	94.4444	85.9722	92.3636
ChrNC_037331,1:119563401-119563800	NC_037331,1	119563401	119563800		WDR60	gene-WDR60	No description	+	gene	overlapping	0	86.7611	72.7652	67.6986	71.6212	46.4339	73.9395	87.2421	61.3312	68.1256	71.4286	58.7961	56.181	72.6172	44.1981	74.4048	80.2778	59.9696	46.1957	81.3662	67.5655	41.4474	85.1562	73.913	93.75
ChrNC_037332,1:4649401-4649800	NC_037332,1	4649401	4649800		KCNC2	gene-KCNC2	No description	-	gene	overlapping	0	85.5678	83.6901	90.2412	86.3335	82.8697	79.3889	91.5785	91.0053	88.5123	90.2443	93.2613	77.6525	86.2488	79.5606	84.8675	84.8554	66.6839	66.9643	91.8792	71.8333	86.9894	85.0363	75.6481	92.2922
ChrNC_037332,1:4688001-4688400	NC_037332,1	4688001	4688400		KCNC2	gene-KCNC2	No description	-	gene	overlapping	0	81.5903	72.9958	87.3078	94.311	86.7381	87.2429	94.0587	94.759	89.7176	90.7866	81.6787	74.9573	80.9613	77.2425	77.9609	81.3994	67.9098	73.0856	84.5543	73.0362	81.3416	77.6252	75.5411	78.3566
ChrNC_037332,1:9025201-9025600	NC_037332,1	9025201	9025600		SYT1	gene-SYT1	synaptotagmin 1	+	gene	overlapping	0	88.3117	81.0924	94.3535	77.8612	66.8019	89.1071	77.9557	60.928	80.8532	85.1648	77.5652	79.0986	80.2171	53.956	89.5833	90.559	83.0745	70	86.8398	74.1964	72.9167	90.9864	79.0249	96.0486
ChrNC_037332,1:30304601-30305000	NC_037332,1	30304601	30305000		SPATS2	gene-SPATS2	spermatogenesis associated serine rich 2	-	gene	overlapping	0	89.1315	28.7804	95.0055	89.408	47.983	95.3846	94.7513	53.5844	97.4996	89.0279	30.3841	94.1922	87.8325	37.1984	97.2727	83.0951	28.6662	97.1097	84.6497	22.0202	98.3926	84.2105	25.4545	98.3304
ChrNC_037332,1:30487401-30487800	NC_037332,1	30487401	30487800		C1QL4	gene-C1QL4	No description	+	gene	overlapping	0	20.7672	58.1832	9.61098	31.4092	27.4115	22.6449	38.7061	39.9875	21.8125	35.3535	36.2795	29.8126	18.6147	9.37422	18.2811	29.4082	43.1431	30.303	35.9307	40.8333	15.757	43.1264	57.9683	22.1708
ChrNC_037332,1:41991001-41991400	NC_037332,1	41991001	41991400		null					Not found	0	71.3015	88.6364	53.8462	82.967	81.6471	70.8093	87.8733	80.25	65.728	84.2267	85.6897	73.8961	64.8171	78.5896	61.6723	62.4262	86.8656	63.9898	71.5479	94.9933	78.1451	77.8481	90	76.2636
ChrNC_037332,1:42680001-42680400	NC_037332,1	42680001	42680400		PTPRR	gene-PTPRR	protein tyrosine phosphatase%2C receptor type R	+	gene	overlapping	0	86.1852	89.9384	89.1429	86.2698	71.2563	83.579	84.2517	79.6875	77.7814	85.6826	82.3668	85.1086	81.4685	79.0549	82.896	89.9335	91.7015	59.3939	91.8509	92.9766	95.5524	86.8607	87.2449	93.4756
ChrNC_037332,1:42680201-42680600	NC_037332,1	42680201	42680600		PTPRR	gene-PTPRR	protein tyrosine phosphatase%2C receptor type R	+	gene	overlapping	0	89.2308	91.9828	97.619	86.7778	66.9118	82.6667	90.9524	72.9167	79.7273	84.7143	82.4024	89.4118	82.5	76.1538	83.9181	90.4167	93.0827	54.9697	92.6609	91.0368	96.9185	88	86.0714	93.9908
ChrNC_037332,1:75754001-75754400	NC_037332,1	75754001	75754400		null					Not found	0	14.8166	15.748	11.0149	12.4242	6.36618	7.60979	17.1075	13.6614	6.58822	17.448	12.2441	9.33578	14.2529	12.7856	13.75	21.6571	14.5207	5.01089	15.4014	24.4035	19.3122	32.6496	26.9888	14.2187
ChrNC_037332,1:81756601-81757000	NC_037332,1	81756601	81757000		null					Not found	0	84.7899	60	80.3922	64.1579	67.0355	77.6977	89.0027	67.1429	80.4681	70.1961	71.0667	65.6756	80.5761	60.172	73.3333	64.9495	46	63.3846	80.1786	58.5093	85.7958	73.0946	48.8645	85.6199
ChrNC_037332,1:81768801-81769200	NC_037332,1	81768801	81769200		null					Not found	0	93.9725	69.4727	89.4049	93.9493	90	88.9254	98.7013	87.013	86.4359	91.3372	88.6511	81.3304	96.1769	82.5094	87.8079	91.5365	66.0061	74.4035	96.4177	79.608	83.0879	94.8966	76.0473	96.4393
ChrNC_037332,1:81769001-81769400	NC_037332,1	81769001	81769400		null					Not found	0	91.1176	66.5621	93.4594	88.446	84.2778	88.0271	94.0909	85.7071	86.3321	89.2007	84.4922	78.8033	93.9123	75.6532	88.1034	86.1056	62.9945	74.6921	95.1224	75.8988	83.5658	87.658	73.0194	94.997
ChrNC_037332,1:95815201-95815600	NC_037332,1	95815201	95815600		null					Not found	0	83.6506	26.2201	91.0217	70.9268	32.7235	83.9632	74.0942	42.0623	59.9555	62.7976	35.305	37.4849	75.521	22.3548	49.5497	57.7887	19.8241	34.2414	75.6548	17.3331	64.2339	51.7421	8.01061	82.8384
ChrNC_037332,1:96106201-96106600	NC_037332,1	96106201	96106600		GRIN2B	gene-GRIN2B	glutamate ionotropic receptor NMDA type subunit 2B	+	gene	overlapping	0	75.803	25.5077	86.4722	86.5142	47.8818	88.545	83.1579	48.5965	78.9185	67.9872	25.1429	70.8049	87.1795	42.9048	70.9091	69.0435	24.7967	86.8132	80.6619	21.8182	71.0394	71.5789	15.7895	84.4777
ChrNC_037332,1:96106401-96106800	NC_037332,1	96106401	96106800		GRIN2B	gene-GRIN2B	glutamate ionotropic receptor NMDA type subunit 2B	+	gene	overlapping	0	88.4073	37.1795	90.4167	88.1297	58.3744	96.3845	89.4737	55.5556	86.0066	80.8333	31.4286	81.1034	90.5983	63.8889	84.8485	86.2168	35.7143	92.3077	91.1742	32.3232	80.7646	91.2281	19.2982	91.7121
ChrNC_037332,1:96262401-96262800	NC_037332,1	96262401	96262800		GRIN2B	gene-GRIN2B	glutamate ionotropic receptor NMDA type subunit 2B	+	gene	overlapping	0	73.75	25.1786	63.0698	57.6087	23.9583	67.7288	63.5417	56.5257	53.9328	65.2778	37.5	41.4773	47.5	24.1667	26.5625	40	12.1667	15.4062	55.7692	19.3182	20.8333	27.5	11.9048	54.4289
ChrNC_037332,1:96262601-96263000	NC_037332,1	96262601	96263000		GRIN2B	gene-GRIN2B	glutamate ionotropic receptor NMDA type subunit 2B	+	gene	overlapping	0	73.75	25.1786	63.0698	57.6087	23.9583	67.7288	63.5417	56.5257	53.9328	65.2778	37.5	41.4773	47.5	24.1667	26.5625	40	12.1667	15.4062	55.7692	19.3182	20.8333	27.5	11.9048	54.4289
ChrNC_037332,1:97944401-97944800	NC_037332,1	97944401	97944800		ETV6	gene-ETV6	ETS variant 6	-	gene	overlapping	0	64.7043	36.0991	76.5873	48.9227	30.6087	89.1243	26.2452	36.0714	50.9089	41.0494	26.3953	31.2688	52.5926	30.1887	33.5859	52.8427	44.6676	48.6735	54.2484	46.4147	35.3053	50	66.1765	78.8728
ChrNC_037332,1:102789801-102790200	NC_037332,1	102789801	102790200		null					Not found	0	76.1905	41.6331	89.7931	95.2381	58.5354	80.7143	75.6308	70.8333	66.6667	71.8421	69.4445	73.8636	83.4068	56.1208	78.7879	68.574	47.8632	56.3187	80.2976	38.6096	73.6842	69.0476	43.7179	90.4762
ChrNC_037332,1:102790001-102790400	NC_037332,1	102790001	102790400		null					Not found	0	76.1905	40.2498	88.1609	95.2381	59.3855	80.7143	78.3034	70.8333	66.6667	71.9896	69.4445	73.6364	81.5427	59.5125	78.7879	66.8672	50.1424	56.6545	81.498	33.1551	72.7632	69.0476	40.5983	90.4762
ChrNC_037332,1:102952801-102953200	NC_037332,1	102952801	102953200		null					Not found	0	66.5012	34.0122	80.6695	69.4792	46.0709	75.1838	49.2754	52.8699	33.9467	79.4643	51.3904	52.0147	63.8579	53.0556	57.6841	42.3106	25.9483	53.3333	48.5018	37.79	50.7552	45.5108	30.4383	67.5753
ChrNC_037332,1:103316801-103317200	NC_037332,1	103316801	103317200		null					Not found	0	81.6904	70	85.7143	83.8684	88	77.7846	80.0549	82.5	76.9356	78.9286	81.5074	73.9394	80.0155	77.6667	81.2821	71.127	70.0769	73.5664	77.7778	68.3401	77.7574	76.8977	75	83.0065
ChrNC_037332,1:104752801-104753200	NC_037332,1	104752801	104753200		NTF3	gene-NTF3	neurotrophin 3	-	gene	overlapping	0	94.6218	65.1484	83.8745	85.3846	89.7696	81.8266	97.6051	92.5926	92.786	92.4754	84.9543	74.7391	89.8401	79.2465	86.5385	93.0346	65	74.794	94.7582	80.527	81.8298	84.2424	83.1169	79.1667
ChrNC_037332,1:106318001-106318400	NC_037332,1	106318001	106318400		PRMT8	gene-PRMT8	protein arginine methyltransferase 8	-	gene	upstream	631	86.0734	75.4892	93.7169	89.4848	87.9887	83.9744	83.8472	89.3616	91.7854	93.1481	88.1165	86.0222	97.2598	83.8149	91.4286	79.0698	71.1538	75	92.7083	76.4812	88.516	87	81.4516	91.5476
ChrNC_037332,1:107231401-107231800	NC_037332,1	107231401	107231800		KDM5A	gene-KDM5A	lysine demethylase 5A	-	gene	overlapping	0	33.8087	52.2024	75.9083	58.3365	50.8399	73.3567	56.9444	36.2069	71.4904	31.891	26.846	32.0724	52.904	41.8939	48.0769	39.9306	43.1108	50.5588	52.5725	72.75	77.9343	39.9733	69.3269	84.2949
ChrNC_037332,1:107231601-107232000	NC_037332,1	107231601	107232000		KDM5A	gene-KDM5A	lysine demethylase 5A	-	gene	overlapping	0	37.7866	62.1958	81.5851	65.25	59.0909	83.5233	59.2593	41.3793	75.0657	35.9615	29.9614	38.5965	52.9293	49.1342	56.4103	42.4074	49.9016	55.4074	49.8937	82.7536	81.5598	41.1765	82.3077	94.4445
ChrNC_037332,1:116803601-116804000	NC_037332,1	116803601	116804000		CELSR1	gene-CELSR1	No description	-	gene	overlapping	0	94.4889	80.1681	84.7349	91.1287	82.2414	85.6364	93.7678	66.2667	76.5709	90.0884	67.5	77.8779	86.3815	66.4516	66.5833	95.4258	86.5015	60.4737	94.5833	92.5108	87.7568	98.2609	81.6667	87.5375
ChrNC_037332,1:117957601-117958000	NC_037332,1	117957601	117958000		null					Not found	0	84.8485	33.7879	86.4662	82.278	81.8182	93.266	72	75.9259	78.3565	90.7407	69.4444	70.6061	81.9048	54.2857	75	87.5658	59.1398	66.6667	90	51.1111	70.8827	84.4444	23.0769	88.8889
ChrNC_037332,1:119270801-119271200	NC_037332,1	119270801	119271200		ZBED4	gene-ZBED4	No description	+	gene	overlapping	0	47.9557	59.0863	39.3681	68.3573	34.5479	76.9121	52.6879	32.5336	73.3785	27.2727	15.5388	50.7525	47.9058	50.3262	38.5714	41.4585	51.7039	57.7468	66.0897	67.6548	73.7231	43.0769	62.4658	84.2424
ChrNC_037333,1:376601-377000	NC_037333,1	376601	377000		null					Not found	0	58.2943	55.5556	53.4848	52.8986	66.6667	34.9206	50.5983	69.9123	46.4458	42.0247	67.3611	54.5423	67.318	57.7075	50.3889	66.6667	51.7241	57.1429	53.0637	50.8759	47.7124	62.0773	39.5833	37.9953
ChrNC_037333,1:4040401-4040800	NC_037333,1	4040401	4040800		null					Not found	0	73.9098	63.5065	72.6211	68.4311	75.2007	47.2854	58.5526	80.8036	60.3744	68.1818	88.4308	77.2991	57.2939	87.7679	70.2011	63.5246	75.641	50.6522	66.3043	58.9947	68.7837	76.9388	76.7241	61.4509
ChrNC_037333,1:5789201-5789600	NC_037333,1	5789201	5789600		PDE5A	gene-PDE5A	phosphodiesterase 5A	+	gene	overlapping	0	47.5676	40.4179	43.586	46.497	52.7714	37.6563	51.8213	48.0768	44.7192	58.3174	61.1001	48.9994	48.7183	46.6788	46.9223	41.553	38.5446	40.3341	50.7948	38.8162	46.9446	44.4502	36.924	37.0324
ChrNC_037333,1:5789401-5789800	NC_037333,1	5789401	5789800		PDE5A	gene-PDE5A	phosphodiesterase 5A	+	gene	overlapping	0	40.2905	34.2519	41.5313	45.9033	50.2962	35.1918	41.6626	40.8032	39.841	57.8411	56.2626	48.5743	41.8941	42.7227	41.6425	42.5767	41.833	38.4288	49.9192	39.1869	44.3137	40.265	43.0621	33.1282
ChrNC_037333,1:5798801-5799200	NC_037333,1	5798801	5799200		PDE5A	gene-PDE5A	phosphodiesterase 5A	+	gene	overlapping	0	30.56	42.5695	38.5644	34.8493	41.2183	25.1469	45.3653	47.3697	37.7471	48.3268	63.6911	47.5987	42.0009	48.5131	44.075	34.2692	46.3751	39.2932	33.2934	36.4375	39.5582	28.502	40.4781	27.0542
ChrNC_037333,1:5799001-5799400	NC_037333,1	5799001	5799400		PDE5A	gene-PDE5A	phosphodiesterase 5A	+	gene	overlapping	0	30.5212	45.2307	41.5535	34.8684	42.0418	28.0206	40.0161	40.1498	35.7671	50.911	63.1402	47.353	44.4938	44.3533	40.9367	27.3478	42.0243	35.6054	36.517	32.3537	43.4269	26.946	37.1308	27.2608
ChrNC_037333,1:14540801-14541200	NC_037333,1	14540801	14541200		null					Not found	0	96.0997	78.5029	94.0315	88.9356	83.2454	87.6984	91.195	90.9502	82.883	96.2963	87.4145	75.1838	97.4208	85.2814	76.4706	94.9772	68.8406	74.3579	97.0833	82.9702	81.3636	87.1212	67.6768	87.2332
ChrNC_037333,1:14542801-14543200	NC_037333,1	14542801	14543200		null					Not found	0	82.532	44.3845	87.6141	82.4522	62.463	78.9173	73.1263	63.5417	81.0713	65.7895	48.6113	43.9348	75.4179	56.4068	49.8295	75.3587	44.5568	41.7914	80.9102	43.5799	70.2692	67.7273	46.2429	81.4683
ChrNC_037333,1:14543001-14543400	NC_037333,1	14543001	14543400		null					Not found	0	74.5882	20.7985	86.965	68.725	48.4333	75.746	57.2919	53.0556	77.0353	52.6316	39.0805	33.3665	65.3968	41.3979	41.3811	60.034	30.3448	15.5556	76.5714	31.632	64.3968	56.4848	23.4188	75.9857
ChrNC_037333,1:16107401-16107800	NC_037333,1	16107401	16107800		COL25A1	gene-COL25A1	No description	+	gene	overlapping	0	69.765	84.6233	71.4286	65.4762	68.75	51.6845	74.2921	76.4706	77.6341	60.9375	76.4773	74.3401	72.5036	80.7075	62.5855	83.1506	88.9338	75.641	75	88.8122	79.3653	84.5982	92.6471	57.945
ChrNC_037333,1:18042401-18042800	NC_037333,1	18042401	18042800		null					Not found	0	96.2351	81.5353	97.3333	95.172	92.1569	91.7712	96.1538	97.8836	95.7166	94.6487	96.6102	90.1352	95.131	90.0477	87.395	97.0835	84.2857	73.5583	97.7564	77.7778	87.6258	95.3333	85.8989	82.1124
ChrNC_037333,1:18438401-18438800	NC_037333,1	18438401	18438800		null					Not found	0	90.2778	76.9531	98.6842	95.6438	93.8719	96.5974	95.5298	95.9302	96.6833	90.6863	93.4783	89.0121	98.5423	80.7143	89.0625	91.4634	81.4655	63.2168	98.0709	89.1892	80.748	94.297	75.6757	87.0265
ChrNC_037333,1:24975601-24976000	NC_037333,1	24975601	24976000		C6H4orf54	gene-C6H4orf54	No description	+	gene	overlapping	0	57.7447	77.1073	65.1389	59.2214	63.6364	39.0257	84.688	79.3353	64.5887	56.7331	67.2256	71.9874	72.9434	79.8344	51.4646	86.6667	94.1098	50.1984	78.1656	91.2465	64.9123	65.8238	84.4697	42.1363
ChrNC_037333,1:24975801-24976200	NC_037333,1	24975801	24976200		C6H4orf54	gene-C6H4orf54	No description	+	gene	overlapping	0	57.7447	77.1073	52.5	59.2214	63.6364	39.0257	73.5427	69.2766	49.2089	38.4662	67.2256	54.5809	54.8611	67.3611	51.4646	73.3333	91.25	50.1984	57.8463	87.2549	64.9123	65.8238	75	42.1363
ChrNC_037333,1:39970201-39970600	NC_037333,1	39970201	39970600		SLIT2	gene-SLIT2	slit guidance ligand 2	+	gene	overlapping	0	79.7082	58.6599	91.9799	90.303	76.9127	93.8517	91.8813	80.6265	86.5095	89.6991	71.8095	67.4813	82.3429	66.4078	83.6598	78.4907	59.0607	75.8753	84.9436	56.0062	73.9588	84.9462	63.944	90.9579
ChrNC_037333,1:39970401-39970800	NC_037333,1	39970401	39970800		SLIT2	gene-SLIT2	slit guidance ligand 2	+	gene	overlapping	0	75.1634	52.1212	86.6333	89.899	73.9441	92.2257	91.044	77.5452	85.8851	86.0577	69.1379	59.9683	77.0811	58.8038	82.6891	70.9877	51.5595	75.4113	81.3441	56.2963	68.5496	82.3178	60.6138	88.168
ChrNC_037333,1:64625401-64625800	NC_037333,1	64625401	64625800		GABRG1	gene-GABRG1	gamma-aminobutyric acid (GABA) A receptor%2C gamma 1	-	gene	overlapping	0	72.3939	88.1695	55.6746	56.7188	43.9496	48.0556	79.0563	51.7282	79.4305	47.5	52.8935	71.4913	77.1042	65.1858	67.0089	83.1346	83.7211	69.697	78.1449	80.1002	67.9545	83.6205	51.053	67.7325
ChrNC_037333,1:64625601-64626000	NC_037333,1	64625601	64626000		GABRG1	gene-GABRG1	gamma-aminobutyric acid (GABA) A receptor%2C gamma 1	-	gene	overlapping	0	77.7462	86.7091	50.0496	50.1905	38.394	50.8626	79.6389	48.7544	81.2067	41.2879	43.9815	67.8623	79.5835	58.5886	65.4533	81.6923	83.2453	69.697	79.4524	80.1177	68.186	82.8936	42.7998	68.4917
ChrNC_037333,1:74275001-74275400	NC_037333,1	74275001	74275400		null					Not found	0	91.8064	72.7795	87.3302	89.6262	75.1403	85.7237	81.321	85.8846	83.5506	89.0385	84.8484	74.8816	89.1886	82.1774	79.8735	83.352	72.1874	80.911	91.272	67.6989	83.2576	88.3512	72.3104	90.7361
ChrNC_037333,1:75339801-75340200	NC_037333,1	75339801	75340200		null					Not found	0	86.9565	71.1325	81.2698	86.9565	81.3008	75.8029	82.7171	80.6443	55.2611	83.3929	89.2094	62.4339	78.2982	76.8519	54.5455	77.0609	62.1622	66.1111	78.1893	52.9915	68.8796	91.2281	55.5556	68.4211
ChrNC_037333,1:91612401-91612800	NC_037333,1	91612401	91612800		SHROOM3	gene-SHROOM3	shroom family member 3	+	gene	overlapping	0	89.375	79.8384	92.0772	81.6071	77.0833	92.7817	84.2914	61.6279	82.1721	70.9677	58.5483	82.1057	70.9559	73.8122	87.1711	85.2273	80.3615	80.9091	85.8974	82.6754	85.1974	78.6458	85.119	94.5772
ChrNC_037333,1:91612601-91613000	NC_037333,1	91612601	91613000		SHROOM3	gene-SHROOM3	shroom family member 3	+	gene	overlapping	0	91.25	76.4399	92.0772	74.9603	77.0833	88.9378	84.2914	61.6279	84.3269	69.1067	62.517	82.1057	69.8039	73.8122	87.1711	85.2273	80.3615	80.9091	83.2152	81.2628	78.6284	78.6458	85.119	92.2181
ChrNC_037333,1:95131001-95131400	NC_037333,1	95131001	95131400		CFAP299	gene-CFAP299	cilia and flagella associated protein 299	+	gene	overlapping	0	95.3261	74.7899	97.5108	97.2222	86.2903	97.2785	97.0714	89	95.8363	93.1034	95.5442	78.9578	97.5806	92.0455	87.8339	88.2812	77.2765	93.1818	97.5	77.9762	96.1111	97.9592	77.1909	78.776
ChrNC_037333,1:95131201-95131600	NC_037333,1	95131201	95131600		CFAP299	gene-CFAP299	cilia and flagella associated protein 299	+	gene	overlapping	0	92.2756	69.9095	95.9207	94.0985	85.2535	91.6576	95.1218	91.4286	94.2346	91.6159	92.617	78.4521	93.2624	83.1169	82.8077	86.2202	70.9627	89.9301	94.2857	77.1795	91.4059	91.2254	76.588	85.351
ChrNC_037333,1:98950401-98950800	NC_037333,1	98950401	98950800		null					Not found	0	80.1626	44.1441	89.4321	77.7585	60.3175	80.4579	88.2251	81.25	86.3188	86.1349	63.9394	66.4897	93.4901	62.4534	74.767	89.1667	40.7143	60.6517	92	58.1402	78.8831	75.9132	52.7692	88.0008
ChrNC_037333,1:98950601-98951000	NC_037333,1	98950601	98951000		null					Not found	0	74.7148	39.4208	89.3267	85.0203	64.6166	89.7915	77.3593	67.6786	87.6264	74.9338	62.0829	55.3044	75.0557	56.5692	76.4052	68.7048	46.8445	69.6037	82.5415	58.5957	66.1082	70.7736	46.3599	88.725
ChrNC_037333,1:100881001-100881400	NC_037333,1	100881001	100881400		ARHGAP24	gene-ARHGAP24	Rho GTPase activating protein 24	+	gene	overlapping	0	46.1244	64.2787	36.7857	50.5972	74.7905	28.4875	54.5455	61.5385	38.5466	53.5512	91.8462	68.1319	57.0387	94.1837	59.8846	58.2764	71.0256	28.7582	51.4327	62.7863	36.1732	39.0476	68.2353	29.7778
ChrNC_037333,1:106321201-106321600	NC_037333,1	106321201	106321600		null					Not found	0	93.6292	74.8882	94.0599	94.313	87.7279	92.3042	95.936	87.0188	91.2724	89.4514	83.0937	92.8499	93.3937	89.5062	88.6166	92.5714	73.408	92.7999	93.8272	71.0021	87.7156	88.9137	81.0088	95.7074
ChrNC_037333,1:106321401-106321800	NC_037333,1	106321401	106321800		null					Not found	0	92.3551	69.8658	93.7809	93.1757	87.0126	90.765	97.1921	85.0287	90.1936	88.1417	79.7124	91.4199	92.0725	87.4074	88.6928	92.8	69.3799	91.3598	92.5926	67.2538	87.2588	86.6964	80.3684	94.8488
ChrNC_037333,1:111448801-111449200	NC_037333,1	111448801	111449200		null					Not found	0	70.1722	56.6667	94.5304	75.9259	92.4242	86.5018	72.1504	52.0833	75.4033	59.7239	59.868	32.7273	77.1777	63.5273	81.6194	88.7755	38.8169	83.5352	80.4511	51.3957	78.1953	91.8168	51.8581	90.5263
ChrNC_037333,1:113737001-113737400	NC_037333,1	113737001	113737400		SORCS2	gene-SORCS2	No description	+	gene	overlapping	0	98.6111	93.2778	93.75	86.8687	64.5833	92.7536	92.0635	84.9462	95.098	95.2381	65.6111	64.5833	87.7193	83.1624	72.2222	90.7407	90.6977	83.3333	77.4194	88.964	83.8384	90.1961	76.1905	96.6667
ChrNC_037333,1:114103201-114103600	NC_037333,1	114103201	114103600		SORCS2	gene-SORCS2	No description	+	gene	overlapping	0	90.1561	71.3685	69	90.835	89.8567	92.1306	94.6801	86.3937	86.2639	80.0879	81.7892	82.8755	80.2721	80.7241	79.6145	73.6229	68.8084	73.3333	93.4921	69.7599	90.1042	80.1587	81.5584	76.4938
ChrNC_037333,1:114198001-114198400	NC_037333,1	114198001	114198400		AFAP1	gene-AFAP1	actin filament associated protein 1	-	gene	overlapping	0	77.7031	44.7005	62.6984	66.7007	50.9964	73.022	33.6279	33.8095	63.8655	61.7512	33.2041	8.46939	75.6727	35.4119	21.5686	81.5584	58.6435	33.2164	78.3251	52.0969	43.1803	66.6667	63.8095	65.3939
ChrNC_037333,1:116073601-116074000	NC_037333,1	116073601	116074000		FAM193A	gene-FAM193A	No description	-	gene	overlapping	0	91.6209	89.4816	86.2441	83.1933	75.6127	93.707	72.5	76.9231	89.8637	67.9762	76.9015	84.251	61.432	73.1838	88.6364	81.4881	73.8281	88.484	79.2224	89.7048	75.5048	73.4423	95	96.4286
ChrNC_037333,1:116073801-116074200	NC_037333,1	116073801	116074200		FAM193A	gene-FAM193A	No description	-	gene	overlapping	0	92.5275	93.5961	80.2525	79.9664	76.7974	94.3667	80	70.7692	86.0383	72.7619	77.9365	79.0942	48.5281	70.4058	90	77.0476	66.0606	82.637	80	93.6558	63.3077	82.0308	96	94.2857
ChrNC_037334,1:12466801-12467200	NC_037334,1	12466801	12467200		TRMT1	gene-TRMT1	tRNA methyltransferase 1	+	gene	overlapping	0	66.3992	88.5135	40.3431	58.6524	75	36.9497	61.5833	66.9118	64.418	90.7895	75.5068	72.8836	70.3788	90.8865	80	80.9211	88.851	53.9416	79.8387	95.5882	55.6818	73.6842	84.4251	45.4545
ChrNC_037334,1:13459801-13460200	NC_037334,1	13459801	13460200		LOC511678	gene-LOC511678	No description	-	gene	overlapping	0	69.998	61.7492	63.1117	77.0483	67.6353	86.6907	69.2308	72.4638	83.7398	72.194	65.2387	58.7003	77.6783	69.5869	79.1667	69.104	56.2231	53.6458	77.3521	54.3913	54.2091	59.7701	43.7719	80.7729
ChrNC_037334,1:13460001-13460400	NC_037334,1	13460001	13460400		LOC511678	gene-LOC511678	No description	-	gene	overlapping	0	84.8926	51.3119	74.7229	77.0483	67.6353	82.8752	69.2308	72.4638	83.7398	72.194	65.2387	62.6823	78.2587	69.5869	79.1667	69.104	47.9366	61.9522	77.3521	54.3913	65.5685	59.7701	43.7719	80.7729
ChrNC_037334,1:19373001-19373400	NC_037334,1	19373001	19373400		MIR7-3	gene-MIR7-3	microRNA 7-3	-	gene	downstream	503	3.63636	10.3846	9.16667	3.7037	6.97674	2.64734	4.90148	1.29032	6.90476	0	3.41463	5.53846	1.53846	2.26415	8.75	12.549	22.3004	14.0667	6.33459	10.5	6.8421	8.75	18.3333	11.1386
ChrNC_037334,1:20229401-20229800	NC_037334,1	20229401	20229800		TJP3	gene-TJP3	tight junction protein 3	-	gene	overlapping	0	83.0769	54.5455	81.8182	77.9524	76.6667	84.985	86.6667	80.9361	83.2945	87.1429	69.375	74.1538	86	75.4104	82	82.069	56.9697	65.6028	84.3074	63.44	66.3158	76.3636	55	83.5913
ChrNC_037334,1:20229601-20230000	NC_037334,1	20229601	20230000		TJP3	gene-TJP3	tight junction protein 3	-	gene	overlapping	0	85.8974	68.1818	81.8182	81.627	80	87.4875	88.8889	83.133	84.7833	86.9048	73.4375	78.4615	87.1839	79.1909	82	84.4828	63.0997	70.5023	87.8788	69.9187	70.5013	79.5455	61.4583	86.3261
ChrNC_037334,1:41111001-41111400	NC_037334,1	41111001	41111400		null					Not found	0	79.7619	50	87.037	83.6732	64.7059	69.1118	76.6667	75	73.2439	68.2432	78.4483	75.9358	86.6667	59.6154	75	88.0435	56.5789	54.1667	70.5357	22.0588	57.3529	78.1115	53.9474	84.452
ChrNC_037334,1:41111201-41111600	NC_037334,1	41111201	41111600		null					Not found	0	82.5864	50.5772	87.5723	77.4254	61.3834	71.4474	77.5479	72.5806	69.4141	72.0393	69.9808	73.486	81.9745	61.5385	70.9848	83.2609	55.5621	60.5159	75.8744	30.543	64.2564	70.961	54.386	85.0294
ChrNC_037334,1:42046401-42046800	NC_037334,1	42046401	42046800		null					Not found	0	78.4893	65.1163	87.4601	87.5	77.3091	78.7517	78.2258	83.1676	82.5965	82.5	87.5	72.5637	82.2414	75.8232	73.4848	78.7879	65.0521	84.5538	87.0035	75.625	81.4394	78.3654	67.1429	87.9032
ChrNC_037334,1:42046601-42047000	NC_037334,1	42046601	42047000		null					Not found	0	79.3651	67.4419	88.2184	86.1111	80.4598	77.4152	76.3441	84.8485	82.4363	83.3333	88.4615	73.5632	86.6667	78.3333	73.7374	80.8081	71.1111	81.1594	81.8115	74.1667	80.303	78.2051	74.2857	86.0215
ChrNC_037334,1:42989801-42990200	NC_037334,1	42989801	42990200		null					Not found	0	66.4264	73.9183	58.6805	64.0891	75	59.5305	51.6636	49.4949	42.9792	65.9287	68.3378	51.9876	49.5106	51.2443	53.1987	68.2843	77.363	46.7949	67.5246	78.9257	50.1547	77.1929	81.5845	50.6219
ChrNC_037334,1:51432601-51433000	NC_037334,1	51432601	51433000		CYSTM1	gene-CYSTM1	cysteine rich transmembrane module containing 1	+	gene	overlapping	0	84.8485	91.1797	92.1429	82.3502	82.8655	94.6548	80.9982	70.4274	88.9419	78.6667	78.8889	81.1826	96.7333	78.5033	81.841	90.8333	90.7692	94.1026	83.3333	86.8911	91.6667	84.2857	91.7647	99.1228
ChrNC_037334,1:56022201-56022600	NC_037334,1	56022201	56022600		null					Not found	0	88.75	69.5238	86.2642	84.9145	84.9537	86.4374	88.1746	84.5022	84.6002	83.274	84.2158	76.6585	87.3853	76.9433	70.7955	92.8615	62.8019	91.6667	89.0919	68.3221	80.7051	85.1158	77.1605	92.3148
ChrNC_037334,1:56022401-56022800	NC_037334,1	56022401	56022800		null					Not found	0	92.1007	71.4025	86.25	84.9359	83.9404	86.1566	84.8377	86.7424	82.2036	84.9193	84.2333	78.3196	87.6003	76.8448	74.9087	92.5385	64.772	90.1042	90.6657	58.8702	79.4271	84.5575	74.9421	92.2881
ChrNC_037334,1:78452601-78453000	NC_037334,1	78452601	78453000		null					Not found	0	97.329	75.8559	86.0039	78.0749	75.0311	77.2355	97.545	88.3077	92.0157	75.869	83.3007	73.8095	89.822	90.1889	76.6082	92.3977	54.6341	83.7778	92.9493	73.4212	86.8352	90.9852	77.4167	85.658
ChrNC_037334,1:78452801-78453200	NC_037334,1	78452801	78453200		null					Not found	0	98.9583	65.1667	88.0078	81.1052	80.6073	80.0772	97.8307	86.9231	91.4619	78.7381	81.427	72.2222	88.2971	85.5061	71.54	92.885	58.5366	84.0741	94.7005	67.1056	82.099	95.3202	82.3611	83.3805
ChrNC_037334,1:83606201-83606600	NC_037334,1	83606201	83606600		HAPLN1	gene-HAPLN1	hyaluronan and proteoglycan link protein 1	-	gene	overlapping	0	91.0871	67.7923	89.6136	89.4737	86.523	84.9596	89.4086	85.9601	94.1722	95.8463	81.3684	80.182	89.8168	81.0345	81.2908	87.1795	63.125	94.3636	90.9907	69.9567	86.621	88.7931	80.7692	80.6667
ChrNC_037334,1:87146601-87147000	NC_037334,1	87146601	87147000		null					Not found	0	75.3585	61.304	93.3983	85.6829	61.0683	88.9166	81.1446	78.1004	83.6508	82.0175	68	54.2252	76.789	63.4259	79.375	65.5295	53.1447	69.2888	76.4979	51.6444	87.2331	66.0287	44.0509	88.2576
ChrNC_037334,1:96584001-96584400	NC_037334,1	96584001	96584400		LIX1	gene-LIX1	limb and CNS expressed 1	-	gene	overlapping	0	73.7945	74.6667	80	90	92.2222	82.5333	96.6667	91.8182	96.1905	71.2281	78.75	80	87.6788	80.6667	89.2308	77.2414	65.4545	70	76.2319	81.5	87.8022	74.5455	70	76.4286
ChrNC_037334,1:99048201-99048600	NC_037334,1	99048201	99048600		null					Not found	0	77.1833	83.0585	83.1729	83.5	87.3954	77.2799	89.5072	84.5701	75.2945	76.5542	87.1827	86.8571	90.5124	94.0741	83.5498	66.4384	62.0968	65.3226	86.2401	79	78.3256	85.2763	86.3636	83.8462
ChrNC_037334,1:99048401-99048800	NC_037334,1	99048401	99048800		null					Not found	0	79.6528	83.1043	84.997	84.5833	88.0778	71.143	89.8068	83.9367	75.9033	79.1798	88.8287	86.1905	90.9521	93.8272	83.2612	72.0548	66.4516	69.6774	87.9162	80.307	79.8721	87.7302	87.1212	85.8974
ChrNC_037334,1:104029201-104029600	NC_037334,1	104029201	104029600		null					Not found	0	94.7818	74.6212	98.7654	92.0635	86.0725	91.9103	98.0095	91.1111	92.4202	95.2381	91.0075	87.5321	97.037	89.9225	81.1667	96.178	73.5182	90.4727	98.6928	83.1384	83.7213	91.8719	85.348	88.3929
ChrNC_037334,1:109357401-109357800	NC_037334,1	109357401	109357800		null					Not found	0	89.9284	65.6463	94.3084	76.1905	76.9011	55.8885	92.1579	87.3629	82.4687	88.7218	89.8194	66.9643	82.8513	78.5051	82.218	80.6136	70.6767	80.8625	90	54.4513	87.8699	90.1786	79.9624	86.2637
ChrNC_037334,1:109357601-109358000	NC_037334,1	109357601	109358000		null					Not found	0	85.9454	59.7132	91.2698	72.619	73.0577	56.1393	87.6518	84.1807	81.3064	84.8684	84.0086	61.7188	81.4234	73.2651	80.0658	78.6619	69.0789	80.1297	85.625	50.3623	79.2542	85.9375	74.3421	86.9391
ChrNC_037334,1:110009801-110010200	NC_037334,1	110009801	110010200		null					Not found	0	44.0776	66.1559	41.3441	56.0345	83.498	38.0764	63.5417	79.9465	51.6414	50.6944	84.8214	56.0764	56.3075	73.2955	63.3658	65.1316	73.0031	67.2222	56.4219	53.2983	55.8337	59.0909	66.129	22.4583
ChrNC_037334,1:110010001-110010400	NC_037334,1	110010001	110010400		null					Not found	0	41.5659	67.7778	46.2366	58.6207	84.058	39.6383	63.8889	82.3529	53.7037	48.1481	85.7143	51.8519	56.1111	69.697	59.0909	61.4035	73.1707	65	58.007	53.9216	58.7934	58.5859	63.4409	27.1667
ChrNC_037334,1:110280601-110281000	NC_037334,1	110280601	110281000		null					Not found	0	83.3333	84.5238	90.8046	84.2105	93.0555	84.2593	85.2941	83.3333	73.913	87.0968	90.4762	79.3651	84.5528	86.608	80	78.6325	74.6032	88.6161	92.381	79.5102	72.7727	90.4762	70.4465	95.5556
ChrNC_037335,1:1181801-1182200	NC_037335,1	1181801	1182200		SH3RF1	gene-SH3RF1	SH3 domain containing ring finger 1	-	gene	overlapping	0	78.1338	86.0795	88.164	75.8333	76.2972	90.2034	52.8139	72.2222	85.2099	52.8941	69.9792	50.9804	71.4286	73.5776	71.7949	52.8571	79.4619	67.7026	61.3333	81.884	65.9722	50	81.1111	78.8497
ChrNC_037335,1:3058801-3059200	NC_037335,1	3058801	3059200		null					Not found	0	67.8855	59.4807	47.938	54.2187	80.5562	41.8408	67.3913	75.6757	51.5407	80.7018	89.5833	62.3077	75.0665	84.8064	57.0629	65.7143	65.2174	47.4359	73.539	65.8076	60.2238	69.8128	72.2222	53.8494
ChrNC_037335,1:3059001-3059400	NC_037335,1	3059001	3059400		null					Not found	0	68.6168	55.8303	57.3529	59.3696	76.8544	45.5954	66.3189	77.4775	58.1731	82.9303	87.9221	60.8333	76.2777	87.2529	52.9744	64.4445	66.6667	46.1538	69.9934	57.0469	52.0045	74.9747	73.545	56.451
ChrNC_037335,1:3059201-3059600	NC_037335,1	3059201	3059600		null					Not found	0	70.0794	59.5238	63.5417	59.3301	77.2727	56.6489	66.1134	81.0811	58.4906	87.3874	86.2698	68.0556	79.1667	90.303	51.9658	61.9048	69.5652	37.6923	66.0494	68.4812	59.2667	84.8485	76.1905	54.0582
ChrNC_037335,1:3352001-3352400	NC_037335,1	3352001	3352400		null					Not found	0	83.0303	51.8919	76.6234	77.013	71.7073	90.0791	85.1429	78.1818	66.3972	82.1968	80.8817	65.7312	85.9091	75.6897	76.8	85.2174	56.1538	77.7122	88.2293	66.8817	69.0625	81.3559	49	79.2333
ChrNC_037335,1:3352201-3352600	NC_037335,1	3352201	3352600		null					Not found	0	84.3369	55.2007	84.8401	76.4711	78.3295	86.2454	84.0861	79.6721	64.8833	87.0267	81.7398	72.8136	85.6951	76.0163	84.547	83.4396	62	68.8826	87.856	65.8745	72.1446	82.7456	56.875	79.2197
ChrNC_037335,1:3352401-3352800	NC_037335,1	3352401	3352800		null					Not found	0	78.7214	51.4619	81.6942	82.672	84.2262	79.2947	86.7424	83.1946	66.5638	90.0828	90.325	82.009	78.5226	74.9288	83.5256	69.8246	66.0127	59.1667	89.2414	65.544	78.7705	77.7907	70	82.0662
ChrNC_037335,1:3403001-3403400	NC_037335,1	3403001	3403400		null					Not found	0	47.4359	39.6939	41.1905	63.0769	74.7368	42.0136	40	58.0632	44.3885	60.7576	80.4926	61.6667	54.1071	75.3247	55.2	64.899	48.8	67.2727	64.4	54.8246	53.6667	44.3243	49.2308	29.2308
ChrNC_037335,1:3403201-3403600	NC_037335,1	3403201	3403600		null					Not found	0	47.4359	34.7321	36.0417	63.0769	74.7368	42.0136	40	48.386	36.6247	50.7989	80.4926	61.6667	45.4113	65.9091	55.2	55.6277	48.8	67.2727	64.4	42.3517	53.6667	44.3243	49.2308	29.2308
ChrNC_037335,1:3968801-3969200	NC_037335,1	3968801	3969200		GALNTL6	gene-GALNTL6	polypeptide N-acetylgalactosaminyltransferase-like 6	+	gene	overlapping	0	89.0756	46.2833	92.5595	90.1412	74.7536	80.7669	82.9587	75.5357	82.4066	86.8123	84.083	77.0614	70.8817	71.2958	63.0736	88.9226	53.995	79.6154	96.5157	57.7217	86.8712	92.3443	62.3847	91.5761
ChrNC_037335,1:3969001-3969400	NC_037335,1	3969001	3969400		GALNTL6	gene-GALNTL6	polypeptide N-acetylgalactosaminyltransferase-like 6	+	gene	overlapping	0	78.2773	57.6334	82.6469	88.3399	79.9315	72.5528	88.787	77.1429	86.2681	88.7029	86.8346	80.4201	77.9548	73.6669	73.5606	86.1336	64.7587	57.8241	97.1175	64.4281	86.4441	89.6284	68.4966	85.1675
ChrNC_037335,1:3969201-3969600	NC_037335,1	3969201	3969600		GALNTL6	gene-GALNTL6	polypeptide N-acetylgalactosaminyltransferase-like 6	+	gene	overlapping	0	65.2381	65.0758	75.2144	86.4706	80.5517	69.8282	94.7527	82.1429	88.3304	90.3529	93.9394	85.1948	87.5	75.7576	86.6667	83.2222	79.319	42.8277	98.5366	67.5748	87.7367	87.0773	70.9091	77.9437
ChrNC_037335,1:4142001-4142400	NC_037335,1	4142001	4142400		GALNTL6	gene-GALNTL6	polypeptide N-acetylgalactosaminyltransferase-like 6	+	gene	overlapping	0	98.2456	60.2222	96.1026	95	80	94.2493	97.3684	92.556	94.5946	92	86.5669	75.7576	90.4102	82.5826	95.8333	92.7928	58.4321	63.2076	97.9592	67.0812	86.5069	97.4359	80.3922	91.3889
ChrNC_037335,1:5393201-5393600	NC_037335,1	5393201	5393600		GALNTL6	gene-GALNTL6	polypeptide N-acetylgalactosaminyltransferase-like 6	+	gene	overlapping	0	74.6217	61.8613	79.5584	76.4287	67.9792	87.7039	82.8961	78.7594	82.8381	87.9077	74.1477	76.6544	82.5771	73.4257	77.9738	74.4336	60.377	61.7389	80.8748	61.9385	76.3808	68.3721	67.1875	85.5083
ChrNC_037335,1:6969001-6969400	NC_037335,1	6969001	6969400		GLRA3	gene-GLRA3	No description	-	gene	overlapping	0	93.6041	88.3987	95.6122	98.1746	87.6374	95.0649	98.5222	94.7988	94.8979	98.4848	94.0955	96.1905	94.82	94.0297	84.0203	98.3631	77.0588	89.868	97.9876	85.9992	82.1565	97.5735	79.3505	94.9879
ChrNC_037335,1:13179801-13180200	NC_037335,1	13179801	13180200		MIR2285M-5	gene-MIR2285M-5	microRNA 2285m-5	+	gene	downstream	1815	95.1621	86.4035	96.5645	98.227	88.7147	92.7928	84.1827	94.5946	96.4491	94.6573	87.563	88.0702	89.2615	91.1717	88.0208	95.9064	64.1026	93.6952	97.1981	70.8165	79.6261	94	81.8841	89.6446
ChrNC_037335,1:13180001-13180400	NC_037335,1	13180001	13180400		MIR2285M-5	gene-MIR2285M-5	microRNA 2285m-5	+	gene	downstream	1615	93.4723	83.8346	96.7151	95.2064	86.2976	95.3668	82.4134	92.5097	92.9463	94.5276	85.9784	86.7349	87.1481	87.8874	87.5	94.7055	61.5385	91.0244	94.5662	67.6595	87.847	92.5714	78.882	88.4454
ChrNC_037335,1:13880801-13881200	NC_037335,1	13880801	13881200		null					Not found	0	83.3115	65.6271	84.6285	93.0434	81.4449	85.78	94.6429	89.1261	88.3937	87.8378	73.1818	61.5939	86.9697	76.7347	80.7407	83.2258	69.6631	69.9828	86.0377	67.5922	78.5488	76.4286	58.4615	74.8447
ChrNC_037335,1:14477601-14478000	NC_037335,1	14477601	14478000		null					Not found	0	73.5913	71.1429	75.1108	90.6985	86.7302	80.6416	86.0117	79.4494	74.5636	80.9461	80.2543	71.1991	87.9339	81.8755	83.2704	74.6955	70.9525	62.9186	72.282	62.445	65.1322	88.481	78.9091	82.306
ChrNC_037335,1:16396801-16397200	NC_037335,1	16396801	16397200		null					Not found	0	96.5517	76.1905	100	91.8561	91.6667	97.7778	92.7536	97.0868	94.697	97.7778	97.7011	79.2735	94.7381	90.6061	97.9167	88.172	81.6092	77.0773	88.5057	76.0073	94.3646	97.6406	91.1111	96.6667
ChrNC_037335,1:16397001-16397400	NC_037335,1	16397001	16397400		null					Not found	0	97.1903	74.2857	98.3333	84.365	83.9899	97.1567	93.913	94.0789	93.0736	94.6667	94.1645	79.4551	94.6667	89.8182	93.75	88.3871	79.803	77.9831	83.8825	72.0879	94.3855	96.8043	89.3333	98
ChrNC_037335,1:31605801-31606200	NC_037335,1	31605801	31606200		null					Not found	0	82.5555	71.1075	93.5466	91.367	81.5317	90.0855	94.4643	87.8571	92.6641	82.3244	78.782	86.3091	90.1656	72.6531	92.071	68.8988	58.5417	70.119	85.012	69.7012	85.3749	82.0126	68.8312	86.4501
ChrNC_037335,1:31779201-31779600	NC_037335,1	31779201	31779600		null					Not found	0	40.2282	49.8538	12.9167	32.9605	75.046	22.4834	49.0741	77.7574	18.2674	39.8237	72.2222	20.4545	32.8214	75.1781	44.0909	36.0742	56.0023	50.4622	34.2125	70.1365	34.9728	35.0302	56.4103	19.3485
ChrNC_037335,1:52138001-52138400	NC_037335,1	52138001	52138400		PCSK5	gene-PCSK5	No description	+	gene	overlapping	0	85.913	81.8333	100	91.913	82.6087	91.7261	92.5926	84.7826	95.9041	85.7143	89.1304	71.13	91.3196	79.0323	96.2815	93.1818	62.6923	85.1648	85.4167	70.8333	88.5382	90.6122	58.75	96.4646
ChrNC_037335,1:60114801-60115200	NC_037335,1	60114801	60115200		null					Not found	0	74.7505	66.4773	82.4605	80.4795	73.3647	83.0977	81.7723	72.6212	82.3263	69.5004	69.3331	71.7898	78.5882	71.9102	77.1888	66.8708	66.2397	79.5913	82.2314	53.8808	75.969	67.6829	54.8986	89.0544
ChrNC_037335,1:60921201-60921600	NC_037335,1	60921201	60921600		null					Not found	0	80.1068	75.3263	90.4375	81.6387	87.6044	83.4949	85.12	81.9173	93.4715	68.254	81.8792	76.6667	91.1607	81.8119	81.1163	78.0664	66.5306	80.6522	94.7774	67.3249	84.9284	81.3368	78.4303	95.4961
ChrNC_037335,1:67711201-67711600	NC_037335,1	67711201	67711600		null					Not found	0	91.3399	61.6531	91.7677	91.5577	87.5969	93.6877	91.0982	87.3016	77.8112	94.552	81.39	75.5291	80.279	81.8788	89.8246	93.1836	59.7884	84.058	89.6368	59.1485	83.0725	79.0404	73.3772	82.7381
ChrNC_037335,1:70176601-70177000	NC_037335,1	70176601	70177000		PEBP4	gene-PEBP4	phosphatidylethanolamine binding protein 4	-	gene	overlapping	0	29.0741	37.0224	10.9091	21.4683	19.5455	13.1004	18.3772	13.4058	25.7423	20	8.84921	32.6923	30.9524	26.363	17.3611	26.6369	21.0835	11.4885	23.6842	45.307	20.0622	32.7586	41.6969	11.9236
ChrNC_037335,1:70176801-70177200	NC_037335,1	70176801	70177200		PEBP4	gene-PEBP4	phosphatidylethanolamine binding protein 4	-	gene	overlapping	0	34.2593	46.1039	9.09091	22.5	19.697	9.37371	18.4211	12.8321	23.9216	21.5686	7.18254	30.5556	33.3333	26.1905	18.75	30.2083	20.6349	11.5385	33.3333	56.7033	26.6775	34.4828	42.7536	11.3636
ChrNC_037335,1:79704401-79704800	NC_037335,1	79704401	79704800		null					Not found	0	90.5882	75.378	96.25	100	94.5652	94.447	98.6842	90.2957	95.8135	96.2982	90.2183	89.2857	98.75	93.0174	77.3477	87.2549	71.1538	76.1792	95.5929	86.8227	90.107	97.0588	92.1053	95.4149
ChrNC_037335,1:88173001-88173400	NC_037335,1	88173001	88173400		null					Not found	0	68.6274	69.1667	70.6897	85.8037	86.8056	90.2174	84.026	91.3044	86.7061	97.5	94.2958	89.2157	79.8958	78.0769	74.087	76.6667	76.3158	83.3333	86.1229	79.529	90.6746	71.875	71.0145	71.3093
ChrNC_037335,1:88173201-88173600	NC_037335,1	88173201	88173600		null					Not found	0	68.6274	69.1667	70.6897	85.8037	86.8056	90.2174	84.3155	91.3044	87.3066	97.5	94.2958	89.2157	81.7235	79.1608	74.6245	78.7879	76.3158	83.3333	86.1229	80.6324	90.6746	71.875	71.0145	73.7002
ChrNC_037335,1:92251601-92252000	NC_037335,1	92251601	92252000		null					Not found	0	84.0985	68.3266	83.1114	64	59.4853	58.7843	66.101	82.8571	63.9292	72.7273	85.4545	75.2525	70.8302	80.0448	71.4286	62.4556	45.9649	55.9238	68.7449	55.7143	68.2418	73.1034	68.6274	78.2711
ChrNC_037335,1:92251801-92252200	NC_037335,1	92251801	92252200		null					Not found	0	84.0985	68.3266	83.1114	64	59.4853	58.7843	66.101	82.8571	63.9292	72.7273	85.4545	75.2525	70.8302	80.0448	71.4286	62.4556	45.9649	55.9061	68.7449	55.7143	68.2418	73.1034	68.6274	78.2711
ChrNC_037335,1:93991801-93992200	NC_037335,1	93991801	93992200		null					Not found	0	72.1154	61.5564	85	75.4902	71.0779	83.1348	83.0443	75	84.1865	74.5833	65.3759	52.6224	75.8442	62.7613	71.2696	77.8958	46.7262	59.3318	81.7236	49.4251	81.6874	83.4915	51.3072	76.7426
ChrNC_037335,1:97142801-97143200	NC_037335,1	97142801	97143200		null					Not found	0	43.6508	6.1859	69.1548	64.7619	35.1724	35.2353	59.0224	45.3333	61.9636	43	18.4962	28.0676	28.9683	17.4194	31.4165	20.9091	9.03226	25	59.4286	30.4483	17.9085	36.4706	8.75	50.2908
ChrNC_037335,1:97143001-97143400	NC_037335,1	97143001	97143400		null					Not found	0	42.8571	5.98958	69.1548	64.7619	35.1724	35.2353	64.7236	45.3333	58.1363	43	18.4962	28.0676	29.0675	17.4194	24.2866	19.3182	9.03226	16.6667	30.8571	19.5358	17.9085	36.4706	8.75	37.6204
ChrNC_037335,1:98935001-98935400	NC_037335,1	98935001	98935400		PTPN3	gene-PTPN3	protein tyrosine phosphatase%2C non-receptor type 3	-	gene	overlapping	0	82.2793	86.2069	100	91.3044	77.0115	91.6888	76.4706	66.4615	70.3236	73.8095	70.2381	83.8095	89.8229	66.6667	90.1961	92.9293	80.7692	83.3333	91.1765	84.7222	94.0649	82.3529	82.5397	94.4079
ChrNC_037335,1:98986601-98987000	NC_037335,1	98986601	98987000		PTPN3	gene-PTPN3	protein tyrosine phosphatase%2C non-receptor type 3	-	gene	overlapping	0	86.3095	66.6667	80.7057	96.1538	61.5695	72.281	93.2456	63.7949	41.1505	95.4545	39.8555	19.6296	79.5699	55.0761	50	81.3447	68.1159	43.1242	97.3333	76.1303	46.8657	87.4328	74.5098	65.8333
ChrNC_037335,1:100272601-100273000	NC_037335,1	100272601	100273000		MUSK	gene-MUSK	muscle associated receptor tyrosine kinase	+	gene	overlapping	0	84.767	49.3599	80.3435	90.0862	71.0695	92.517	90.2912	70.155	87.563	89.3617	62.6889	72.4887	78.8057	65.7798	87.8086	80.4293	50.9309	62.7329	88.4654	51.1111	91.8139	78.6905	47.9167	84.1833
ChrNC_037335,1:108117601-108118000	NC_037335,1	108117601	108118000		null					Not found	0	90.7143	69.7071	83.3372	96.2963	86.63	82.2688	91.8004	86.2995	91.8614	88.8084	85.3103	80.7235	88.4113	78.6073	86.3636	80.7792	59.0411	84.7694	87.6023	76.3127	82.7526	87.7112	75.873	87.8947
ChrNC_037335,1:108392401-108392800	NC_037335,1	108392401	108392800		null					Not found	0	94.1073	73.5294	89.8148	86.1697	79.7701	86.7485	93.3677	81.8182	85.0254	86.5385	88.7116	88.9881	88.3097	74.2647	88.447	89.3493	60.9091	81.7203	88.8259	70.2317	97.2061	94.2115	71.0526	91.6803
ChrNC_037335,1:112787201-112787600	NC_037335,1	112787201	112787600		SH3YL1	gene-SH3YL1	SH3 and SYLF domain containing 1	+	gene	overlapping	0	25.4132	25.4211	18.2043	22.2222	1.11111	12.9825	3.50024	6.25	9.93321	2.19008	0.649351	0	9.09091	6.14286	7.14286	8.89328	1.84967	5.45455	13.75	24.8032	17.0263	13.2562	23.3333	24.9721
ChrNC_037335,1:112787401-112787800	NC_037335,1	112787401	112787800		SH3YL1	gene-SH3YL1	SH3 and SYLF domain containing 1	+	gene	overlapping	0	25.4132	25.4211	22.746	22.2222	1.11111	12.9825	3.50024	6.25	9.93321	2.19008	0.649351	0	9.09091	6.14286	7.14286	8.89328	1.84967	4.95868	13.75	24.8032	17.0263	13.2562	23.3333	23.6487
ChrNC_037336,1:1214601-1215000	NC_037336,1	1214601	1215000		null					Not found	0	38.2187	48.8095	55.3844	46.7593	67.3611	16.7576	54.6393	64.1813	51.7094	48.3333	78.9474	45	57.7342	62.2368	54.304	48.2191	42.5397	21.1472	44.6429	54.68	61.1754	34.058	60.7843	17.0139
ChrNC_037336,1:1214801-1215200	NC_037336,1	1214801	1215200		null					Not found	0	54.4852	46.1538	55.5332	46.1587	60.6481	15.1717	49.4565	63.3528	58.0711	41.1111	75.6762	51.1111	51.053	63.14	53.1746	37.0303	38.0952	21.5981	40.873	52.3065	60.4402	28.0193	53.5948	19.3673
ChrNC_037336,1:1215001-1215400	NC_037336,1	1215001	1215400		null					Not found	0	61.3988	41.3462	56.5789	47.6071	51.0417	12.3333	44.3182	67.1053	59.4406	37.5	71.0868	60	44.4444	61.8831	53.5714	25.8333	35	18.8609	37.5	50.4814	60.2273	25	44.1176	25
ChrNC_037336,1:1308001-1308400	NC_037336,1	1308001	1308400		null					Not found	0	79.3103	52.9979	89.6367	83.1787	69.7884	91.1176	83.3658	70.4861	86.2716	77.1825	68.5602	67.6587	79.0941	66.6667	68.6957	75.1462	57.6923	54.6096	81.8056	52.3437	92.8692	63.1258	47.5427	88.6338
ChrNC_037336,1:1308201-1308600	NC_037336,1	1308201	1308600		null					Not found	0	79.3103	54.3667	88.3333	85.8145	69.7884	89.3411	85.2242	66.25	85.9259	78.3333	64.939	66.1905	76.5796	66.6667	72.4348	72.8421	59.2308	70.6952	80.6667	49.4791	91.4431	68.0587	45.3846	90.3605
ChrNC_037336,1:1665801-1666200	NC_037336,1	1665801	1666200		null					Not found	0	76.0606	57.971	69.8185	62.9339	78.9608	57.5099	56.3343	61.1111	45.5159	65.1667	66.6667	66.2425	63.0952	68.2889	67.3997	51.7881	51.1072	59.2732	55.575	50.2496	69.8517	53.3333	52.3575	49.2216
ChrNC_037336,1:1857801-1858200	NC_037336,1	1857801	1858200		null					Not found	0	73.6782	35.7398	86.1178	69.5062	66.6667	83.8286	76.0818	64.2512	51.5021	89.0319	80.1802	75.4401	68.966	56.9893	63.3333	65.9574	42.1569	64.2857	60.2837	45.1128	69.4486	64.3791	54.793	58.7302
ChrNC_037336,1:5258801-5259200	NC_037336,1	5258801	5259200		null					Not found	0	84.8463	65.2174	89.5928	86.7333	87.1111	79.4026	76.044	82.451	79.1226	76.8687	85.9477	76.3636	83.8528	74.6857	85	87.0513	66.3579	68.75	82.4444	63.4706	93.3333	78.1708	79.3333	86.7835
ChrNC_037336,1:5259001-5259400	NC_037336,1	5259001	5259400		null					Not found	0	84.8463	65.2174	89.5928	86.7333	87.1111	79.4026	76.044	82.451	79.1226	76.8687	85.9477	76.3636	83.8528	74.6857	85	87.0513	66.3579	68.75	82.4444	63.4706	93.3333	78.1708	79.3333	86.9428
ChrNC_037336,1:6057801-6058200	NC_037336,1	6057801	6058200		null					Not found	0	60.1293	44.5417	55.4615	67.1691	54.5673	70.3571	63.1034	63.5185	57.7907	78.3333	70.5357	41.6128	62.5577	53.1097	60.9804	59.2131	37.9261	61.6228	61.1244	40.7143	57.7368	47.8889	39.375	58.7798
ChrNC_037336,1:6708801-6709200	NC_037336,1	6708801	6709200		null					Not found	0	78.0556	43.2524	65.5829	64.2815	59.1309	68.4712	57.3112	55.3996	53.4931	65.6226	69.3073	66.5615	67.6389	50.746	66.2458	66.5821	50.8191	44.0637	58.9226	39.5613	61.2607	46.5563	39.2463	79.6085
ChrNC_037336,1:6709001-6709400	NC_037336,1	6709001	6709400		null					Not found	0	81.1111	38.9241	59.7298	69.8255	49.4176	75.7719	58.0247	56.9142	58.8624	70.5028	64.9945	65.8361	64.9072	53.3775	59.9537	74.9868	58.0484	43.2582	64.5657	37.5348	55.0855	31.7107	44.0203	76.2585
ChrNC_037336,1:6890201-6890600	NC_037336,1	6890201	6890600		null					Not found	0	55.914	41.8605	52.2222	46.8468	69.4444	37.0015	72.549	73.8367	67.7419	80.6206	83.3333	65.4167	50.5376	71.6312	61.6667	55.5556	57.2821	57.5758	71.6398	55.0121	59.2593	54.4444	46.1014	46.4286
ChrNC_037336,1:6890401-6890800	NC_037336,1	6890401	6890800		null					Not found	0	49.6941	41.9509	48.0376	44.1095	64.0399	34.5219	68.6975	74.8219	62.4136	77.1321	79.4355	60	43.5484	71.9526	57.6136	56.9444	51.9615	47.7273	64.841	50.7829	55.3419	53.3333	45.1023	39.3669
ChrNC_037336,1:7290601-7291000	NC_037336,1	7290601	7291000		null					Not found	0	69.3939	49.8693	92.8711	70	67.3099	70.6924	79.329	69.058	84.7019	56.6667	81.4364	69.39	84.2949	66.4394	86.5441	77.6774	48.425	81.62	86.5686	59.3678	91.6667	64.7953	48.4849	89.0833
ChrNC_037336,1:7455201-7455600	NC_037336,1	7455201	7455600		ADGRB3	gene-ADGRB3	No description	+	gene	overlapping	0	76.907	52.093	81.0027	79.9774	62.7953	84.6392	85.6725	74.5189	86.7996	74.8712	76.9286	63.6752	71.1756	57.283	85.8573	55.5672	40.6274	64.2378	88.0357	53.4293	80.3533	68.3651	54.2241	85.4649
ChrNC_037336,1:7455401-7455800	NC_037336,1	7455401	7455800		ADGRB3	gene-ADGRB3	No description	+	gene	overlapping	0	76.8468	51.1865	75.8471	81.8725	57.3267	80.2617	83.4308	74.4828	86.2356	74.9784	81.1225	65.2015	74.093	56.6497	85.0183	53.8776	38.2039	58.4706	89.1582	54.1962	73.3904	69.9455	52.0836	87.0352
ChrNC_037336,1:11765201-11765600	NC_037336,1	11765201	11765600		null					Not found	0	96.4912	84.2857	100	93.6842	92.1569	93.1723	96.9697	97.5	83.3036	95.8824	90.3846	79.191	91.6165	100	93.956	90.2826	84.309	70.7143	91.8623	84.8947	85.3814	91.4394	81.25	88.978
ChrNC_037336,1:11839801-11840200	NC_037336,1	11839801	11840200		null					Not found	0	72.6464	42.9985	82.842	76.3223	61.8816	83.6218	75	72.9076	84.2526	61.1	40.114	69.6667	75.3513	59.9725	79.6555	66.6311	38.6585	62.0833	74.577	39.7832	70.2314	69.1204	34.3813	82.4501
ChrNC_037336,1:11840001-11840400	NC_037336,1	11840001	11840400		null					Not found	0	75.8226	46.5661	86.0577	79.6825	65.2912	86.6453	80.0265	73.9432	86.715	59.6667	35.0427	78.8889	74.1261	61.0653	81.0924	68.1225	34.7592	58.125	74.2764	41.2602	69.0541	66.3195	31.7726	84.4344
ChrNC_037336,1:29547801-29548200	NC_037336,1	29547801	29548200		LOC101905771	gene-LOC101905771	No description	-	gene	overlapping	0	99.1071	95.805	99.0476	95.4649	96.2662	86.7656	89.441	79.7583	75.8839	79.537	84.375	71.4286	89.5833	87.2692	84.9703	96.1172	97.6149	77.8579	98.4962	96.5714	87.1633	94.5378	100	92.894
ChrNC_037336,1:43854001-43854400	NC_037336,1	43854001	43854400		PRDM1	gene-PRDM1	PR/SET domain 1	-	gene	overlapping	0	79.1667	46.1111	79.2849	92.0635	71.6667	85.0889	80.1413	53.4722	70.9091	85.8974	73.4127	66.6667	93.1373	48.1647	68.5185	85.4167	50.8772	54.4472	83.3333	28.5138	48.611	77.2222	30.7018	83.6723
ChrNC_037336,1:43854201-43854600	NC_037336,1	43854201	43854600		PRDM1	gene-PRDM1	PR/SET domain 1	-	gene	overlapping	0	86.25	48.3333	77.7237	90.4762	73.3333	87.0928	87.5731	51.0417	74.1135	91.3462	72.619	69	94.8529	50.8185	71.5278	91.4062	51.9915	56.7143	88.0952	30.5556	48.6653	87.5	30.2632	86.625
ChrNC_037336,1:47614201-47614600	NC_037336,1	47614201	47614600		null					Not found	0	100	96.1111	88.0177	95.7674	84	94.4444	98.7179	70.7839	94.3758	96.4912	80.1587	93.4641	94.2529	94.246	96.2255	100	94.6208	94.7917	97.7952	96.6667	89.6542	98.4186	96.6667	97.7993
ChrNC_037336,1:47614401-47614800	NC_037336,1	47614401	47614800		null					Not found	0	100	96.1111	88.0177	95.7674	84	94.4444	98.7179	70.7839	94.3758	96.4912	80.1587	93.4641	94.2529	94.246	96.2255	100	94.6208	94.7917	97.7952	96.6667	89.6542	98.4186	96.6667	97.7993
ChrNC_037336,1:48617801-48618200	NC_037336,1	48617801	48618200		GRIK2	gene-GRIK2	glutamate receptor%2C ionotropic%2C kainate 2	-	gene	overlapping	0	4.77558	11.9352	18.3094	12.4721	33.3333	10.7905	21.3673	34.7437	22.1603	19.367	31.2139	24.0079	9.42246	19.602	34.9897	13.2621	16.4594	30.0332	8.14096	13.191	27.4147	12.8181	27.2727	6.72563
ChrNC_037336,1:48618001-48618400	NC_037336,1	48618001	48618400		GRIK2	gene-GRIK2	glutamate receptor%2C ionotropic%2C kainate 2	-	gene	overlapping	0	3.82885	9.53675	7.38227	16.5608	22.2222	2.98835	22.2982	39.0363	26.9453	20.2724	19.2788	15.5303	4.22851	18.9024	30.8399	11.6931	7.04545	30.4345	7.02381	7.60402	23.0757	9.16271	15.5556	3.37083
ChrNC_037336,1:51374001-51374400	NC_037336,1	51374001	51374400		null					Not found	0	87.8125	70.7105	88.3039	89.2857	76.6389	96.7742	95.1524	81.0526	89.0909	95.4879	81.8182	69.6448	90.3472	69.7813	82.2308	93.656	50.7549	82.5	95.3586	66.1979	88.4022	96.3885	52.3667	95.0965
ChrNC_037336,1:51374201-51374600	NC_037336,1	51374201	51374600		null					Not found	0	87.8125	68.4662	87.0043	88.0952	75.4321	96.7742	95.4074	81.0526	91.2604	94.9865	80.8081	67.5792	91.358	67.0409	80.8737	92.9511	47.5055	82.5	94.8429	64.5585	87.798	95.9872	48.1852	95.0808
ChrNC_037336,1:61666001-61666400	NC_037336,1	61666001	61666400		TRNAD-GUC	gene-TRNAD-GUC-11	No description	-	gene	downstream	1612	89.226	82.5694	78.6956	80.1535	77.7778	74.7283	99	95	94.7414	97.5758	90.3188	76.2573	96	83.0937	87.5789	96.5217	75.7708	82.5513	86.4762	72.3996	87.3528	76.5576	73.3333	82.6922
ChrNC_037336,1:64804401-64804800	NC_037336,1	64804401	64804800		null					Not found	0	90.7687	77.1429	92.3419	90.2976	77.2798	88.592	81.6176	96.7236	89.5299	89	84.3419	67.9677	89.2876	78.5587	84.4319	86.2245	64.3519	68.6298	92.2037	69.3574	84.5118	71.7033	71.4286	85.6031
ChrNC_037336,1:64804601-64805000	NC_037336,1	64804601	64805000		null					Not found	0	89.4499	72.5714	92.3419	88.9116	75.4627	86.9623	81.6176	96.2556	88.0342	89	84.3419	67.9677	87.7572	77.2813	83.3068	86.2245	64.3519	58.5868	91.0899	66.1703	81.4141	72.0565	71.4286	84.6453
ChrNC_037336,1:68423201-68423600	NC_037336,1	68423201	68423600		null					Not found	0	97.381	72.5183	96.9143	91.1393	85.8333	93.4118	95.954	92.3928	87.0914	89.3939	84.9493	79.3419	97.0325	71.2121	88.9635	90.6295	63.6659	88.9444	93.6364	77.126	90.8815	96.1905	68.3196	89.5566
ChrNC_037336,1:68423401-68423800	NC_037336,1	68423401	68423800		null					Not found	0	96.9444	76.9373	97.5204	92.751	91.25	93.3773	96.6034	92.7768	87.9259	90.1515	86.7055	84.5094	96.2457	75.303	88.7603	91.5043	69.2857	93.3333	95.3719	76.4409	90.0208	95.8874	68.8705	89.1898
ChrNC_037336,1:71921601-71922000	NC_037336,1	71921601	71922000		null					Not found	0	94.1453	75.0477	85.8676	86.3131	84.3495	95.2235	96.4789	85.7218	83.8739	89.8115	87.5381	81.1594	91.968	81.2442	84.7326	83.8182	71.2571	76.7901	89.5309	78.7841	90.0517	94.8579	71.0961	89.5133
ChrNC_037336,1:74979601-74980000	NC_037336,1	74979601	74980000		IL20RA	gene-IL20RA	interleukin 20 receptor subunit alpha	-	gene	overlapping	0	83.3912	64.3971	87.3985	91.1214	73.7671	82.76	85.6152	83.1356	88.838	90.6517	78.3307	92.8058	84.5377	68.2082	91.9048	77.5976	59.6207	76.0759	92.6271	65.1042	81.0002	76.5752	64.8983	95.4963
ChrNC_037336,1:75967601-75968000	NC_037336,1	75967601	75968000		ARFGEF3	gene-ARFGEF3	No description	+	gene	overlapping	0	83.3968	51.1111	90.7657	90.7407	60.5843	76.8467	84.112	68.9975	76.5113	85.8261	58.0249	77.7177	83.5981	56.1723	73.0556	78.4155	38.664	77.9202	85.7936	36.2202	83.3778	83.7698	26.6382	82.6353
ChrNC_037336,1:82239201-82239600	NC_037336,1	82239201	82239600		null					Not found	0	90.3846	83.3333	94.0805	97.4138	93.75	83.6207	95.1389	93.75	91.6667	94.7917	93.4783	83.75	90.2439	91.4062	87.5	83.3333	80.8824	75	91.8367	78.2895	88.5714	90.4762	88.0515	90.1935
ChrNC_037336,1:91374801-91375200	NC_037336,1	91374801	91375200		LOC112448083	gene-LOC112448083	No description	-	gene	overlapping	0	89.2157	62.585	94.3678	87.8969	87.7747	96.1111	86.044	89.7898	86.3548	94.4909	86.5385	82.2561	83.1593	80.2995	88.0952	87.3878	76.9841	92.4451	95.1613	58.2002	93.617	90.2439	85.5952	85.4167
ChrNC_037336,1:93427601-93428000	NC_037336,1	93427601	93428000		ARID1B	gene-ARID1B	No description	+	gene	overlapping	0	84.3562	22.4735	86.2237	69.213	52.8571	80.5932	60.7678	48.125	79.5382	61.6216	32	63.107	78.5571	33.9394	76	74.4032	21.9512	55.1852	70.5007	45.547	86.2957	59.5185	20.2222	69.9379
ChrNC_037336,1:93466601-93467000	NC_037336,1	93466601	93467000		ARID1B	gene-ARID1B	No description	+	gene	overlapping	0	42.6835	64.4548	39.6817	42.1105	50.649	15.5844	41.8939	47.7148	34.6549	51.5055	63.2924	54.2985	41.7434	66.3085	57.6471	59.1793	74.5305	10.6061	37.2548	72.2833	26.4286	71.8391	92.0096	33.2014
ChrNC_037336,1:94551801-94552200	NC_037336,1	94551801	94552200		SYNJ2	gene-SYNJ2	No description	+	gene	overlapping	0	86.25	75.4002	83.9286	75.8929	61.6071	78.9943	71.5909	72.9064	77.2182	65.3226	78.668	68.8988	79.9953	75.5952	76.4706	73.913	87.2222	58.3238	89.7083	85.4018	72.4752	83.6364	93.4783	91.9325
ChrNC_037336,1:95162001-95162400	NC_037336,1	95162001	95162400		EZR	gene-EZR	ezrin	-	gene	overlapping	0	74.4091	59.1451	74.9978	64.9639	38.5417	59.5876	64.3891	46.3793	67.4744	46.7614	25.1764	24.5294	58.4153	32.7831	42.6946	53.9993	54.8149	54.9091	62.2949	59.9986	61.9837	28.5331	47.7778	61.3465
ChrNC_037336,1:95299201-95299600	NC_037336,1	95299201	95299600		RSPH3	gene-RSPH3	radial spoke head 3 homolog	-	gene	overlapping	0	47.2944	6.68045	55.2852	51.9524	31.756	75.2991	45.1923	32.1429	57.0002	40	23.488	5.88235	48.7792	22.2686	47.5	29.0423	5.51084	21.1748	57.1449	13.2011	63.5331	40.6111	23.0769	80.4217
ChrNC_037336,1:95299401-95299800	NC_037336,1	95299401	95299800		RSPH3	gene-RSPH3	radial spoke head 3 homolog	-	gene	overlapping	0	45.5532	8.52843	56.4924	52.8947	30.8858	74.6979	44.7253	32.0034	58.0249	40.123	24.0544	7.54902	47.5325	21.7472	48	29.1483	5.82828	21.9386	57.5368	12.9658	61.5932	40.5727	23.0769	81.0039
ChrNC_037337,1:141201-141600	NC_037337,1	141201	141600		null					Not found	0	47.6033	43.1373	42.8571	46.8681	64.4987	42.4912	62.8019	67.3972	49.1628	66.6667	75.5737	54.6181	55.2972	61.9024	48.2216	54.1685	46.712	63.655	50.1384	49	58.5654	50.4	50.7937	58.642
ChrNC_037337,1:141401-141800	NC_037337,1	141401	141800		null					Not found	0	41.5149	39.8693	38.0952	42.0816	61.9473	39.5702	58.7862	60.2397	44.2489	59.5238	72.5694	46.0037	52.7132	62.803	47.0238	54.2735	46.0743	65.8333	46.1687	54.1667	56.7141	47.3333	50	54.6296
ChrNC_037337,1:302401-302800	NC_037337,1	302401	302800		null					Not found	0	51.6667	58.1331	34.4017	42.9293	71.1111	34.9432	34.7222	72.4638	46.0317	53.3333	73.3333	40.2778	52.381	79.1769	19.4444	56.5217	69.4805	19.6078	57.8947	48.7179	46.0417	49.495	57.4074	40.7925
ChrNC_037337,1:1818001-1818400	NC_037337,1	1818001	1818400		LOC112448611	gene-LOC112448611	No description	-	gene	downstream	1232	5.9602	23.5511	7.82078	1.24224	0	2.6087	10.6912	2.63158	0.793651	16.1905	5.26316	0	2.53199	4.73588	0.460829	1.78571	9.08352	6.59341	3.91392	16.8421	5.89959	2.46305	27.0677	4.33139
ChrNC_037337,1:5995201-5995600	NC_037337,1	5995201	5995600		null					Not found	0	94.172	50.9503	93.2481	90	72.6842	80.9725	91.9341	65.641	91.8365	86.25	53.0952	73.6824	77.4582	62.7163	85.873	91.2619	43.5758	72.6471	91.1888	49.9459	83.8776	92.4918	46.0505	89.5615
ChrNC_037337,1:7364001-7364400	NC_037337,1	7364001	7364400		SV2C	gene-SV2C	synaptic vesicle glycoprotein 2C	+	gene	overlapping	0	36.3248	81.8155	20.4965	46.8747	63.563	20.1426	47.2524	54.239	44.9126	54.4444	78.3356	70.1252	40.8762	74.3963	14.7107	67.3069	82.5132	47.0272	35.4098	79.7026	41.5996	58.9761	95.6865	26.6816
ChrNC_037337,1:7837001-7837400	NC_037337,1	7837001	7837400		IQGAP2	gene-IQGAP2	No description	+	gene	overlapping	0	95.2381	100	97.2222	85.4167	81.8182	90.3846	88.6317	77.5862	86.3155	85.2941	83.3333	82.1429	97.2222	97.1154	93.75	98.2955	99.1071	66.6667	97	99.1379	98.2759	98.2143	95.4545	94.3626
ChrNC_037337,1:8235401-8235800	NC_037337,1	8235401	8235800		ZBED3	gene-ZBED3	No description	-	gene	overlapping	0	34.4156	88.2013	30.4929	33.1648	80.1515	44.528	40.3941	68.372	34.074	55.9524	90	69.828	25.1429	77.5549	40.4762	59.6475	94.4022	48.7536	56.5533	81.5882	21.7773	71.1063	95.7143	28.1153
ChrNC_037337,1:30061801-30062200	NC_037337,1	30061801	30062200		SCG5	gene-SCG5	secretogranin V	-	gene	overlapping	0	26.329	38.936	13.2231	28.3288	25.0631	16.3753	13.8418	16.7279	15.2512	33.5938	20.8868	28.8462	37.4945	28.5538	11.9048	33.8936	34.7222	9.72222	25.3803	24.2312	17.4825	34.6491	27.9762	0
ChrNC_037337,1:59090001-59090400	NC_037337,1	59090001	59090400		null					Not found	0	82.3232	73.4023	88.2143	75.2381	85.919	84.8117	94.1667	86.8217	85.6964	78.0617	89.1304	77.193	86.9048	84.6154	91.6667	88.2716	71.0643	56.6536	87.9894	72.1726	85.5076	86.1742	77.3333	90.4545
ChrNC_037337,1:59090601-59091000	NC_037337,1	59090601	59091000		null					Not found	0	94.2391	74.6511	77.1329	81.2943	83.3417	86.2573	95.5344	90.7712	95.9241	84.0909	83.871	86.2879	93.913	83.2721	89.3239	78.5873	75.252	79.3651	92.2817	62.5756	68.9032	89.2992	76.0053	93.4117
ChrNC_037337,1:62439601-62440000	NC_037337,1	62439601	62440000		LOC101902090	gene-LOC101902090	No description	+	gene	downstream	66	92.7083	83.9583	94.6895	95.0309	74.7899	91.6667	82.4074	67.9487	80.9524	90.4911	66.8998	70.0738	90.6265	72.8092	79.9713	91.0331	83.3333	75.5916	94.4598	76.188	97.2222	94.3122	86.1284	97.1429
ChrNC_037337,1:62439801-62440200	NC_037337,1	62439801	62440200		LOC101902090	gene-LOC101902090	No description	+	gene	overlapping	0	92.7083	83.9583	94.6895	95.0309	74.7899	91.6667	82.4074	67.9487	80.9524	90.4911	66.8998	70.0738	90.6265	72.8092	79.9713	91.0331	83.3333	73.5281	94.4598	76.188	97.2222	94.3122	86.1284	97.1429
ChrNC_037337,1:74091201-74091600	NC_037337,1	74091201	74091600		null					Not found	0	88.4603	93.0952	92.0346	94.3347	92.8801	89.4561	93.913	92.2222	89.3147	89.096	90.8372	92.4	94.445	91.8023	93.4387	81.6503	80.6607	80.3058	81.6564	75.2667	82.8277	80.6469	74.4664	88.1769
ChrNC_037337,1:76271001-76271400	NC_037337,1	76271001	76271400		SYNE2	gene-SYNE2	spectrin repeat containing nuclear envelope protein 2	+	gene	overlapping	0	85.4398	91.6216	92.6669	86.1784	70.3169	91.7433	67.9581	67.2259	84.3299	74.2424	76.1764	87.8517	73.4464	56.2271	87.0192	87.8446	88.8146	94.6824	69.7886	79.812	87.5021	80.7495	84.375	97.3094
ChrNC_037337,1:76271201-76271600	NC_037337,1	76271201	76271600		SYNE2	gene-SYNE2	spectrin repeat containing nuclear envelope protein 2	+	gene	overlapping	0	91.6009	95.1126	93.4478	91.186	81.702	93.0483	80.9466	79.1437	89.4696	83.4567	85.9363	89.6918	83.4351	73.8706	90.024	92.2149	93.4752	95.9173	82.3767	88.2236	90.8719	86.5814	87.9167	97.5894
ChrNC_037337,1:77203201-77203600	NC_037337,1	77203201	77203600		MAX	gene-MAX	MYC associated factor X	-	gene	overlapping	0	73.9833	74.9169	90.8333	58.5048	66.8548	94.3801	38.2697	62.9845	85.949	60.8622	71.003	87.3804	53.6822	61.5802	84.375	61.9884	79.6405	87.4978	76.4223	83.7121	97.7767	61.3733	85.1071	93.5525
ChrNC_037337,1:85041801-85042200	NC_037337,1	85041801	85042200		LOC512541	gene-LOC512541	No description	+	gene	overlapping	0	17.5595	21.7391	4.76191	14.8571	17.1769	12.3188	19.7802	10.6122	3.99816	17.033	13.5338	4.24107	5.44294	3.05019	15.3846	7.09596	29.5918	20.6349	13.5338	10.0761	12.2449	18.75	29.4643	10.9244
ChrNC_037337,1:87416001-87416400	NC_037337,1	87416001	87416400		null					Not found	0	52.4242	66.3462	47.6923	68.5714	41.087	83.7629	79.8268	39.7222	69.5269	70	26.1265	20.3105	68.2609	48.2353	53.8462	56.7965	46.6667	46.5455	67.3856	55.2047	60	64.3243	55	69.2308
ChrNC_037337,1:88111001-88111400	NC_037337,1	88111001	88111400		LRRC74A	gene-LRRC74A	No description	+	gene	overlapping	0	83.3333	75.9259	96.1538	70.9028	89.9167	100	61.8447	95.3125	84.486	83.3333	50.5112	90.3533	77.1552	96.1538	75.9615	75	77.5	72.9167	72.9212	54.0309	70.202	81.8182	36.1364	76.5859
ChrNC_037337,1:94560201-94560600	NC_037337,1	94560201	94560600		null					Not found	0	98.6667	65.3846	91.1062	95.8649	88.4058	91.6667	93.5897	80.1802	92.2078	96.3954	75.0677	69.6599	92.7476	77.7319	91.358	90	58.8235	67.0058	93.9592	66.4164	90.5935	95.3125	67.9365	94.3746
ChrNC_037337,1:94560401-94560800	NC_037337,1	94560401	94560800		null					Not found	0	97.2778	65.3846	93.405	95.8313	92.7536	92.3651	92.3077	82.8829	93.8282	97.3065	72.6287	67.1328	93.2015	81.2108	87.6543	89.9359	55.8824	68.0038	96	65.6281	83.9746	96.1702	69.5238	95.8592
ChrNC_037337,1:94609801-94610200	NC_037337,1	94609801	94610200		null					Not found	0	83.0031	73.2458	100	97.9167	80.2107	89.2509	95.2381	84.9781	86.3224	98.6667	96.1279	81.5296	94.9495	78.8068	89.6682	90.2417	55	84.1912	98.8095	75.2083	87.2692	92.5761	77.9167	96.2121
ChrNC_037337,1:94610001-94610400	NC_037337,1	94610001	94610400		null					Not found	0	83.0031	73.2458	100	97.9167	80.2107	89.2509	95.2381	84.9781	86.3224	98.6667	96.1279	81.5296	94.9495	78.8068	89.6682	90.2417	55	84.1912	98.8095	75.2083	87.2692	92.5761	77.9167	96.2121
ChrNC_037337,1:94986601-94987000	NC_037337,1	94986601	94987000		null					Not found	0	92.5397	37.1577	85.812	81.9577	62.2581	80.2755	91.9318	76.0684	82.7216	88.5893	78.7273	56.5079	86.9697	58.7778	75.3763	85.3333	41.9753	68.8666	88.8239	35.8571	78.2051	78.3238	32.6667	86.277
ChrNC_037337,1:95777201-95777600	NC_037337,1	95777201	95777600		null					Not found	0	91.913	76.8261	87.4203	87.6984	86.3459	83.3312	80.3175	81.4408	74.84	90.0901	90.3472	57.5758	88.7774	81.6667	78.159	96.8254	58.2222	70.0366	95.6208	60.2837	82.6777	92.0698	82.7692	86.875
ChrNC_037337,1:96434801-96435200	NC_037337,1	96434801	96435200		null					Not found	0	91.3087	59.062	89.5752	81.4899	69.7156	80.4872	92.2562	88.4766	76.7255	91.4141	87.9787	65.1461	92.7589	79.0909	85.6515	79.2401	66.0754	84.094	93.716	56.581	83.2501	85.7067	68.5556	94.1916
ChrNC_037337,1:96457201-96457600	NC_037337,1	96457201	96457600		null					Not found	0	87.7193	69.0476	66.6667	83.3333	79.4872	50.7937	73.6111	71.4425	73.0769	93.1034	88.8889	78.4314	75.5556	80.2083	72.2222	81.0075	55.5556	57.0027	83.5842	52.6316	92.8571	66.6667	73.3333	53.7909
ChrNC_037337,1:96705401-96705800	NC_037337,1	96705401	96705800		null					Not found	0	93.6847	60.103	96.5608	85.1558	87.666	74.4541	90.0098	80.956	71.4644	92.2102	95.8649	86.8721	81.3893	87.9825	83.6201	88.7995	58.5065	61.1625	91.8033	79.605	96.0688	83.774	77.2727	88.141
ChrNC_037337,1:96778001-96778400	NC_037337,1	96778001	96778400		null					Not found	0	87.6016	54.4048	89.0865	96.8078	76.8841	79.5855	86.5818	76.3975	91.3443	90.5983	62.2807	88.5101	86.4453	71.1712	72.7273	78.1609	50	87.2222	92.029	57.0817	77.7326	86.9048	62.682	90.0735
ChrNC_037337,1:96874601-96875000	NC_037337,1	96874601	96875000		null					Not found	0	95.0142	72.4906	95.3968	97.619	94.9123	91.8432	96.6423	96.8056	88.6735	94.3654	93.0674	79.1819	88.6282	79.4533	92.9208	96.0979	84.2847	80.303	96.7995	70.9188	80.322	97.5	85	94.2004
ChrNC_037337,1:97007601-97008000	NC_037337,1	97007601	97008000		null					Not found	0	89.4477	46.0326	88.356	90.5371	81.1201	84.363	89.7959	77.178	86.1517	84.8739	68.7701	76.5306	91.0299	68.0331	79.1013	76.7106	54.0313	89.0986	86.7548	60.7143	79.8213	88.2725	63.6364	94.6621
ChrNC_037337,1:97007801-97008200	NC_037337,1	97007801	97008200		null					Not found	0	90.4022	47.038	88.7963	89.5249	82.0139	84.5346	88.0952	76.7077	86.7676	84.8039	68.6039	77.381	90.6977	68.4524	79.127	74.5703	52.654	89.6481	86.5588	60.4167	82.8074	87.5758	63.6364	93.2076
ChrNC_037337,1:97185801-97186200	NC_037337,1	97185801	97186200		FLRT2	gene-FLRT2	No description	+	gene	overlapping	0	91.014	62.0321	95.1559	93.2842	85.4285	89.789	92.7083	84.1802	87.493	89.6116	79.9079	71.381	90.3576	80.7364	84.1029	89.7693	75.4286	69.1067	92.3485	69.6279	81.3907	88.1722	80.0699	90.2896
ChrNC_037337,1:97186001-97186400	NC_037337,1	97186001	97186400		FLRT2	gene-FLRT2	No description	+	gene	overlapping	0	90.5012	62.6366	95.6404	93.6738	84.9923	88.9092	93.8447	84.7442	87.9033	89.2894	80.1653	72.642	90.6649	83.1607	82.4796	91.0698	78.0952	73.0028	92.9924	70.2818	84.8958	87.8623	80.1865	90.0332
ChrNC_037337,1:97470201-97470600	NC_037337,1	97470201	97470600		null					Not found	0	91.3889	57.4879	96.4912	91.8254	84.4242	74.7086	84.997	80.3922	79.9023	92.7536	85.1852	75.0281	87.4542	72.1747	88.8889	84.259	64.1026	74.6032	93.7951	71.2045	87.5362	89.2706	79.1667	94.5431
ChrNC_037337,1:98134801-98135200	NC_037337,1	98134801	98135200		null					Not found	0	83.908	61.2613	91.1111	89.4309	71.875	78.0702	71.0526	91.3043	79.0123	80.303	90.6667	66.0079	86.5497	84.6154	69.2308	65.7895	77.381	72.3419	90.2299	68.9655	85.8586	70.0513	66.6667	89.3333
ChrNC_037337,1:98135001-98135400	NC_037337,1	98135001	98135400		null					Not found	0	85.3448	66.8919	93.3333	90.8232	75.7812	80.9211	74.3421	92.3913	81.9444	81.8182	91.9583	69.9605	88.1579	86.3782	73.0769	69.0789	78.5714	84.0812	91.8103	75	87.8788	72.5385	70.8333	92
ChrNC_037337,1:99320001-99320400	NC_037337,1	99320001	99320400		null					Not found	0	88.2353	69.2308	93.4783	90.5172	82.3529	88.0952	67.3077	79.0323	65.4209	79.2683	79.7619	76.7241	83.4746	75	72.7273	72.075	57.6923	72.619	68.2292	52.1429	64.328	75	70	75
ChrNC_037337,1:99320201-99320600	NC_037337,1	99320201	99320600		null					Not found	0	88.2353	69.2308	93.4783	90.5172	82.3529	88.0952	67.3077	79.0323	65.4209	79.2683	79.7619	76.7241	83.4746	75	72.7273	72.075	57.6923	72.619	68.2292	52.1429	64.328	75	70	75
ChrNC_037337,1:99356201-99356600	NC_037337,1	99356201	99356600		null					Not found	0	73.9282	71.5686	92.7866	88.1226	80.1932	93.7955	89.9306	88.0342	87.4599	90.8497	78.1579	73.3333	92.2685	78.6848	82.906	77.7778	70.7108	78.9684	90.6213	64.4986	85.633	76.1494	75.9259	90.0285
ChrNC_037337,1:101209201-101209600	NC_037337,1	101209201	101209600		FOXN3	gene-FOXN3	forkhead box N3	-	gene	overlapping	0	88.2143	56.4615	65.1685	75.5682	47.619	94.7917	81.0345	51.438	58.3333	63.6364	42.7885	54.6296	79.7973	52.0833	53.6667	82.6389	60	70.5882	84.3137	64.9137	61.4286	79.7297	70.4545	87.8205
ChrNC_037337,1:101209401-101209800	NC_037337,1	101209401	101209800		FOXN3	gene-FOXN3	forkhead box N3	-	gene	overlapping	0	88.2143	56.4615	65.1685	75.5682	47.619	94.7917	81.0345	51.438	58.3333	63.6364	42.7885	54.6296	79.7973	52.0833	53.6667	82.6389	60	70.5882	84.3137	63.0495	61.4286	79.7297	70.4545	87.8205
ChrNC_037338,1:10611201-10611600	NC_037338,1	10611201	10611600		TET3	gene-TET3	No description	-	gene	overlapping	0	85.6625	71.5278	68.8571	91.0053	60.9091	88.5992	70.4545	67.9487	59.5053	67.2113	48.2979	54.9817	83.2793	53.4091	59.8485	75.0163	66.5185	65.7354	91.2963	84.7782	71.0364	84.0633	76.8087	86.4971
ChrNC_037338,1:31268801-31269200	NC_037338,1	31268801	31269200		FSHR	gene-FSHR	follicle stimulating hormone receptor	-	gene	overlapping	0	90.6818	47.1264	92.1131	91.3542	74.6956	78.1401	98.1367	84.331	77.8671	90.8333	88.5686	78.0272	84.1397	67.2619	83.971	80.3245	55.1136	59.4737	87.4981	54.4384	88.0952	83.36	59.2532	86.2175
ChrNC_037338,1:31409201-31409600	NC_037338,1	31409201	31409600		FSHR	gene-FSHR	follicle stimulating hormone receptor	-	gene	overlapping	0	90.1961	57.1429	77.193	83.9506	76.7442	88.4058	93.2517	77.5	79.6266	86.5152	80.3689	65.7143	89.697	67.5184	96.9697	88.0597	47.9798	86.1079	89.4444	65	76.1905	84.3137	55.1724	89.3939
ChrNC_037338,1:31409401-31409800	NC_037338,1	31409401	31409800		FSHR	gene-FSHR	follicle stimulating hormone receptor	-	gene	overlapping	0	90.1961	57.1429	77.193	83.9506	76.7442	88.4058	93.2517	77.5	79.6266	85.8182	80.3689	65.7143	89.697	67.5184	96.9697	88.0597	47.9798	86.1079	89.4444	65	76.1905	84.3137	55.1724	89.3939
ChrNC_037338,1:31653801-31654200	NC_037338,1	31653801	31654200		null					Not found	0	89.6024	60.6169	91.2262	92.4012	81.6964	91.3016	95.4023	81.4713	88.9418	91.6473	83.8442	74.4072	89.9554	69.6162	81.1111	91.4592	51.625	87.5683	95.4221	63.8155	77.1059	91.3833	76.8029	85.368
ChrNC_037338,1:32086401-32086800	NC_037338,1	32086401	32086800		null					Not found	0	90.8004	67.553	86.9143	94.6553	88.75	95.4707	98.2906	98.5294	96.6912	88.6953	83.4647	84.8901	94.4768	89.0829	100	92.4566	73.2421	78.1746	99.4444	79.8512	94.0127	88.8172	76.6484	89.0182
ChrNC_037338,1:32086601-32087000	NC_037338,1	32086601	32087000		null					Not found	0	90.3828	66.9071	89.4952	96.4249	89.7	90.88	97.8022	98.0392	96.5861	92.767	82.6319	84.6154	97.0655	87.551	100	93.6627	76.6507	78.0182	99.2857	80.034	95.8301	87.276	71.4286	86.8329
ChrNC_037338,1:32467401-32467800	NC_037338,1	32467401	32467800		NRXN1	gene-NRXN1	neurexin 1	-	gene	overlapping	0	87.0375	56.9834	86.4186	93.3089	81.3304	91.1293	93.137	85.0364	90.5953	88.6632	79.8515	71.6431	90.7789	78.0977	82.7951	94.3313	58.1299	82.9569	94.1852	67.9965	85.5047	92.0792	66.9738	83.1646
ChrNC_037338,1:32467601-32468000	NC_037338,1	32467601	32468000		NRXN1	gene-NRXN1	neurexin 1	-	gene	overlapping	0	89.0035	58.5714	87.7116	94.389	81.0265	95.174	93.9119	85.8649	92.382	89.0551	82.49	72.401	92.4373	79.4825	84.5221	94.6607	62.555	76.4924	95.455	73.0921	86.407	92.4183	72.5436	83.4136
ChrNC_037338,1:32598001-32598400	NC_037338,1	32598001	32598400		NRXN1	gene-NRXN1	neurexin 1	-	gene	overlapping	0	93.7499	76.3908	91.9801	94.5214	91.5459	92.0706	89.8099	85.6662	90.953	94.552	92.569	79.6044	92.3795	80.0444	85.5689	96.068	77.5309	85.8949	97.5758	80.1263	82.5756	95.0127	70.3704	89.847
ChrNC_037338,1:32598201-32598600	NC_037338,1	32598201	32598600		NRXN1	gene-NRXN1	neurexin 1	-	gene	overlapping	0	96.2849	81.1047	93.0554	96.5849	93.5185	94.3961	94.8604	83.5979	90.2596	97.7778	95.1814	80.1583	95.1735	83.8388	86.7654	96.9227	79.0414	88.2341	98.5859	81.1448	82.9876	96.6512	71.4927	88.9597
ChrNC_037338,1:32774001-32774400	NC_037338,1	32774001	32774400		NRXN1	gene-NRXN1	neurexin 1	-	gene	overlapping	0	77.2727	36.6667	93.6104	86.3745	58.1594	92.6841	82.0472	71.9246	83.438	84.6154	62.3158	76.1111	84.8005	68.7116	78.4375	85.6103	48.2713	65.5771	79.9213	58.5119	63.8828	75.8799	52.7778	81.3267
ChrNC_037338,1:32774201-32774600	NC_037338,1	32774201	32774600		NRXN1	gene-NRXN1	neurexin 1	-	gene	overlapping	0	77.2727	36.6667	93.6104	86.3745	58.1594	92.6841	82.0472	71.9246	83.438	84.6154	62.3158	76.1111	84.8005	68.7116	78.4375	85.6103	48.2713	65.5771	79.9213	58.5119	63.8828	75.8799	52.7778	81.3267
ChrNC_037338,1:43478801-43479200	NC_037338,1	43478801	43479200		null					Not found	0	34.22	36.7852	37.7399	39.6865	43.7942	25.981	37.244	44.1838	32.0685	36.6096	56.5569	46.7419	36.4763	44.8712	38.3881	34.1258	39.5775	38.9085	33.1694	31.0938	40.5101	34.5731	36.9932	29.8237
ChrNC_037338,1:43479001-43479400	NC_037338,1	43479001	43479400		null					Not found	0	33.9302	33.6436	39.0533	41.9274	45.437	29.8082	35.2002	41.7214	32.0116	35.3717	56.0418	46.908	36.9063	44.5333	33.2366	30.0556	41.7492	39.4534	33.7114	32.4718	39.6045	31.8827	37.9937	31.2346
ChrNC_037338,1:52472601-52473000	NC_037338,1	52472601	52473000		null					Not found	0	82.3718	62.4249	90.2366	78.8196	79.14	85.6164	71.9957	70.0529	56.5717	78.5155	80.098	79.4927	85.4752	78.4529	73.8937	74.3232	53.2641	73.7044	84.4318	64.5402	67.1701	80.5199	75.4529	82.775
ChrNC_037338,1:52472801-52473200	NC_037338,1	52472801	52473200		null					Not found	0	79.6498	62.5772	91.0645	80.3176	79.7716	82.029	77.0809	76.2326	62.9165	78.6089	82.5735	79.8782	87.4554	78.0705	75.0036	73.6051	55.7393	74.2214	82.7089	64.7276	65.4322	82.021	74.5245	85.4863
ChrNC_037338,1:52473001-52473400	NC_037338,1	52473001	52473400		null					Not found	0	78.7447	68.6919	89.086	76.5246	76.5928	79.4315	79.8465	81.2926	69.6738	80.3906	86.4	77.1029	88.6909	77.4801	81.3333	69.3647	63.9757	68.7617	83.8376	61.3791	69.0309	83.5753	72.6957	84.2561
ChrNC_037338,1:53863201-53863600	NC_037338,1	53863201	53863600		null					Not found	0	90.9774	75	93.9076	89.2857	82.6531	87.3891	83.0281	77.4436	78.1579	91.2698	90.9091	84.9624	87.845	79.4417	91.4286	76.0618	68.1319	69.5238	95.0549	63.0952	91.4286	78.882	62.406	81.9643
ChrNC_037338,1:53863401-53863800	NC_037338,1	53863401	53863800		null					Not found	0	90.9774	75	93.9076	89.2857	82.6531	87.3891	83.0281	77.4436	78.1579	91.2698	90.9091	84.9624	87.845	79.4417	91.4286	76.0618	68.1319	69.5238	95.0549	63.0952	91.4286	78.882	62.406	81.9643
ChrNC_037338,1:58563001-58563400	NC_037338,1	58563001	58563400		LRRTM4	gene-LRRTM4	No description	+	gene	overlapping	0	86.1111	85.4826	69.0972	77.381	86.6667	75	78.1235	89.3355	55.9452	85.0877	96	61.9048	90.3226	89.7436	87.7104	88.8889	80.3922	79.0598	75.969	59.5238	78.0864	93.0647	83.3333	76.1905
ChrNC_037338,1:58563201-58563600	NC_037338,1	58563201	58563600		LRRTM4	gene-LRRTM4	No description	+	gene	overlapping	0	86.1111	85.4826	69.0972	77.381	86.6667	75	78.1235	89.3355	55.9452	85.0877	96	61.9048	90.3226	89.7436	87.7104	88.8889	80.3922	79.0598	75.969	59.5238	71.2963	93.0647	83.3333	79.6429
ChrNC_037338,1:63640801-63641200	NC_037338,1	63640801	63641200		null					Not found	0	72.2078	63.1373	78.7395	76.3399	56.9231	85.9241	69.265	50	81.3536	74.6667	30.4	59.2808	81.9309	43.2432	69.3056	77.8378	61.5385	62.2949	88.7431	68.4804	82.7021	76.2963	65.3333	83.4473
ChrNC_037338,1:63641001-63641400	NC_037338,1	63641001	63641400		null					Not found	0	72.2078	63.1373	78.7395	76.3399	56.9231	85.9241	69.265	50	83.5205	74.6667	30.4	59.2808	75.3706	43.2432	71.6667	77.8378	61.5385	60.6688	86.8305	68.4804	82.7021	76.2963	65.3333	83.4473
ChrNC_037338,1:67118201-67118600	NC_037338,1	67118201	67118600		ARHGAP25	gene-ARHGAP25	Rho GTPase activating protein 25	+	gene	overlapping	0	98.1818	97.5	96.1329	90.9091	84.0496	91.9719	98.8889	90.625	92.6191	93.8596	78.6594	85.4545	99.2131	88.8889	90.1515	98.0392	95.2381	98.1818	94.1322	95.4843	97.7679	99.4318	97.2222	93.2187
ChrNC_037338,1:67118401-67118800	NC_037338,1	67118401	67118800		ARHGAP25	gene-ARHGAP25	Rho GTPase activating protein 25	+	gene	overlapping	0	100	97.5	100	89.0909	89.0909	91.6667	98.3333	85.9375	88.9287	90.7895	76.087	87.8788	99.3651	87.5	91.4773	97.479	92.8571	100	94.2088	95.4991	96.6518	100	97.9167	92.2611
ChrNC_037338,1:72381001-72381400	NC_037338,1	72381001	72381400		SLC30A3	gene-SLC30A3	solute carrier family 30 member 3	+	gene	overlapping	0	75.1852	85.2181	88.0767	81.4871	73.3333	80.6964	65.0794	68.8889	80.81	72.549	67.9988	62.328	77.8734	81.8656	75.291	75.2688	82.9168	70.5882	76.7684	87.9365	90.7388	83.3333	84.8485	78.1836
ChrNC_037338,1:72381201-72381600	NC_037338,1	72381201	72381600		SLC30A3	gene-SLC30A3	solute carrier family 30 member 3	+	gene	overlapping	0	54.8889	64.2566	78.2651	65.1323	40.8333	79.7235	42.8571	53.3333	68.7943	49.0196	38.338	38.0952	56.2007	62.2636	54.7619	56.9892	61.9048	45.098	52.8779	69.5238	78.0987	63.3333	69.697	74.0278
ChrNC_037338,1:74050201-74050600	NC_037338,1	74050201	74050600		DNMT3A	gene-DNMT3A	DNA methyltransferase 3 alpha	+	gene	overlapping	0	11.7796	19.8599	9.91777	6.2	7.7395	11.1491	2.22222	8.39024	7.88412	4.62338	8.73942	11.47	2.81838	8.70664	10	10.1133	23.9787	17.564	12.439	21.2538	9.36712	9.44444	13.4783	17.0055
ChrNC_037338,1:82137401-82137800	NC_037338,1	82137401	82137800		null					Not found	0	91.5623	75.1743	96.5306	91.7448	83.1878	90.1535	95.3333	92.7778	92.1204	94.7412	82.0635	81.7262	92.0655	91.8713	89.8246	86.9863	75.2442	85.6227	92.8709	72.4456	94.1176	87.5873	82.5926	91.3316
ChrNC_037338,1:82231201-82231600	NC_037338,1	82231201	82231600		null					Not found	0	95	79.5987	98.6111	91.1111	90.9091	92.5926	94.8161	91	91.8535	96.9697	89.6053	88.8889	94.899	88.3626	99	90.2597	75.5978	85.0867	89.5588	78.2967	84.6154	97.3333	84.4444	83.4799
ChrNC_037338,1:82231401-82231800	NC_037338,1	82231401	82231800		null					Not found	0	95.0195	82.7419	98.0324	91.6122	93.9394	92.5926	96.3888	92.3447	92.5799	95.9596	89.4737	88.8889	95.421	90.2896	98.1852	95.4545	72.4638	78.9328	96.0784	78.2051	84.6154	100	84.4444	89.1026
ChrNC_037338,1:84595601-84596000	NC_037338,1	84595601	84596000		null					Not found	0	91.4286	79.2453	94.4445	91.1765	90.6667	90.4762	91.954	89.7436	93.3333	93.6508	81.8182	83.254	91.2517	89.1304	100	94.6237	79.7101	88.0149	96.5137	69.8413	88.8889	96.9697	76.3441	91.1111
ChrNC_037338,1:84595801-84596200	NC_037338,1	84595801	84596200		null					Not found	0	91.4286	79.2453	94.4445	91.1765	90.6667	90.4762	91.954	89.7436	93.3333	93.6508	81.8182	83.254	91.2517	89.1304	100	94.6237	79.7101	80.6885	96.5137	69.8413	88.8889	96.9697	76.3441	93.3333
ChrNC_037338,1:91249201-91249600	NC_037338,1	91249201	91249600		null					Not found	0	86.2745	86.8496	86.7692	86.0163	81.0616	86.0522	83.908	63.1529	91.5312	87.4169	60.1651	68.4066	83.3333	69.697	81.4815	89.1473	81.9445	66.5789	89.6051	77.5362	76.4961	87.3611	87.0968	79.1667
ChrNC_037338,1:92357601-92358000	NC_037338,1	92357601	92358000		GGTA1	gene-GGTA1	alpha-galactosyltransferase 1 (glycoprotein)	-	gene	overlapping	0	72.9167	91.4219	88.8889	81.4186	77.193	89.579	84.8901	87.5	90.9825	88.3415	79.7186	76.6667	86.0272	83.2719	89.5833	92.1795	86.862	81.2121	87.1795	95.6044	96.0784	88.4615	95.2381	97.1014
ChrNC_037338,1:98425801-98426200	NC_037338,1	98425801	98426200		SH2D3C	gene-SH2D3C	SH2 domain containing 3C	-	gene	overlapping	0	23.7439	35.6018	25.7848	22.807	19.4956	19.3325	38.5417	24.5019	19.0042	28.7452	22.0019	23.7372	22.5991	13.1767	19.3137	26.7857	23.5215	23.5606	26.8229	32.8283	40.2066	40.4287	36.3636	29.6584
ChrNC_037338,1:98426001-98426400	NC_037338,1	98426001	98426400		SH2D3C	gene-SH2D3C	SH2 domain containing 3C	-	gene	overlapping	0	16.8658	30.8759	24.359	18.4211	14.9911	15	36.9792	18.3333	12.792	25.0144	18.4195	17.9808	17.7528	6.60714	13.75	22.3214	16.1416	23.125	19.5312	26.1364	36.2714	34.0806	35.2273	29.6067
ChrNC_037338,1:103417001-103417400	NC_037338,1	103417001	103417400		CAMSAP1	gene-CAMSAP1	calmodulin regulated spectrin associated protein 1	-	gene	overlapping	0	72.0791	71.819	70.2857	82.299	61.5158	79.343	66.3657	68.6318	68.6552	55.8532	60.8911	45.0844	72.4444	64.5852	68.253	70.4517	73.7512	57.4218	76.7737	78.719	80.2486	78.7148	75.9081	81.772
ChrNC_037338,1:103698801-103699200	NC_037338,1	103698801	103699200		QSOX2	gene-QSOX2	No description	-	gene	overlapping	0	96.9634	98.3333	100	98.8095	87.9379	89.272	91.6774	86.2113	92.2663	94.5513	95.8159	95.8333	81.4815	77.0714	80.9524	93.1348	95.5666	86.4035	100	97.554	90	96.6667	97.8261	91.6667
ChrNC_037338,1:104860201-104860600	NC_037338,1	104860201	104860600		null					Not found	0	57.1562	15.9522	26.042	53.358	30.8858	55.795	61.2426	27.0073	42.2436	50.8159	16.7809	18.6566	55.1515	15.3211	24.8102	52.0822	7.1756	35.5216	42.8526	12.8307	37.831	61.303	1.12601	33.7085
ChrNC_037338,1:104860401-104860800	NC_037338,1	104860401	104860800		null					Not found	0	77.2245	22.7273	43.5897	69.0472	36.4501	62.5906	78.6364	30.3384	56.3954	73.0579	30.2392	22.7389	72.4175	22.5836	36.1205	75.2492	20.6666	58.381	61.8939	15.5274	53.398	75.5478	7.39135	46.9983
ChrNC_037338,1:106693001-106693400	NC_037338,1	106693001	106693400		null					Not found	0	92.3903	89.098	93.2909	95.7672	93.2526	89.7587	83.2723	93.4719	91.1015	94.7958	96.2647	93.595	94.5351	90.88	82.9293	81.2334	85.6598	94.3956	93.3307	78.6667	91.7284	73.5831	74.1607	81.5385
ChrNC_037338,1:106693201-106693600	NC_037338,1	106693201	106693600		null					Not found	0	91.4216	82.8831	94.798	93.3333	90.6851	91.4286	77.0696	88.9655	87.619	94.6667	94.5098	91.1616	91.2821	86.1905	74.7273	75.2827	79.4286	94.9737	89.6618	69.6	88.4444	56.3636	60.1559	81.5385
ChrNC_037339,1:5021601-5022000	NC_037339,1	5021601	5022000		null					Not found	0	91.9837	69.4118	97.3485	89.9497	87.5974	95.2294	84.8236	88.5354	92.1232	89.8932	89.1025	83.8945	86.1348	83.8503	83.5714	83.8999	81.0989	57.6458	92.4013	63.9076	83.6446	91.6869	80.1573	92.2074
ChrNC_037339,1:5021801-5022200	NC_037339,1	5021801	5022200		null					Not found	0	90.1876	59.8039	96.2753	91.4321	84.0909	95.1923	81.971	85.4377	90.4649	88.9423	88.3983	78.2051	78.3097	76.4172	84.5238	79.2158	74.8689	64.8268	91.8079	45.3782	79.3657	89.1751	73.499	92.4012
ChrNC_037339,1:6525201-6525600	NC_037339,1	6525201	6525600		null					Not found	0	82.3764	47.3684	96.0816	90.9195	59.2593	92.2648	88.5345	74.7475	90.2003	82.6667	57.971	64.1762	76.507	64.0476	81.6667	69.5076	48.7281	50	86.4198	44.335	79.9794	55.303	36	85.9195
ChrNC_037339,1:6525401-6525800	NC_037339,1	6525401	6525800		null					Not found	0	74.8775	43.0263	92.5157	84.023	59.7222	88.2776	84.4241	65.7828	87.4915	81.2308	49.1601	58.1322	72.7028	53.9568	80	67.2822	44.2384	47.2826	83.9057	43.7351	79.1022	51.4773	35	82.0867
ChrNC_037339,1:7134801-7135200	NC_037339,1	7134801	7135200		null					Not found	0	86.2745	69.8413	89.2473	79.8246	72.6496	91.063	77.7778	89.3557	85.2081	87.2903	83.0065	81.5172	91.8084	76.8116	84.7042	68.3478	75.6818	55.9532	93.8462	63.9409	81.7207	68.4464	61.4035	84.4406
ChrNC_037339,1:7135001-7135400	NC_037339,1	7135001	7135400		null					Not found	0	86.177	67.7249	89.3185	76.6165	74.7113	87.5263	74.0741	81.8674	77.8462	87.3826	85.1285	76.9168	85.6413	77.012	76.8458	61.023	63.8904	54.6927	86.124	60.4728	81.4841	67.9768	68.7784	89.9493
ChrNC_037339,1:7135201-7135600	NC_037339,1	7135201	7135600		null					Not found	0	86.1282	66.6667	89.354	75.0125	75.7422	87.1255	72.2222	78.1233	74.1652	87.6194	86.1895	76.1538	82.5578	77.1122	72.9167	58.8963	58.9773	58.4136	82.2629	59.3823	81.287	67.7419	72.4659	93.6219
ChrNC_037339,1:7391201-7391600	NC_037339,1	7391201	7391600		null					Not found	0	82.8342	51.2857	93.4188	89.1909	67.3153	97.0573	85.1779	80	85.8114	86.2366	80.1485	77.0505	84.6923	78.4574	81.9355	66.9801	48.202	67.6639	84	66.3074	82.4394	71.1111	68.655	80.2345
ChrNC_037339,1:7721001-7721400	NC_037339,1	7721001	7721400		null					Not found	0	85.2222	78.3333	91.954	86.0874	88.1026	94.5158	89.8551	79.6771	93.3333	69.5652	87.1643	68.5185	96.3964	89.6552	98.4127	86.1111	72.549	53.1324	88.5057	43.3333	93.5185	76.9231	86.6667	94.8178
ChrNC_037339,1:7722401-7722800	NC_037339,1	7722401	7722800		null					Not found	0	87.2749	39.8841	91.3889	87.0629	67.6435	93.6334	75.3239	76.5222	87.2531	82.0806	51.9365	65.4762	80.7108	64.0503	91.2862	70.7475	48.4021	86.4103	80.1713	54.2995	85.614	62.7768	44.4444	89.5176
ChrNC_037339,1:9102401-9102800	NC_037339,1	9102401	9102800		null					Not found	0	97.3684	65.2482	98.8889	95.5842	89.0365	91.2665	97.8723	93.3284	92.7711	96.4076	84.6847	90.2729	92.9315	81.2312	98.1481	83.2486	71.1204	73.8399	98.5148	69.3881	87.9124	94.8953	70	91.4459
ChrNC_037339,1:9388001-9388400	NC_037339,1	9388001	9388400		null					Not found	0	90.3636	63.9194	95.5812	94.5887	87.1034	95.3385	95.4133	91.6522	95.0056	94.7729	91.7485	85.077	93.5548	83.9602	95.4611	91.6488	75.0793	80.187	89.9405	81.4815	83.6036	89.0508	78.4388	91.1091
ChrNC_037339,1:9388201-9388600	NC_037339,1	9388201	9388600		null					Not found	0	82.9619	57.2161	93.4262	95.3651	83.3623	93.6811	92.968	90.5594	95.3383	94.2649	89.1502	83.0896	93.4251	78.4319	92.3896	86.9816	68.9422	77.8775	84.2857	74.4532	80.2775	88.0171	72.0356	91.4607
ChrNC_037339,1:10143401-10143800	NC_037339,1	10143401	10143800		null					Not found	0	88.4157	58.495	87.2612	87.5537	75.9698	90.2146	82.1902	79.859	88.4078	82.2222	74.1667	71.4609	86.8049	69.2743	75.4902	85.0763	60.56	61.7701	92.9825	67.744	91.2632	88.6667	65.5702	81.1767
ChrNC_037339,1:10743801-10744200	NC_037339,1	10743801	10744200		null					Not found	0	86.0023	71.1184	96.4912	88.4733	90.2137	91.7167	92.3514	83.1463	90.6263	92.2024	89.6552	84.154	91.0744	94.5513	91.6091	78.6658	76.9713	90.5556	96.5632	77.8963	93.4504	83.2164	86.1758	85.8216
ChrNC_037339,1:10996401-10996800	NC_037339,1	10996401	10996800		null					Not found	0	90.4762	81.3226	90.5863	95.5495	89.8582	95.8568	95.0794	88.3333	80.0853	87.9995	87.037	89.5833	83.314	82.0513	87.56	86.9623	76.6667	69.2308	93.3333	70.5556	89.4558	84.3669	79.7101	94.6702
ChrNC_037339,1:10996601-10997000	NC_037339,1	10996601	10997000		null					Not found	0	92.8571	79.0792	90.3518	82.9314	93.033	94.324	87.8912	92	78.1364	96.5942	90.5556	78.2413	84.0153	92.0833	78.2705	82.7534	74.1667	76.9231	80.6122	65.2652	81.0119	82.7373	80.8696	83.3083
ChrNC_037339,1:13429201-13429600	NC_037339,1	13429201	13429600		ENOX1	gene-ENOX1	No description	-	gene	overlapping	0	83.1395	68.1818	78.3333	94.2857	96.5278	94.4444	95.3125	93.9189	93.6364	98.8095	94.6808	86.1111	92.428	87.9791	98.913	97.9167	79.7561	88.1579	98.4848	85.4908	94.5122	96.1538	90.9091	87.5
ChrNC_037339,1:21423001-21423400	NC_037339,1	21423001	21423400		ALG11	gene-ALG11	No description	+	gene	overlapping	0	93.8701	89.2308	94.1176	96	93.3333	79.4706	92	72.0936	83.947	77.3913	65.4161	78.3333	88.3333	83.0107	64.2857	94.5833	89.6078	63.1502	96.129	95.3846	86.6667	91.6667	91.5789	88.8889
ChrNC_037339,1:25974401-25974800	NC_037339,1	25974401	25974800		NBEA	gene-NBEA	No description	-	gene	overlapping	0	25.5256	36.9271	16.9786	18.5417	24.8512	15.9078	22.6852	12.931	19.5085	14.665	21.1538	24.4489	20.0081	21.5054	41.6667	22.876	30.1548	31.8182	17.1351	28.3784	31.5641	17.3214	33.5859	20.1154
ChrNC_037339,1:25974601-25975000	NC_037339,1	25974601	25975000		NBEA	gene-NBEA	No description	-	gene	overlapping	0	23.3846	36.8192	15.8088	16.875	25.6796	17.2538	23.6111	12.069	15.9722	15.4003	23.3974	26.8519	18.1818	23.3871	42.3611	27.0413	32.1887	36.2689	18.9312	31.0811	29.0769	15.4762	37.8788	20.2885
ChrNC_037339,1:35334601-35335000	NC_037339,1	35334601	35335000		null					Not found	0	22.2222	33.5356	5.92593	27.2727	14.9406	14.9769	18.8685	12.963	8.4149	31.2169	18.8232	4.26166	14.4608	8.26768	19.6581	24.1645	33.7731	4.2885	21.8101	15.5385	8.32568	25.9259	29.6453	9.23445
ChrNC_037339,1:35334801-35335200	NC_037339,1	35334801	35335200		null					Not found	0	22.8571	35.7251	2.85714	28.5714	38.816	14.9679	22.7473	15.4762	31.8247	31.2925	19.05	3.84948	41.5429	40.5788	20.8791	44.0646	34.5513	3.60902	22.8987	42.6237	32.0343	27.619	60.9291	8.56459
ChrNC_037339,1:37407601-37408000	NC_037339,1	37407601	37408000		null					Not found	0	80.3959	57.5	86.2374	69.2308	91.6667	80.0595	67.3913	57.7381	64.6683	82.5769	80.8824	83.4064	81.4286	83	84.0936	74.3421	54	58.4596	83.4656	55	79.3478	84.596	66.6667	84.1741
ChrNC_037339,1:37407801-37408200	NC_037339,1	37407801	37408200		null					Not found	0	76.6244	54	85.3114	68.2418	81.6667	76.9508	68.913	58.6905	61.623	81.4462	79.8574	80.3251	78.6564	83.2	81.4481	73.3198	54.4	60.5526	79.5809	56.4138	75.8592	79.1906	60	84.096
ChrNC_037339,1:38434601-38435000	NC_037339,1	38434601	38435000		null					Not found	0	56.3636	41.4838	45.4808	43.513	58.5148	29.2383	74.8278	67.0715	48.4351	52.022	78.2768	75.3465	54.2819	78.5489	45.4753	35.2381	57.5758	56.9841	56.8201	36.9479	43.1099	48.3696	64.2478	34.9216
ChrNC_037339,1:38434801-38435200	NC_037339,1	38434801	38435200		null					Not found	0	65.1551	61.9392	59.3588	55.1491	74.2563	39.5339	73.8494	70.2304	56.0927	53.0996	85.0077	83.926	64.7408	80.1768	61.7962	52.6455	71.69	71.9444	60.7784	57.4458	50.8442	60.5008	74.4537	51.4704
ChrNC_037339,1:42863201-42863600	NC_037339,1	42863201	42863600		null					Not found	0	75	52.8346	98.9583	82.3529	76.6667	82.962	79.0123	77.5884	81.5789	79.0476	79.1667	77.271	83.7838	67.4797	84.4444	57.6577	63.5417	67.9487	87.2549	60.8208	91.954	64.1975	56.1905	88.0702
ChrNC_037339,1:43607401-43607800	NC_037339,1	43607401	43607800		null					Not found	0	81.9444	66.6667	99.0196	97.6307	86.8056	95.2187	84.5402	78.2051	84.284	87.5969	94.5419	82.6781	90.5792	84.1861	90.9091	62.2859	70.3704	65.1235	95.9834	63.7638	91.5344	91.0256	81.6092	96.2963
ChrNC_037339,1:43607601-43608000	NC_037339,1	43607601	43608000		null					Not found	0	81.6667	66.6667	99.0196	97.1569	90.8333	95.2187	84.5252	78.2051	85.8466	87.5969	94.5419	82.2907	91.5522	86.3566	90.9091	63.834	70.3704	65.1235	95.18	64.8498	89.8413	91.0256	81.6092	96.2963
ChrNC_037339,1:44184201-44184600	NC_037339,1	44184201	44184600		KLHL1	gene-KLHL1	kelch like family member 1	-	gene	overlapping	0	78.9881	44.8864	96.5741	85.6867	66.25	82.0688	79.5455	84.2014	76.6667	87.902	78.7591	74.6732	86.8457	57.1429	78.5197	78.7869	41.6667	68.1818	91.6092	36.8056	95.8652	77.381	60.817	80.098
ChrNC_037339,1:44809001-44809400	NC_037339,1	44809001	44809400		null					Not found	0	94.5175	57.0312	89.098	88.1614	79.3803	80.6306	84.7222	75.8467	80.9702	77.2067	83.2471	62.4754	87.6592	65.8315	74.359	69.7706	52.5862	75.7243	87.6461	60.8696	79.6474	62	50.105	92.0172
ChrNC_037339,1:53059001-53059400	NC_037339,1	53059001	53059400		EDNRB	gene-EDNRB	endothelin receptor type B	-	gene	overlapping	0	85.4612	70.0433	81.8201	81.0169	79.1511	89.8561	74.5076	78.8519	87.8152	86.7269	70.7273	68.5411	88.91	65.8547	76.3593	84.1026	57.8205	65.2473	82.3113	61.5836	72.548	84.3099	41.8193	89.2329
ChrNC_037339,1:56223401-56223800	NC_037339,1	56223401	56223800		null					Not found	0	91.2113	59.596	96.5242	92.7604	81.5595	91.3406	91.6158	81.7059	90.7304	95.106	81.4484	78.3333	94.4907	76.2937	86.3636	94.5548	44.5946	71.2115	97.2409	70.942	75.9964	96.3169	66.6667	94.2439
ChrNC_037339,1:57159401-57159800	NC_037339,1	57159401	57159800		null					Not found	0	88.5123	58.3307	92.883	86.9183	77.5818	86.4462	84.2676	73.3498	83.2997	90.2879	75.6454	79.1528	84.9255	73.5879	87.097	91.5714	56.1675	70.086	90.8193	60.4605	82.3009	88.0598	71.814	89.8426
ChrNC_037339,1:57159601-57160000	NC_037339,1	57159601	57160000		null					Not found	0	87.932	56.4908	93.508	86.9183	77.5818	91.8538	84.5781	73.5054	84.4902	90.9823	75.8851	77.0124	85.2258	72.5086	88.2874	91.25	56.4693	71.4193	90.2202	63.2182	83.4362	88.4533	70.1726	90.7685
ChrNC_037339,1:57260401-57260800	NC_037339,1	57260401	57260800		null					Not found	0	99.3197	75.9864	90.5769	96.4935	94.2158	90.4906	93.9394	92.6407	96.1844	93.5897	91.0673	94.1059	97.8992	85.3576	98.4127	91.5751	81.1594	87.5	95.3281	71.1525	90.6447	97.604	83.2591	92.1267
ChrNC_037339,1:57260601-57261000	NC_037339,1	57260601	57261000		null					Not found	0	99.3197	75.9864	90.5769	96.4935	94.2158	90.4906	93.9394	92.6407	96.1844	93.5897	91.0673	94.1059	97.8992	85.3576	98.4127	91.5751	81.1594	87.5	95.3281	71.1525	90.6447	97.604	83.2591	92.1267
ChrNC_037339,1:58015401-58015800	NC_037339,1	58015401	58015800		null					Not found	0	90.9596	80.3761	94.1207	95.406	87.3559	84.6505	97.3972	90.0677	91.706	93.865	89.989	83.4062	96.1843	85.641	88.0952	91.399	68.6277	81.0133	96.2234	78.785	91.6939	95.063	83.0845	95.6449
ChrNC_037339,1:58015601-58016000	NC_037339,1	58015601	58016000		null					Not found	0	94.4444	81.0924	96.5107	95.584	92.3559	86.746	97.8472	86.4662	91.4009	94.6429	86.8056	78.3183	93.0147	83.1391	82.0635	91.4023	62.0055	85.2918	96.1068	71.0517	95.9596	94.7581	80.4774	96.0513
ChrNC_037339,1:58201001-58201400	NC_037339,1	58201001	58201400		null					Not found	0	95.1279	85.2941	96.1106	93.1153	91.6667	90.3682	91.6667	93.9024	82.9582	89.797	92.0833	87.3886	100	96.0317	87.1795	95.4955	74.8062	70.7431	92.7305	83.2317	87.3515	98.6842	90	92.6118
ChrNC_037339,1:58201201-58201600	NC_037339,1	58201201	58201600		null					Not found	0	95.2744	84.0336	95.3185	94.0988	90.0433	91.0416	91.8367	93.3798	81.7192	90.4824	91.0714	84.7259	98.9418	96.5986	84.2491	94.5517	75.6842	73.242	92.5268	83.5366	84.6824	97.7444	87.619	91.7875
ChrNC_037339,1:59439001-59439400	NC_037339,1	59439001	59439400		null					Not found	0	90.6725	76.7683	93.549	93.6975	91.3279	92.3315	95.2419	94.0893	92.2638	87.2237	89.2768	86.9889	94.7385	80.4885	89.7046	91.6922	71.6067	76.4684	95.217	79.8522	89.4714	94.0957	83.4881	93.1681
ChrNC_037339,1:59439201-59439600	NC_037339,1	59439201	59439600		null					Not found	0	84.8847	62.0101	93.2895	91.6364	87.9226	91.702	93.9291	94.506	92.8899	83.1478	92.5146	80.3419	94.3772	74.3133	93.4921	89.5882	63.4817	79.654	90.6375	70.9341	89.3143	92.3611	79.0093	93.8473
ChrNC_037339,1:61170801-61171200	NC_037339,1	61170801	61171200		null					Not found	0	78.125	72.9231	74.9983	71.6667	81.9114	63.9111	83.0769	88	58.1846	84.8	82.1171	83.9181	65.8468	83.5714	72.4762	72.7778	62	62.3728	78.8235	66.6667	70.9516	77.9872	73.3333	74.0909
ChrNC_037339,1:61171001-61171400	NC_037339,1	61171001	61171400		null					Not found	0	78.125	72.9231	74.9983	71.6667	81.9114	63.9111	83.0769	88	58.1846	84.8	82.1171	83.9181	65.8468	83.5714	72.4762	72.7778	62	63.1092	78.8235	66.6667	74.7489	77.9872	73.3333	78.9091
ChrNC_037339,1:61202201-61202600	NC_037339,1	61202201	61202600		null					Not found	0	98.3333	67.619	96.9697	98.0952	74.5614	82.028	93.7985	95.935	88.1356	95.5128	88.7077	61.3333	93.9168	71.8503	94.7368	83.0065	52	83.6325	96.3636	51.4286	91.9864	87.5	58.3333	90.2778
ChrNC_037339,1:61202401-61202800	NC_037339,1	61202401	61202800		null					Not found	0	96.8269	73.5084	97.7273	97.8571	79.6053	93.41	94.1861	95.1219	88.5155	96.6346	91.5308	66.6522	94.4368	75.3163	94.7368	85.7843	62	89.9808	97.2727	60.6303	69.1251	90.625	66.4062	92.7083
ChrNC_037339,1:61577001-61577400	NC_037339,1	61577001	61577400		null					Not found	0	95.6589	79.5198	93.9686	98.2558	86.6687	91.1542	97.6562	90.3846	93.4049	92.8571	84.4242	91.8879	98.0082	89.3939	96.25	94.1176	63.6905	81.5476	93.8462	73.5294	90.9361	94.0476	80	84.1038
ChrNC_037339,1:61577201-61577600	NC_037339,1	61577201	61577600		null					Not found	0	95.4023	77.7551	93.5085	98.4496	88.1773	89.2157	97.9167	91.0256	95.1613	91.8367	86.71	92.8876	97.1326	91.9192	95	97.0588	62.6984	77.7778	92.3077	74.5098	89.7165	94.4444	76.6667	84.2105
ChrNC_037339,1:67330801-67331200	NC_037339,1	67330801	67331200		GPC5	gene-GPC5	glypican 5	+	gene	overlapping	0	95.7285	85.7088	95.6439	92.8395	92.5926	93.0572	89.0257	95.2347	92.5077	98.5185	96.592	93.2381	96.9629	97.0742	91.2037	96.2094	89.5618	95.1205	96.3049	82.7643	95.4872	95.7221	75.4286	91.6639
ChrNC_037339,1:67331001-67331400	NC_037339,1	67331001	67331400		GPC5	gene-GPC5	glypican 5	+	gene	overlapping	0	93.9099	76.6621	96.3203	96.3005	93.5761	93.3993	96.7868	93.7108	92.9808	97.9339	93.5065	85.2381	97.7967	92.8838	86.5385	97.3895	85.0297	94.3109	97.0684	82.39	97.9554	97.0672	79.4156	87.1577
ChrNC_037339,1:67331201-67331600	NC_037339,1	67331201	67331600		GPC5	gene-GPC5	glypican 5	+	gene	overlapping	0	95.3788	76.4759	100	97.4537	95.8523	94.3485	96.8391	93.7739	94.1826	97.4747	92.4603	87.5	99.4227	93.9652	86.3248	96.8093	85.8437	97	97.8208	86.25	99.6032	98.9899	84.5238	87.1108
ChrNC_037339,1:71013401-71013800	NC_037339,1	71013401	71013800		null					Not found	0	39.5267	48.4848	69.5238	65.5012	80.3922	50.7453	79.3103	74.7222	52.381	74	85.1389	58.9744	62.8571	76.3889	71.0145	71.0468	61.8462	76.0317	50.5051	62.6667	62.7265	68.6274	60.6061	49.3858
ChrNC_037339,1:74226401-74226800	NC_037339,1	74226401	74226800		null					Not found	0	68.3333	63.7374	84.7253	87.2727	82.6263	83.4439	86.163	76.9231	79.2381	84.2847	73.5294	79.1111	84.6595	63.6364	81.4286	72.7273	60.5475	90.9091	86.4111	56.1594	82.9412	75.755	60.2857	89.6348
ChrNC_037339,1:80685801-80686200	NC_037339,1	80685801	80686200		null					Not found	0	94.367	88.2184	81.796	91.2281	85.1724	82.4311	95.9596	90.9481	90.1012	92.4837	86.748	87.4603	89.894	88.2077	94.4911	92.7629	62.9446	77.4854	91.3228	75.0478	91.267	92.2222	74.0266	83.5263
ChrNC_037339,1:82429001-82429400	NC_037339,1	82429001	82429400		null					Not found	0	81.1053	66.3333	86.9963	89.2815	88.1991	87.7124	88.4408	87.1654	87.2903	83.1961	85.3774	73.4527	86.8616	84.5517	91.5268	81.1271	69.8783	75.7576	91.924	79.0143	91.5196	90.0212	86.5537	88.5881
ChrNC_037339,1:82448401-82448800	NC_037339,1	82448401	82448800		null					Not found	0	100	79.4872	97.7778	94.4444	98.6111	100	96.4912	97.1618	97.2222	95.2381	95.6098	94.8718	98.3333	91.4286	98.7179	100	87.1795	96.9697	97.1618	88.9697	100	95.5731	86.1111	94.0476
ChrNC_037339,1:83035201-83035600	NC_037339,1	83035201	83035600		FAM155A	gene-FAM155A	family with sequence similarity 155 member A	-	gene	overlapping	0	93.3333	61.2069	87.7322	90.7271	85.2564	93.2149	91.8478	90.4643	91.898	93.912	67.2909	85.7292	93.3192	74.1936	81.1458	91.5805	54.9731	75.2415	96.4565	61.5115	87.8364	90.3846	47	96.25
ChrNC_037339,1:83035401-83035800	NC_037339,1	83035401	83035800		FAM155A	gene-FAM155A	family with sequence similarity 155 member A	-	gene	overlapping	0	95	81.2615	92.6614	90.7659	90.5686	94.4081	93.1556	93.6454	94.7852	94.8515	84.603	86.9571	94.6981	87.7707	92.0486	94.9614	75.6987	85.0663	96.8764	75.4461	91.8853	93.141	73.8889	93.2675
ChrNC_037339,1:84204001-84204400	NC_037339,1	84204001	84204400		MYO16	gene-MYO16	No description	+	gene	overlapping	0	76.244	30.4938	67.0609	47.2271	28.1481	70.7706	30.35	20.3704	51.0273	51.5556	17.7778	43.2931	44.1799	38.3698	42.7239	46.1538	36.6463	34.7083	48.0159	49.4648	77.4758	53.8889	53.0303	62.7778
ChrNC_037339,1:85475401-85475800	NC_037339,1	85475401	85475800		ARHGEF7	gene-ARHGEF7	Rho guanine nucleotide exchange factor 7	+	gene	overlapping	0	78.1975	74.3945	75.0794	79.902	65.9357	86.8635	67.5983	61.9608	77.0088	72.2409	49.4745	76.6387	79.8319	79.2597	67.2619	79.6036	77.6285	72.5447	80.9689	82.0261	98.3333	79.5455	84.1176	86.6667
ChrNC_037339,1:85475601-85476000	NC_037339,1	85475601	85476000		ARHGEF7	gene-ARHGEF7	Rho guanine nucleotide exchange factor 7	+	gene	overlapping	0	85.3064	78.8927	81.9048	87.1658	71.9298	92.7458	73.3484	67.0588	82.8912	76.8627	53.9722	80.382	85.7143	84.795	73.3766	85.1183	84.6856	76.7464	86.5052	86.4815	93.0556	86.7769	89.7059	94.5455
ChrNC_037339,1:86345601-86346000	NC_037339,1	86345601	86346000		ATP11A	gene-ATP11A	No description	+	gene	overlapping	0	92.5909	92.8571	85.1096	94	78.3013	91.3051	71.7391	77.4446	87.5425	97	88.0512	81.638	89.8649	81.0185	79.6875	98.7805	98.125	73.3333	97.5	92.8571	88.8258	87.5	100	89.0625
ChrNC_037339,1:86577201-86577600	NC_037339,1	86577201	86577600		LOC112449100	gene-LOC112449100	No description	-	gene	overlapping	0	75.0551	43.9263	60.2941	93.1034	81.25	81	83.3333	70.5409	90.7915	81.9643	56.7251	65.3226	87.0968	60.7765	52.5	87.8205	12.8378	87.0588	80.6818	53.5534	78.125	100	36.8421	77.8409
ChrNC_037339,1:86577401-86577800	NC_037339,1	86577401	86577800		LOC112449100	gene-LOC112449100	No description	-	gene	overlapping	0	76.5147	44.141	58.8235	93.1034	82	80	84.1667	68.538	89.9305	80.8095	56.9591	64.5161	89.0323	61.074	54	87.1795	12.4324	87.2941	81.8182	52.8427	76.25	98.1818	37.4737	75.6061
ChrNC_037340,1:373201-373600	NC_037340,1	373201	373600		LOC101905258	gene-LOC101905258	No description	+	gene	overlapping	0	40.0019	35.9224	31.519	38.6312	32.3737	23.4055	36.9696	36.8985	26.42	44.0264	45.6912	34.4022	38.4379	36.8386	36.6134	29.3099	27.6436	26.5082	29.7835	20.5404	32.9662	33.3258	33.8369	34.9104
ChrNC_037340,1:373401-373800	NC_037340,1	373401	373800		LOC101905258	gene-LOC101905258	No description	+	gene	overlapping	0	33.0759	31.1975	31.5941	40.1353	37.9587	17.2007	26.3198	39.4587	23.7715	40.829	35.4994	26.926	27.6395	33.8179	31.8019	27.6761	23.5085	22.1975	30.1236	18.7977	30.0378	36.7938	34.8104	24.1254
ChrNC_037340,1:4285801-4286200	NC_037340,1	4285801	4286200		LOC101901915	gene-LOC101901915	No description	+	gene	overlapping	0	83.0392	92.6471	82.3684	66.7653	62.6042	73.1061	71.0478	70.9687	50.5821	89.8693	90.5652	65.1442	87.5544	79.902	85.169	90.2142	93.3333	53.064	78.3026	86.3426	87.6457	76.1628	88.8889	75.7759
ChrNC_037340,1:14480001-14480400	NC_037340,1	14480001	14480400		null					Not found	0	76.3631	71.8971	80.8998	78.0543	80.5747	70.6234	82.6901	84.6004	82.9465	89.2184	90.83	77.4118	78.5409	83.7412	81.2326	84.8289	76.9763	50.1429	81.5026	60.2584	85.8333	80.3652	70.8571	75.0307
ChrNC_037340,1:16475401-16475800	NC_037340,1	16475401	16475800		SFMBT2	gene-SFMBT2	Scm like with four mbt domains 2	+	gene	overlapping	0	92.619	71.25	89.9983	98.6667	89.2673	86.3964	98.5119	91.2879	97.597	98.7179	91.8972	92.1818	96.6667	87.6362	91.2626	100	83.2298	82.1161	97.2222	73.7281	88.1424	97.0238	85.8905	77.3331
ChrNC_037340,1:16553201-16553600	NC_037340,1	16553201	16553600		SFMBT2	gene-SFMBT2	Scm like with four mbt domains 2	+	gene	overlapping	0	96.832	76.258	93.5041	98.2143	91.3912	98.7179	97.6757	92.2078	94.451	96.5812	95.9957	85.0379	94.721	89.9947	95.3283	97.0614	90.4876	91.9956	98.0379	82.1554	73.5119	98.1857	81.75	91.7687
ChrNC_037340,1:17305601-17306000	NC_037340,1	17305601	17306000		PFKFB3	gene-PFKFB3	6-phosphofructo-2-kinase/fructose-2%2C6-biphosphatase 3	-	gene	overlapping	0	64.9226	94.8499	62.7273	63.3623	80.3853	75.7522	65.3333	71.7949	51.7118	83.8412	82.8539	81.3034	59.2751	90.3484	69.697	70.0814	91.17	82.7155	86.441	94.4739	79.8319	77.2414	95.6364	77.7778
ChrNC_037340,1:18298401-18298800	NC_037340,1	18298401	18298800		null					Not found	0	65.2625	50.5376	83.5973	82.5569	71.6991	73.5335	85.8696	79.136	70.1544	52.3611	67.8431	70.2381	65.8581	48.8185	69.0909	79.5615	47.2727	26.4103	83.1589	59.6495	78.8889	73.3895	54.6717	80.812
ChrNC_037340,1:24952601-24953000	NC_037340,1	24952601	24953000		KIAA1217	gene-KIAA1217	No description	+	gene	overlapping	0	92.8528	67.2	100	94.7368	87.5132	91.8519	99	84.8846	96.4188	95.4545	87.3684	77.1429	93.6613	87.1429	83.3333	90.2671	74.8387	74.2857	97.4359	71.0345	88.3333	90.5882	88	92.2222
ChrNC_037340,1:25532601-25533000	NC_037340,1	25532601	25533000		ARHGAP21	gene-ARHGAP21	No description	-	gene	overlapping	0	77.9022	74.4962	68.9421	68.3333	59.7601	71.6477	73.3183	65.0739	80.0876	73.9744	65.7065	72.6727	71.5033	74.7971	71.788	77.6145	79.8988	67.9444	78.0268	78.3241	76.8519	77.7749	79.7222	80.6687
ChrNC_037340,1:26328001-26328400	NC_037340,1	26328001	26328400		null					Not found	0	73.9722	63.2913	89.6028	81.7282	73.141	88.8058	89.7189	76.9643	85.0826	69.3235	77.637	67.619	86.0783	76.0688	81.2527	67.4404	60.0122	66.2687	83.6081	62.9183	76.6162	85.8728	65.1282	91.0256
ChrNC_037340,1:31064601-31065000	NC_037340,1	31064601	31065000		RSU1	gene-RSU1	Ras suppressor protein 1	-	gene	overlapping	0	71.1539	26.1905	88.8889	64.8221	77.8125	88.8261	60.4167	79.8026	71.6977	45.3125	58.75	61.875	72.1154	48.0263	82.6923	68.0357	60	65.1071	82.3386	52.3836	63.8095	72.9167	25	96.3636
ChrNC_037340,1:35015201-35015600	NC_037340,1	35015201	35015600		null					Not found	0	26.6667	33.5556	18.8169	37.0851	36.0043	25.0314	29.7222	49.8932	23.4783	46.7593	48.8352	33.6957	35.8874	52.8736	23.1746	35.8388	35.0267	10.1149	47.7011	27.2222	25.6471	54.0043	33.3333	45.4167
ChrNC_037340,1:45060801-45061200	NC_037340,1	45060801	45061200		null					Not found	0	76.8146	45.2601	80.873	82.612	60.8108	90.4204	93.1667	73.5294	76.6519	80.321	47.2864	70.3219	79.9367	47.6767	68.4877	93.599	29.0789	88.8889	82.9287	40.8768	75.7195	93.3917	42.029	76.5082
ChrNC_037340,1:61562401-61562800	NC_037340,1	61562401	61562800		HCK	gene-HCK	HCK proto-oncogene%2C Src family tyrosine kinase	+	gene	downstream	347	67.0482	68.9609	42.4531	48.3586	48.7654	46.1344	46.6518	44.6154	50.9397	52.3151	56.3482	51.2946	42.9459	51.6767	59.9656	56.3393	61.9634	63.1127	44.2484	67.8431	47.1795	52.595	68.3066	56.4425
ChrNC_037340,1:61793001-61793400	NC_037340,1	61793001	61793400		null					Not found	0	96.2879	80.1746	75.6296	83.2276	66.2069	78.083	65.8747	77.094	78.8889	83.0303	61.7455	58.8403	82.4211	71.5282	78.2609	84.329	81.0215	67.8735	79.8246	86.6781	83.4127	88.1105	83.3333	91.2294
ChrNC_037340,1:75870001-75870400	NC_037340,1	75870001	75870400		ZMYND8	gene-ZMYND8	zinc finger MYND-type containing 8	-	gene	overlapping	0	87.6603	65.4167	75.7353	74.414	37.5	80.2203	67.2222	41.6402	67.9285	70.8333	44.7115	54.375	64.3655	51.157	59.375	83.9974	48.6738	63.0609	76.2369	62.3527	57.4725	84.086	61.5385	84.0909
ChrNC_037340,1:77891801-77892200	NC_037340,1	77891801	77892200		null					Not found	0	78.9474	26.0526	55.6777	54.6667	44.4444	85.348	40.2778	33.3333	58.8235	43.266	28.7879	39.7436	36.5591	27.6963	50.3968	50.614	14.7059	71.7865	47.3118	19.1919	53.4799	55.873	20	94.4444
ChrNC_037340,1:77892001-77892400	NC_037340,1	77892001	77892400		null					Not found	0	75.4386	23.0263	51.1722	52.6667	44.1954	83.7454	38.1944	31.746	60.3641	42.0875	29.7619	39.6249	38.172	22.9391	47.8175	45.4825	12.7897	73.8562	45.0896	22.7273	56.5018	55.7143	17.7778	89.7059
ChrNC_037340,1:79737801-79738200	NC_037340,1	79737801	79738200		null					Not found	0	69.6125	36.3227	80.9051	67.3886	60.1083	83.6814	66.1806	52.0952	76.2266	71.7923	41.5588	43.9068	55.4878	52.7177	66.9231	64.9613	42.9607	59.9495	75.6696	40.9951	67.4523	63.9954	33.0303	76.8503
ChrNC_037340,1:79738001-79738400	NC_037340,1	79738001	79738400		null					Not found	0	57.668	21.3524	79.835	65.1519	42.8757	82.2927	57.7997	47.8403	64.4477	69.7751	31.6765	35.7575	47.3287	34.8009	65.3846	55.5367	28.0766	50.8521	72.2393	25.5037	56.4796	51.7888	26.4502	71.1919
ChrNC_037340,1:81529401-81529800	NC_037340,1	81529401	81529800		null					Not found	0	32.5031	20.1176	70.2223	68.0156	43.0588	82.6876	40.2381	24.7619	55.0615	36.0795	23.6152	31.0684	66.1568	21.7079	45.7143	38.2945	8.40336	30.2783	52.9196	16.3617	66.7208	31.9524	14.2857	67.4534
ChrNC_037340,1:81529601-81530000	NC_037340,1	81529601	81530000		null					Not found	0	30.0769	19.2968	74.0385	69.0272	43.75	80.4885	35.4167	23.3333	55.031	34.3513	25.5102	33.3333	67.5926	21.5116	45	34.6154	5.88235	27.2727	52.9412	13.7931	68.1818	29.8077	14.4737	64.058
ChrNC_037340,1:82184601-82185000	NC_037340,1	82184601	82185000		null					Not found	0	91.3194	65.6863	79.0043	82.8185	79.4505	86.3614	76.511	72.6708	68.8229	87.7778	86.2538	66.8651	87.8064	69.1623	80.7692	79.1667	41.2972	71.1688	88.9328	58.7369	68.9337	88.6905	73.4028	92.3173
ChrNC_037340,1:82217601-82218000	NC_037340,1	82217601	82218000		null					Not found	0	90.7844	72.0435	89.4034	91.25	81.6338	89.1909	96	86.4026	91.0386	88.8462	88.1025	81.9078	81.3677	72.6018	75	85.9393	59.1566	83.7395	97.0909	55.0183	85.3846	90.798	77.3992	86.3777
ChrNC_037340,1:82217801-82218200	NC_037340,1	82217801	82218200		null					Not found	0	92.397	71.6977	92.431	92.3214	81.6865	89.175	93.5714	87.4304	91.6471	86.5385	81.7615	78.0974	91.3555	83.0093	82.1429	86.5953	59.8371	86.5996	95.8813	57.3522	83.8537	91.1715	72.6321	87.9804
ChrNC_037340,1:82565001-82565400	NC_037340,1	82565001	82565400		null					Not found	0	94.9851	56.5789	95.9064	100	94.7917	90.3861	91.7749	87.4522	87.478	90.3226	81.1121	71.9615	94.4444	79.1667	91.4286	81.875	58.5522	52.8902	91.875	59.375	89.3773	90.5494	62.7717	85.3175
ChrNC_037340,1:82565201-82565600	NC_037340,1	82565201	82565600		null					Not found	0	86.5835	39.4737	94.6923	92.6471	84.2535	91.361	88.7446	81.6141	85.8991	81.399	79.4846	69.6764	88.2936	74.9094	78.2738	78.5413	51.7761	53.3953	86.4863	58.4792	82.9178	83.1653	51.1775	76.2065
ChrNC_037340,1:82565401-82565800	NC_037340,1	82565401	82565800		null					Not found	0	78.1818	22.3684	93.4783	85.2941	73.7154	92.3359	85.7143	75.776	84.3201	72.4754	77.8571	67.3913	82.1429	70.6522	65.119	75.2076	45	49.262	81.0976	57.5833	76.4583	75.7812	39.5833	67.0956
ChrNC_037340,1:82604001-82604400	NC_037340,1	82604001	82604400		null					Not found	0	93.7336	75.3978	94.7543	92.5318	88.1233	92.3961	88.6039	84.1369	86.4276	93.239	88.5982	82.1435	94.008	83.5444	82.6414	80.8171	66.2699	67.6193	95.8097	71.7178	87.0229	93.3712	73.558	91.5977
ChrNC_037340,1:82608801-82609200	NC_037340,1	82608801	82609200		null					Not found	0	90.5844	63.6091	98.5294	78.4526	80.4167	91.828	88.0342	81.8965	83.8975	88.2353	85.9375	75.7035	94.6861	82.6361	81.2092	70.8333	52.381	69.5076	95.7282	61.4815	89.1369	91.673	68.75	86.9035
ChrNC_037340,1:82609001-82609400	NC_037340,1	82609001	82609400		null					Not found	0	89.4675	56.35	95.3964	79.5363	75.3333	90.5212	85.7809	80.6897	82.9133	85.8824	77.1371	73.29	90.9769	76.4119	79.7042	66.6667	43.8095	56.8322	93.6257	59	85.1239	86.6703	61.25	85.1007
ChrNC_037340,1:82693201-82693600	NC_037340,1	82693201	82693600		null					Not found	0	96.019	61.9048	85.1852	87.7778	85.7143	90.7692	89.6296	90.9091	89.9371	98.2405	90	89.8413	95.8333	80.8743	88.8889	93.8775	67.3759	59.6955	91.3333	69.2308	69.1057	94.5507	87.2549	96.8254
ChrNC_037340,1:82693401-82693800	NC_037340,1	82693401	82693800		null					Not found	0	94.1571	57.5893	88.1746	88.2471	80.9524	94.3681	91.654	87.5	90.0943	98.4604	91.25	87.8968	96.3542	78.6885	85.4167	90.3061	64.4208	58.913	90.5	65.3846	68.9721	94.913	79.4118	94.0476
ChrNC_037340,1:82709201-82709600	NC_037340,1	82709201	82709600		null					Not found	0	54.5455	52.2222	14.6465	59.4203	72.7273	33.3333	63.5076	72.2222	35.2453	72.4138	77.8094	54.902	19.4444	69.2308	41.0256	56.4334	43.5897	51.7935	23.4224	52.0106	32.5	44.8718	66.6667	51.8207
ChrNC_037340,1:82713201-82713600	NC_037340,1	82713201	82713600		LOC112449389	gene-LOC112449389	No description	+	gene	downstream	1496	94.9405	68.1785	96.8672	91.4454	83.3333	94.5933	93.75	89.9329	84.8214	92.8181	92.8571	90.9897	93.9502	74.1187	81.3312	90.218	55	81.2265	95.3917	73.3766	94.0336	91.9048	81.9048	89.4454
ChrNC_037340,1:82713401-82713800	NC_037340,1	82713401	82713800		LOC112449389	gene-LOC112449389	No description	+	gene	downstream	1296	96.875	66.6725	96.345	94.6429	87.037	94.6182	92.8977	91.7273	86.8343	92.9144	92.5	92.4292	92.7332	75.7576	78.5419	89.0351	56.6667	81.8903	95.6989	77.5482	95	92.7778	86.6667	88.7138
ChrNC_037340,1:82849801-82850200	NC_037340,1	82849801	82850200		null					Not found	0	82.7273	72.8309	85.5237	90.7407	84.7619	89.7222	98.5315	89.5833	95.4076	84.2857	88.1287	77.0909	96.793	74.899	81.0476	90.9091	66.1799	83.7925	93.8596	70.8088	82.0635	86.6626	78	86.8067
ChrNC_037340,1:82946601-82947000	NC_037340,1	82946601	82947000		null					Not found	0	60	40.9524	68.3333	90.3869	67.7778	93.5845	84.0394	64.4444	86.5079	85.1818	59.3355	72.449	62.3188	46.1538	58.6667	92.5968	33.3333	65.0833	73.942	40.5751	53.4269	77.7778	50.7937	82.2783
ChrNC_037340,1:82960801-82961200	NC_037340,1	82960801	82961200		null					Not found	0	93.8377	55.5556	90.4762	87.7778	66.4	90.0769	90.5882	86.5977	82.0185	88.3333	80	75	95.7326	79.5556	80.8333	68.5554	50.029	68.9316	98.0392	52.381	79.6296	91.7647	64.5161	90.5263
ChrNC_037340,1:82961001-82961400	NC_037340,1	82961001	82961400		null					Not found	0	93.2909	57.4074	92.0635	86.4198	68	86.3808	88.4661	85.8876	82.669	90.2778	81.0036	75.9259	94.4128	78.9543	80.0926	72.8338	59.2082	72.8825	96.732	57.1429	78.7014	90.5229	68.1123	87.7521
ChrNC_037340,1:82961201-82961600	NC_037340,1	82961201	82961600		null					Not found	0	92.6075	59.7222	94.0476	84.7222	70	81.7607	85.8135	85	83.4821	92.7083	82.2581	77.0833	92.7632	78.2027	79.1667	78.1818	70.6821	70.5882	95.098	63.0952	76.6129	88.9706	72.6075	84.2844
ChrNC_037340,1:83026801-83027200	NC_037340,1	83026801	83027200		null					Not found	0	97.1678	65	94.0972	84.4455	75	82.7192	91.6306	82.7652	91.0564	90	87.8788	77.7998	87.1895	70.5599	90.9091	91.5441	54.9837	52.0547	93.2367	44.5998	83.1313	85.9687	56.6667	93.9072
ChrNC_037340,1:83027001-83027400	NC_037340,1	83027001	83027400		null					Not found	0	97.5724	62	95.2778	84.4242	74.5455	85.0857	91.0714	84.3939	90.9936	90.0893	87.013	71.8137	90.4139	67.4815	90.9091	85.9069	54.5752	54.4657	91.2008	44.7581	84.026	86.1378	58.1905	93.3539
ChrNC_037340,1:83045001-83045400	NC_037340,1	83045001	83045400		null					Not found	0	87.4177	71.7593	98.9899	88.2391	86.4734	85.0265	80.8025	80.8081	78.7037	91.5344	88.8889	69.1667	92.3372	81.893	75.9259	82.3529	59.1866	80.5051	91.3445	50.4273	83.5648	92	55.5556	86.4021
ChrNC_037340,1:83045201-83045600	NC_037340,1	83045201	83045600		null					Not found	0	86.3966	65.9989	98.9899	87.2905	81.5217	85.0265	81.8136	80.8081	78.7037	91.4286	89.1667	70.625	94.2529	80.4198	75.9259	82.3529	59.1866	80.5051	92.7508	47.878	83.81	92	55.5556	86.4021
ChrNC_037340,1:83120401-83120800	NC_037340,1	83120401	83120800		null					Not found	0	83.1563	78.6066	77.7778	72.5802	73.4509	65.2183	72.7444	80.8367	72.8353	80.6596	85.8672	72.5556	74.8589	82.3742	61.25	73.0921	69.6005	75.4888	76.8905	59.4637	41.3428	82.3906	63.6091	55.4936
ChrNC_037340,1:83120601-83121000	NC_037340,1	83120601	83121000		null					Not found	0	81.3173	77.3983	79.1152	76.0288	67.5608	68.3998	73.7768	76.8229	77.3745	81.0485	82.9234	75.6267	77.9811	77.9087	65.3726	73.9331	56.9202	79.6773	79.6503	55.6772	40.9903	85.4692	58.3585	60.7534
ChrNC_037340,1:83124801-83125200	NC_037340,1	83124801	83125200		null					Not found	0	87.1795	39.2994	87.7607	85.3968	69.8482	86.1837	79.8333	66.8687	81.7048	79.3028	62.6871	73.7821	84.9957	51.1832	67.8936	70.3668	26.9136	59.217	82.1649	39.725	79.0517	75.4454	51.9048	81.5815
ChrNC_037340,1:83125001-83125400	NC_037340,1	83125001	83125400		null					Not found	0	84.4506	41.1753	86.0513	90.1855	62.7717	86.1438	85.4273	67.5498	81.0572	80.719	68.7245	65.4359	88.0703	55.8824	70.9882	71.5918	27.8148	56.203	86.5883	31.4695	80.5275	79.9766	55.5584	84.7023
ChrNC_037340,1:83182801-83183200	NC_037340,1	83182801	83183200		null					Not found	0	84.4726	60.6091	95.1515	94.2353	81.3487	90.0869	92.5987	90.2778	90.679	88.1687	85.3217	77.8164	90.4005	81.1989	87.7823	80.9184	55.8935	79.3783	84.4427	60.4133	83.7102	88.125	67.0788	98.8235
ChrNC_037340,1:83183001-83183400	NC_037340,1	83183001	83183400		null					Not found	0	85.5334	58.1629	96.3447	87.6471	79.8974	90.1702	93.4511	88.3403	88.8458	88.1184	82.3183	79.6135	90.5374	77.7493	84.5514	81.3355	54.8198	77.4686	84.6732	61.2346	84.2033	89.6131	68.4242	96.4869
ChrNC_037341,1:4538401-4538800	NC_037341,1	4538401	4538800		FAM135B	gene-FAM135B	family with sequence similarity 135 member B	+	gene	overlapping	0	54.3529	44.0615	72.2222	72.6374	62.4631	76.0463	70.9091	66.3385	73.6061	66.3158	59.0244	54.4643	70.0347	54.0909	62.8571	55.4359	40.5882	52.0177	67.178	48.8817	62.1546	66.3636	52.381	60.3467
ChrNC_037341,1:4692601-4693000	NC_037341,1	4692601	4693000		null					Not found	0	84.6879	54.7143	82.0833	82.6901	77.4209	87.3301	88.8889	87.2727	77.7153	86.2745	82.2069	62.2727	80.8148	70.2116	68.5346	67.1429	68.2709	46.9697	76.6667	65.8064	68.8377	76.9231	66.5	80.4094
ChrNC_037341,1:6508801-6509200	NC_037341,1	6508801	6509200		KHDRBS3	gene-KHDRBS3	KH RNA binding domain containing%2C signal transduction associated 3	-	gene	overlapping	0	96.25	73.9672	93.3794	96.0526	80.6818	95.8333	92.1875	90.625	89.929	96.25	89	87.5	93.9881	85.4301	92.5	93.0419	69.0476	76.7379	95.7759	72.1892	92.5185	88	77.7778	91.129
ChrNC_037341,1:6573401-6573800	NC_037341,1	6573401	6573800		null					Not found	0	87.1752	65.8163	93.7559	92.5926	77.7311	91.853	93.8776	86.6911	91.2095	84.0278	85.6888	83.5714	90.1095	80.3922	89.6149	83.9111	70.8695	75.1351	90.7522	67.2932	63.1259	89.4009	78.9916	75.0135
ChrNC_037341,1:6573601-6574000	NC_037341,1	6573601	6574000		null					Not found	0	86.2282	67.2619	93.4398	91.358	79.4118	92.8761	93.3333	88.1766	91.5963	83.2176	85.2644	83.1061	90.9768	81.0458	89.2174	85.7012	71.9973	76.8733	89.5442	67.9825	64.9167	90.3226	78.6152	75.7101
ChrNC_037341,1:6677601-6678000	NC_037341,1	6677601	6678000		null					Not found	0	72.0588	57.1538	87.5445	75	67.3913	83.6724	88.1579	67.8571	90	85.625	78.5714	65.2174	83.6842	60.1389	70.8333	68.1818	42	57.6028	74	40.2174	72.1739	72.0588	52.381	80.9524
ChrNC_037341,1:12601001-12601400	NC_037341,1	12601001	12601400		null					Not found	0	59.1372	81.0983	8.60647	38.3929	39.0426	15.0107	45.6113	49.3678	30.0292	52.1018	60.4082	52.7473	43.3194	66.7035	33.8095	51.3209	71.2165	47.0679	55.0854	53.668	35.2117	50.8093	83.2886	22.8571
ChrNC_037341,1:17416201-17416600	NC_037341,1	17416201	17416600		null					Not found	0	93.4632	76.6667	84.3182	94.8148	83.75	92.4522	92.289	97.1429	91.8992	95.3846	87.931	90	92.9915	86.2069	92.7108	87.8571	82	75.1096	89.6552	70.7759	91.6748	94.1667	78.8235	90.3897
ChrNC_037341,1:17655801-17656200	NC_037341,1	17655801	17656200		null					Not found	0	87.9121	62.2119	91.6107	89.5425	76.0025	82.8574	90.7362	87.3504	85.0896	80	77.9848	75.8991	88.04	73.0294	71.6667	83.255	50.7246	88.4935	87.6316	57.5758	82.7007	81.5789	70.1667	91.24
ChrNC_037341,1:17800201-17800600	NC_037341,1	17800201	17800600		null					Not found	0	92.5444	69.5926	97.0238	92.2294	76.0523	93.6565	95.8851	86.4067	92.4931	81.9022	82.1905	73.4973	88.904	76.0022	83.2965	88.2111	63.6465	77.935	96.0773	63.1416	86.3636	88.5741	73.3333	87.9153
ChrNC_037341,1:18380801-18381200	NC_037341,1	18380801	18381200		null					Not found	0	83.6806	46.3768	88.5714	95.614	74.5098	92.0289	94.6667	81.8841	90.1961	88.8889	82.1429	75.0329	86.0225	75.6892	91.3044	85.3282	51.2002	65.7051	90.6667	45.614	82.3099	86.6667	70.5882	98.3333
ChrNC_037341,1:18381001-18381400	NC_037341,1	18381001	18381400		null					Not found	0	84.7301	50.7401	89.2857	96.0526	78.0252	92.714	95	84.7826	89.8169	90.3153	83.9286	78.1497	86.3918	76.0652	88.2699	86.2934	54.6792	65.0683	92	55.2632	77.9027	87.5	72.0588	97.5595
ChrNC_037341,1:20041401-20041800	NC_037341,1	20041401	20041800		null					Not found	0	89.0043	78.3683	84.2831	96.5781	94.0004	94.7592	97.5482	95.5405	95.1711	96.5945	92.3339	86.6059	97.355	88.4476	95.9947	86.1983	76.3306	83.377	98.5118	89.7245	92.4016	87.1959	83.7886	85.0632
ChrNC_037341,1:27749201-27749600	NC_037341,1	27749201	27749600		NKAIN3	gene-NKAIN3	No description	+	gene	overlapping	0	87.037	38.5027	89.3056	94.8792	79.4045	87.8205	87.5129	69.5999	86.5199	83.9286	68.6667	69.7222	89.9134	53.1423	72.5926	69.2235	27.7778	50.8838	94.6999	42.971	65.6068	81.8071	34.5098	91.3803
ChrNC_037341,1:27749401-27749800	NC_037341,1	27749401	27749800		NKAIN3	gene-NKAIN3	No description	+	gene	overlapping	0	87.037	38.5027	89.3056	94.8792	79.4045	90.9157	87.5129	69.5999	91.9119	83.9286	68.6667	69.7222	89.9134	53.1423	72.5926	69.2235	27.7778	74.2424	94.6999	42.971	72.6237	81.8071	34.5098	91.3803
ChrNC_037341,1:27749601-27750000	NC_037341,1	27749601	27750000		NKAIN3	gene-NKAIN3	No description	+	gene	overlapping	0	95.7672	41.688	85.0292	87.4396	74.5192	88.3275	84.8148	84.375	93.4921	84.2262	74.3333	64.188	90.7498	61.2536	66.6667	75.2525	44.1373	70.5128	93.5948	48.3437	82.5345	86.5497	41.8519	91.4285
ChrNC_037341,1:27862601-27863000	NC_037341,1	27862601	27863000		NKAIN3	gene-NKAIN3	No description	+	gene	overlapping	0	90.2958	53.9785	98.7654	93.8272	71.3009	94.7695	90.5059	75.2308	89.0448	88.8889	85.2931	70.2899	85.4922	67.3759	79.2146	85.3711	55.7703	60.0402	88.4199	63.092	90.8153	79.0476	58.7302	83.0423
ChrNC_037341,1:27862801-27863200	NC_037341,1	27862801	27863200		NKAIN3	gene-NKAIN3	No description	+	gene	overlapping	0	91.7959	55.8065	97.2222	93.5185	72.9652	94.3756	92.2215	78.5385	87.9142	90.625	86.2594	69.3841	85.7031	64.9764	80.1006	85.1727	60.0095	60.0402	87.2452	64.4243	90.9056	78.9827	60.7143	84.938
ChrNC_037341,1:27882601-27883000	NC_037341,1	27882601	27883000		NKAIN3	gene-NKAIN3	No description	+	gene	overlapping	0	85.6125	62.963	93.9394	76.9424	81.6049	91.5282	97.096	86.6667	89.3235	85.2778	80	88.9744	89.6552	56.5217	78.6667	84.4444	43.573	79.7751	83.8095	58.1755	67.5926	81.1111	51.5152	93.3333
ChrNC_037341,1:27996401-27996800	NC_037341,1	27996401	27996800		NKAIN3	gene-NKAIN3	No description	+	gene	overlapping	0	92.2263	73.1658	94.8068	87.6612	82.9975	92.1443	90.2315	87.4985	90.4902	93.7839	83.165	86.1111	86.4657	86.936	88.5417	82.7561	68.1433	79.8887	93.626	67.1296	79.8095	91.5972	74.254	90.6645
ChrNC_037341,1:28002601-28003000	NC_037341,1	28002601	28003000		null					Not found	0	86.3333	55.9307	92.8571	94.058	80	86.2253	92.6437	87.5862	88.5886	91.4962	82.6508	68.5714	95.2941	80.1994	81.4211	71.7316	52.172	54.1608	92.5138	70.0395	94.2214	92.5	55.1429	88.0833
ChrNC_037341,1:28002801-28003200	NC_037341,1	28002801	28003200		null					Not found	0	93.8889	43.2179	88.0952	95.6522	77.3333	82.7816	92.2222	81.6092	87.2152	86.8687	80.873	71.4286	92.1569	75.641	83.0702	63.4921	52.5448	47.8438	89.0735	73.5507	87.438	91.6667	60.1587	84.375
ChrNC_037341,1:28842601-28843000	NC_037341,1	28842601	28843000		null					Not found	0	92.1131	61.8855	90.4067	97.4359	75.2227	86.8243	91.6667	84.1652	93.9946	94.8718	88.4615	84.8171	90.1118	81.4815	88.2353	83.9497	66.6667	57.8114	96.0784	76.9231	83.2724	90.3898	60.4167	90.6413
ChrNC_037341,1:29064401-29064800	NC_037341,1	29064401	29064800		null					Not found	0	81.7297	40.3021	87.4708	90.9723	56.2857	85.0893	85.3503	62.4906	84.85	80.9034	57.8345	66.25	82.3613	49.4405	75.8373	67.7203	37.9767	78.4086	83.3353	46.3944	78.3795	66.8311	38.125	90.597
ChrNC_037341,1:29064601-29065000	NC_037341,1	29064601	29065000		null					Not found	0	79.1118	39.0075	87.2944	87.9631	58.3809	81.9048	82.3718	61.7521	85.114	82.381	62.7187	65.2564	81.0971	50.7246	73.9234	64.9926	41.7921	75.9734	88.7179	52.4842	76.9419	63.2749	37.5	92.3647
ChrNC_037341,1:29174001-29174400	NC_037341,1	29174001	29174400		null					Not found	0	81.7703	63.0678	91.8356	83.6806	72.1081	93.8122	85.9456	75.9715	81.2675	83.6797	79.6465	85	87.6374	72.2822	78.178	78.2364	55.184	79.4444	92.381	79.0123	90.1562	85.884	62.3737	89.9655
ChrNC_037341,1:29177401-29177800	NC_037341,1	29177401	29177800		null					Not found	0	93.2221	54.2293	92.494	94.1707	79.3037	91.4931	93.6789	87.2024	85.9451	88.9277	74.7298	90.1786	96.1162	68.6404	84.3102	82.5	46.8952	78.8044	94.2972	45.1753	94.1964	87.5463	44.499	79.6443
ChrNC_037341,1:29177601-29178000	NC_037341,1	29177601	29178000		null					Not found	0	92.9235	54.8454	93.1667	92.2276	77.6681	92.3611	91.5718	86.1111	87.0934	89.0831	75.002	89.2857	96.3367	73.7427	90.1914	83.3333	48.0342	78.9855	96.2424	40.4139	93.6508	83.3951	43.9474	80.4348
ChrNC_037341,1:29203801-29204200	NC_037341,1	29203801	29204200		null					Not found	0	74.8663	57.7778	91.9813	84.8485	67.3333	79.4533	82.9991	69.0476	85.4037	84.0686	70.5128	74.5358	90.7407	65.7143	83.3333	85.5695	45.977	81.6425	78.7879	60.9293	88.5057	70.2381	49.4624	97.1014
ChrNC_037341,1:29204001-29204400	NC_037341,1	29204001	29204400		null					Not found	0	71.8335	59.2064	89.7003	85.2273	65.0833	78.6017	82.7039	66.0714	83.8289	82.7484	67.982	70.9019	90.1709	67.7551	84.0909	84.0751	44.8276	73.7319	74.3209	48.9042	86.915	71.0884	50.4818	95.5265
ChrNC_037341,1:29656801-29657200	NC_037341,1	29656801	29657200		null					Not found	0	39.13	60.1852	55.1706	78.125	73.5096	45.5115	61.0577	64.6552	35.9233	55.0676	87.1795	71.5957	52.1099	75.5952	58.6538	61.7708	66.75	50.6426	53.5326	49.4878	45.6149	70.8333	66.6667	34.175
ChrNC_037341,1:29657001-29657400	NC_037341,1	29657001	29657400		null					Not found	0	39.13	60.1852	55.1706	78.125	73.5096	45.5115	61.0577	64.6552	35.9233	55.0676	87.1795	71.5957	52.1099	75.5952	58.6538	61.7708	66.75	56.1267	53.5326	49.4878	45.6149	70.8333	66.6667	34.175
ChrNC_037341,1:29701401-29701800	NC_037341,1	29701401	29701800		null					Not found	0	92.511	64.2857	91.7411	95.6028	85.7143	87.9155	90.1515	79.1906	92.5246	91.4062	82.4324	83.7919	92.2414	77.2917	90.641	91.6667	57.4021	78.8088	93.9655	62.4183	87.933	92.6471	68.3794	94.0217
ChrNC_037341,1:29872801-29873200	NC_037341,1	29872801	29873200		null					Not found	0	95.4887	82.1984	95.5119	93.7116	90.6211	89.851	95.5114	93.6021	93.5516	85.9901	82.8867	88.5051	94.805	86.021	88.125	95.4839	75.1974	83.0696	93.6787	74.8033	92.4199	96.376	72.6721	95.2787
ChrNC_037341,1:29873401-29873800	NC_037341,1	29873401	29873800		null					Not found	0	91.2698	66.6209	87.6263	87.2742	80.7134	91.5695	86.1111	80.8333	91.1929	87.521	80.1116	72.5292	84.1991	77.5253	85.7143	85.7473	66.9604	68.1047	91.8699	73.0781	77.7233	85.4257	60.8586	79.2424
ChrNC_037341,1:29956401-29956800	NC_037341,1	29956401	29956800		null					Not found	0	80	67.7778	83.295	95.7132	94.1176	85.9121	96.1975	94.5084	94.3434	98.0952	92.9231	83.1169	98.3933	85.4701	93.0555	97.8836	76.7656	90.2801	93.2099	86.7424	91.0978	96.5812	87.7513	97.619
ChrNC_037341,1:32451601-32452000	NC_037341,1	32451601	32452000		C14H8orf34	gene-C14H8orf34	chromosome 14 open reading frame%2C human C8orf34	+	gene	overlapping	0	99.1071	78.2609	97.0588	98.75	93.3712	90.9474	98.2759	96.7391	92.8571	97.9167	88.5417	89.7727	94.5549	91.8605	97.3684	97.8571	79.1667	92.0317	100	78.4314	93.5897	96.2264	87.5	89.2669
ChrNC_037341,1:32451801-32452200	NC_037341,1	32451801	32452200		C14H8orf34	gene-C14H8orf34	chromosome 14 open reading frame%2C human C8orf34	+	gene	overlapping	0	99.1071	78.2609	97.0588	98.75	93.3712	88.6842	98.2759	96.7391	92.8571	97.9167	88.5417	89.7727	94.5549	91.8605	97.3684	97.8571	79.1667	78.3598	100	78.4314	93.5897	96.2264	87.5	91.129
ChrNC_037341,1:32477201-32477600	NC_037341,1	32477201	32477600		C14H8orf34	gene-C14H8orf34	chromosome 14 open reading frame%2C human C8orf34	+	gene	overlapping	0	95.6989	63.5659	88.8954	78.9406	82.897	86.0547	89.5673	88.0301	90.403	86.6106	72.2065	89.4737	84.4165	78.1754	90.5488	83.3333	51.1515	80.7692	91.0409	50.5039	90.1648	91.9828	53.5968	88.8844
ChrNC_037341,1:32692601-32693000	NC_037341,1	32692601	32693000		C14H8orf34	gene-C14H8orf34	chromosome 14 open reading frame%2C human C8orf34	+	gene	overlapping	0	95.1299	68.3333	100	93.3333	82.5397	97.619	88.2353	80	89.1457	98.0392	65.4545	58.7607	92.0635	87.3016	89.7436	77.2727	35.2941	67.5065	94.4721	29.25	70.5357	82.6931	37.3626	88.2
ChrNC_037341,1:32692801-32693200	NC_037341,1	32692801	32693200		C14H8orf34	gene-C14H8orf34	chromosome 14 open reading frame%2C human C8orf34	+	gene	overlapping	0	93.0615	69.5833	98	92.7451	80.9524	95.2137	92.1569	80	88.9064	95.597	75.1515	64.6581	95.2742	84.9206	87.1795	79.0873	50.9804	72.9221	92.9348	37.125	77.629	83.9869	47.2527	88.2303
ChrNC_037341,1:32737801-32738200	NC_037341,1	32737801	32738200		C14H8orf34	gene-C14H8orf34	chromosome 14 open reading frame%2C human C8orf34	+	gene	overlapping	0	93.5789	76.6667	93.0556	97.1975	90.0556	96.2366	96.4762	88.2753	95.4341	97.0588	87.6358	87.4242	91.9501	87.9815	88.8889	88.6438	66.9207	84.7222	96.9837	59.2019	85.5568	93.1541	74.5404	96.9651
ChrNC_037341,1:32738001-32738400	NC_037341,1	32738001	32738400		C14H8orf34	gene-C14H8orf34	chromosome 14 open reading frame%2C human C8orf34	+	gene	overlapping	0	95.4789	78.3636	94.4444	100	87.0833	98.0645	100	87.5303	93.9851	99.0196	93.5673	88.5455	90.3968	89.1228	94.4444	89.902	65.6707	81.4815	97.5926	58.0897	89.8391	92.5682	76.4706	98.2512
ChrNC_037341,1:32808001-32808400	NC_037341,1	32808001	32808400		null					Not found	0	88.4028	51.0999	82.695	86.8519	80.1314	95.2381	94.5238	88.4058	91.685	93.8824	83.0586	86.6667	95.2482	90.6355	78.4314	86.8155	71.7844	73.2026	95.4023	63.6107	91.3679	95.8943	70.8333	90.4785
ChrNC_037341,1:32821801-32822200	NC_037341,1	32821801	32822200		null					Not found	0	20.5284	18.1667	6.75231	27.5	28.2609	9.06959	14.7431	29.7295	6.59282	28.858	38.7638	13.6739	20.9164	58.5778	13.7255	28.1522	17.8571	15.3834	4.54545	21.5476	3.98591	24.3829	29.8476	11.9637
ChrNC_037341,1:32822201-32822600	NC_037341,1	32822201	32822600		null					Not found	0	57.4755	37.9385	35.0736	70.2525	55.2847	52.9145	57.777	56.693	37.0149	58.7831	65.3974	44.8944	57.2376	81.7903	51.5617	68.703	41.3939	36.4835	47.2952	50.6516	31.1957	55.6537	48.9286	30.9048
ChrNC_037341,1:33502401-33502800	NC_037341,1	33502401	33502800		SLCO5A1	gene-SLCO5A1	No description	-	gene	overlapping	0	93.4641	65.098	94.7368	96	81.1828	92.0532	96.4912	89.9206	93.1548	93.2456	80.9618	78.4314	89.1667	74.0773	74.6032	88.2353	50.7007	67.1757	92.9196	71.25	82.8056	92.5926	77.193	88.7255
ChrNC_037341,1:35194201-35194600	NC_037341,1	35194201	35194600		null					Not found	0	94.5385	66.6667	86.6843	96.0784	80.9823	95.1571	96.124	84.5528	85.1026	87.2549	84.4444	78.9988	90.388	75.5102	93.1746	90.9091	64.1026	71.6017	91.3044	61.1111	72.7273	90.9091	72.8997	91.2281
ChrNC_037341,1:35194401-35194800	NC_037341,1	35194401	35194800		null					Not found	0	94.5385	66.6667	86.6843	96.0784	80.9823	95.1571	96.124	84.5528	85.1026	87.2549	84.4444	78.9988	90.388	75.5102	93.1746	90.9091	64.1026	71.6017	91.3044	61.1111	72.7273	90.9091	72.8997	91.2281
ChrNC_037341,1:35259601-35260000	NC_037341,1	35259601	35260000		null					Not found	0	91.0562	70.9255	95.843	94.3007	87.5	71.6835	91.1183	86.2963	90.3938	91.9208	94.3355	89.1428	96.9431	86.1573	90.7051	93.5639	64.4494	90.1786	96.8295	84.6232	84.4565	91.4743	82.4879	97.037
ChrNC_037341,1:35479801-35480200	NC_037341,1	35479801	35480200		null					Not found	0	90.6926	78.7037	100	93.6937	91.6667	91.4729	97.5618	97.2222	95.8121	91.4855	93.8596	80.9524	88.2883	93.9394	70.6667	98.1982	65.812	60.3636	96.6667	83.0888	90	96.3305	84.2105	94.4444
ChrNC_037341,1:35480001-35480400	NC_037341,1	35480001	35480400		null					Not found	0	90.6926	78.7037	100	93.6937	91.6667	91.4729	97.5618	97.2222	95.8121	91.4855	93.8596	80.9524	88.2883	93.9394	70.6667	98.1982	65.812	60.3636	96.6667	83.0888	90	96.3305	84.2105	94.4444
ChrNC_037341,1:41112001-41112400	NC_037341,1	41112001	41112400		null					Not found	0	98.7179	77.2222	98.4848	93.2251	88.5417	93.5904	95.3824	99.0196	87.5076	97.0588	91.2593	93.5897	89.3895	99.1228	95.4545	85.3968	80.5096	84.2287	100	73.2801	92.1131	97.3607	93.5897	94.3317
ChrNC_037341,1:41112201-41112600	NC_037341,1	41112201	41112600		null					Not found	0	98.7179	77.2222	98.4848	93.2251	88.5417	93.5904	95.3824	99.0196	87.5076	97.0588	91.2593	93.5897	89.3895	99.1228	95.4545	85.3968	80.5096	84.2287	100	73.2801	92.1131	97.3607	93.5897	94.3317
ChrNC_037341,1:59281601-59282000	NC_037341,1	59281601	59282000		ZFPM2	gene-ZFPM2	No description	-	gene	overlapping	0	90.914	76.6231	88.3885	92.3855	90.1545	87.2381	94.5168	91.1382	91.2579	92.3421	89.3461	77.7444	93.4832	90.979	86.7734	90.6051	77.85	73.521	95.8975	78.1527	90.0989	91.1206	82.8132	86.2268
ChrNC_037341,1:60793801-60794200	NC_037341,1	60793801	60794200		RIMS2	gene-RIMS2	regulating synaptic membrane exocytosis 2	-	gene	overlapping	0	95.9977	83.5639	95.8333	94.2308	97.4359	92.2857	96.2456	93.2906	98.6923	91.0865	93.2895	95.4678	97.3982	89.8263	95.2851	93.0776	84.5507	94.2198	96.8425	78.6877	87.4417	94.24	84.2857	86.7052
ChrNC_037341,1:62957001-62957400	NC_037341,1	62957001	62957400		null					Not found	0	57.2718	3.07692	67.1344	60.3153	32.9475	67.5766	31.8721	21.0526	61.3612	41.25	31.4423	9.69697	38.2162	20.0658	29.5238	29.4737	14.4211	13.0965	63.6364	22.7485	35.5238	56.6667	0	48.8636
ChrNC_037341,1:77497801-77498200	NC_037341,1	77497801	77498200		LOC518422	gene-LOC518422	No description	-	gene	upstream	1591	78.4028	49.359	81.0049	82.958	29.6483	79.3606	50.0575	29.6123	62.3347	52.9412	29.2949	27.7357	61.6971	27.1429	45.3247	57.9935	43.617	57.2871	74.2579	47.4651	75.4694	75.3272	48.0952	84.177
ChrNC_037341,1:77498001-77498400	NC_037341,1	77498001	77498400		LOC518422	gene-LOC518422	No description	-	gene	upstream	1391	80.2678	42.735	77.9384	76.9269	22.1696	75.9411	50.5939	27.0945	57.7643	49.4048	21.1621	26.0166	55.7656	19.2857	38.2576	44.7659	40.5363	50.7875	72.325	39.7835	71.0165	68.2667	35.5556	82.7039
ChrNC_037341,1:81714001-81714400	NC_037341,1	81714001	81714400		COL14A1	gene-COL14A1	No description	+	gene	overlapping	0	69.1807	60.3352	71.4286	64.9342	70.3115	67.8886	76.8879	73.0066	76.47	77.0398	76.6932	80.3886	72.6459	64.9412	74.5833	72.3036	58.0542	66.2164	76.9571	56.005	74.4433	73.0449	69.3355	72.1916
ChrNC_037341,1:81714201-81714600	NC_037341,1	81714201	81714600		COL14A1	gene-COL14A1	No description	+	gene	overlapping	0	44.7601	40.6324	51.1905	46.4912	53.351	55.9428	67.7716	53.5088	54.7136	68.8931	66.8817	63.1264	70.6641	65.6446	71.1111	48.8095	38.1446	69.3122	57.0707	56.2448	56.4103	58.8889	45.679	56.3636
ChrNC_037342,1:841001-841400	NC_037342,1	841001	841400		null					Not found	0	37.037	54.2857	42.4	42.2222	56.7754	13.7302	77.1429	83.8095	46.88	49.2208	81.8646	62.1978	40.4762	66.9231	45.1629	33.4884	49.1892	10.9921	44.3155	68.4615	46.0924	39.6198	47.5	31.5512
ChrNC_037342,1:6629601-6630000	NC_037342,1	6629601	6630000		YAP1	gene-YAP1	No description	-	gene	overlapping	0	51.7241	21.4045	44.9123	53.3333	9.00727	62.6212	46.0628	11.3072	67.6711	30.0813	6.16123	36.5463	28.9996	7.20093	28.4314	34.5469	14.6541	49.8548	47.4561	19.8156	29.4283	35.7008	20.6897	63.0815
ChrNC_037342,1:9706401-9706800	NC_037342,1	9706401	9706800		CNTN5	gene-CNTN5	contactin 5	-	gene	overlapping	0	89.5798	53.2213	95.1605	92.3895	85.5159	87.7602	90.7493	74.4631	80.6817	88.2808	88.3759	90	90.4303	72.3508	86.1538	91.8254	50.3401	47.6046	98.2143	73.0612	84.1667	89.0918	74.2115	96.6089
ChrNC_037342,1:10335401-10335800	NC_037342,1	10335401	10335800		null					Not found	0	77.4909	62.8307	78.0749	84.6154	77.3643	80.6555	68.2692	73.6111	59.9057	90.625	86.875	68.3333	87.1622	76.1161	80.2632	76.3131	62.766	61.676	86.2815	70.3542	80.0207	84.8837	70.3125	80.2244
ChrNC_037342,1:10335601-10336000	NC_037342,1	10335601	10336000		null					Not found	0	77.4909	62.8307	78.0749	84.6154	77.3643	80.6555	68.2692	73.6111	59.9057	90.625	86.875	68.3333	87.1622	76.1161	80.2632	76.3131	62.766	61.676	86.2815	70.3542	80.0207	84.8837	70.3125	80.2244
ChrNC_037342,1:11835801-11836200	NC_037342,1	11835801	11836200		null					Not found	0	79.8611	71.3933	70.5273	80.2083	84.3959	62.6293	78.7115	69.6667	67.7789	88.8889	80	64.8077	74.7186	78.0357	80.2885	66.4654	54.072	63.0144	78.0172	52.1368	58.7826	84.8669	54.1667	71.3504
ChrNC_037342,1:11946601-11947000	NC_037342,1	11946601	11947000		null					Not found	0	71.7336	59.0166	74.3068	79.4444	82.1764	59.3961	86.6472	79.4613	67.7357	87.0793	87.8472	87.5709	56.4723	68.1307	63.7738	68.8889	74.6442	75.4277	77.7778	69.1631	70.9972	69.5035	62.3994	58.2135
ChrNC_037342,1:12009601-12010000	NC_037342,1	12009601	12010000		null					Not found	0	36.7369	47.5581	23.0769	37.3333	59.7222	21.7992	59.3751	56.7019	27.0757	52.6923	67.0138	46.1153	45.1754	67.7419	40.2778	42.2951	45.3704	25.7764	38.9831	35.4729	43.4318	51.7598	47.3118	28.9474
ChrNC_037342,1:12009801-12010200	NC_037342,1	12009801	12010200		null					Not found	0	40.0527	50.1423	25.3077	41	61.8371	23.0161	61.5313	59.4907	29.5533	54.5673	71.6889	53.0075	50.0382	70.8064	44.3388	51.8442	49.3056	30.8708	38.3282	42.4031	46.763	54.4449	50.8064	40.9809
ChrNC_037342,1:30365401-30365800	NC_037342,1	30365401	30365800		null					Not found	0	90.582	73.7589	86.7589	88.5057	86.9565	86.7424	86.1404	91.0569	95.7447	89.2857	88.2883	86.6667	99.0991	79.7386	91.6667	94.9275	66.0238	82.0513	95.614	84.697	91.1111	94.4444	78.7302	78.5185
ChrNC_037342,1:31711601-31712000	NC_037342,1	31711601	31712000		TBCEL	gene-TBCEL	tubulin folding cofactor E like	+	gene	overlapping	0	48.9597	26.1905	66.7175	73.0109	25.8736	75.9978	40.4718	19.9074	41.1793	39.9836	20.9002	30.0481	41.7582	14.4265	31.8909	30.672	35.2148	45.463	57.8704	48.15	59.1214	45.8333	28.9113	88.7352
ChrNC_037342,1:53682001-53682400	NC_037342,1	53682001	53682400		P4HA3	gene-P4HA3	prolyl 4-hydroxylase subunit alpha 3	-	gene	downstream	206	19.3969	30.3977	8.52884	11.1111	16.092	6.80556	9.76191	14.7464	17.7268	21.7865	22.9249	24.2251	19.2708	18.1521	14.6032	22.7171	27.0935	10.9486	11.6162	28.2602	15.1471	22.3958	33.9286	4.05901
ChrNC_037342,1:58414801-58415200	NC_037342,1	58414801	58415200		BDNF	gene-BDNF	brain derived neurotrophic factor	-	gene	overlapping	0	83.9028	65.1884	93.742	87.9857	70.4315	86.7896	90.7813	87.9211	86.3171	85.3333	81.0638	59.3507	89.1565	68.6984	82.5	80.3922	59.673	68.2143	84.5302	58.6835	77.174	83.1579	61.8769	80.834
ChrNC_037342,1:58415001-58415400	NC_037342,1	58415001	58415400		BDNF	gene-BDNF	brain derived neurotrophic factor	-	gene	overlapping	0	81.8799	56.5862	91.954	81.937	65.3024	87.2687	87.5823	85.8333	89.7556	81.1111	76.1229	56.0606	89.6445	64.5503	76.3889	77.1242	48.5661	64.2857	83.4763	48.0836	75.4487	80.7018	53.1282	80.303
ChrNC_037342,1:60010201-60010600	NC_037342,1	60010201	60010600		null					Not found	0	89.0598	64.3288	98	94.1453	89.6505	89.0011	97.5758	83.9835	91.9786	88.2614	82.7381	75.469	94.4853	83.724	94.2308	93.1235	75.3125	68.5714	97.5962	58.4848	85.3801	88.4058	68.0556	92.3077
ChrNC_037342,1:67679801-67680200	NC_037342,1	67679801	67680200		null					Not found	0	87.8435	73.8462	94.2381	85	91.1954	86.1515	90.387	90.5263	89.8113	92.619	90.3175	88.4861	90.6776	76.4659	82.5667	88.0556	61.3953	90.4165	95.3846	71.875	86.3849	96.4532	85	89.6313
ChrNC_037342,1:67680001-67680400	NC_037342,1	67680001	67680400		null					Not found	0	85.8107	69.867	93.2058	84.9311	82.4497	85.0062	89.7713	84.9982	86.235	89.0391	84.44	85.1075	90.0047	74.9939	82.7745	83.2495	60.0997	82.6723	94.7985	70.9135	79.1879	96.734	79.2857	87.326
ChrNC_037342,1:67716801-67717200	NC_037342,1	67716801	67717200		null					Not found	0	84.5614	67.5214	93.176	88.2082	60.4167	86.5424	91.6667	72.3419	78.4736	89.8117	86.2903	71.1905	82.4031	77.381	90.2116	84.63	57.7236	79.7358	87.3035	56.8627	75.0379	91.6667	60.101	85.2778
ChrNC_037342,1:68036001-68036400	NC_037342,1	68036001	68036400		null					Not found	0	92.0303	71.373	93.6508	78.5425	77.8205	86.9231	80.9117	85.7456	86.7725	91.978	88.2353	83.24	84.707	84.6429	86.4777	86.2196	67.879	88.75	94.7498	79.0381	91.2088	91.7056	79.6218	90.4762
ChrNC_037342,1:68265601-68266000	NC_037342,1	68265601	68266000		null					Not found	0	85.1779	65.0531	83.9181	82.8283	75.6258	79.0171	98.1818	89.881	92.1134	92.503	90.0477	87.7289	96.1267	80.9947	85.2564	93.3333	72.3512	88.0808	96.7742	75.5246	88.7348	80.3514	71.1806	74.8708
ChrNC_037342,1:68602801-68603200	NC_037342,1	68602801	68603200		null					Not found	0	95.2381	76.0684	92.7083	94.1667	87.7778	73.1018	93.1818	88.1481	94.0639	98.2456	92.4242	80.2469	97.9167	83.9539	69.697	88.8889	71.6667	81.8713	98.4615	58.4946	84.7222	96.9697	78.0488	89.7436
ChrNC_037342,1:68697801-68698200	NC_037342,1	68697801	68698200		null					Not found	0	99.0909	81.3807	97.4026	98.5478	90.7407	93.5031	98.1729	88.6629	94.169	95.0758	94.9047	88.9794	95.7773	90.8955	94.7917	98.1364	74.8929	76.4187	99.7608	70.8947	91.035	95.4545	86.1404	94.8792
ChrNC_037342,1:68698001-68698400	NC_037342,1	68698001	68698400		null					Not found	0	97.4837	83.066	96.1718	97.5325	97.7778	90.9028	98.3516	90.2469	94.4541	95.3704	95.751	89.5971	96.0369	92.899	93.75	97.7591	75.8999	80.4724	99.7076	74.4093	91.2869	98.1481	95	95.7308
ChrNC_037342,1:68777601-68778000	NC_037342,1	68777601	68778000		null					Not found	0	96.6667	75.4386	98.7179	97.4359	90.8685	88.3598	98.9247	90.9091	92.4731	100	94.602	87.1795	95.9893	80.9524	87.3016	86.2745	41.6667	84.2105	97.8723	70.2742	89.8551	98.3333	73.3333	93.7879
ChrNC_037342,1:68777801-68778200	NC_037342,1	68777801	68778200		null					Not found	0	96.6667	75.4386	98.7179	97.4359	89.8263	88.3598	98.9247	90.9091	92.4731	100	94.602	87.1795	95.9893	80.9524	87.3016	86.2745	41.6667	78.1579	97.8723	70.2742	89.8551	98.3333	73.3333	91.7929
ChrNC_037342,1:69829201-69829600	NC_037342,1	69829201	69829600		null					Not found	0	92.7941	76.9935	90.6667	100	88.2759	96.2866	89.7436	77.2222	89.3617	94.8148	87.5817	91.6247	95.731	84.6168	94	93.0612	68.8513	65.6522	93.2	73.6787	77.6923	96.5854	72.3077	92.8571
ChrNC_037342,1:70398401-70398800	NC_037342,1	70398401	70398800		LRRC4C	gene-LRRC4C	No description	-	gene	overlapping	0	95.8961	73.2747	97.2851	94.6588	94.0486	94.0783	97.4474	92.0961	93.7211	96.7103	92.1499	90.1333	97.0581	89.0836	89.1622	97.9167	66.0447	96.9231	97.3846	80.8839	97.395	95.7172	71.0541	96.7473
ChrNC_037342,1:70398601-70399000	NC_037342,1	70398601	70399000		LRRC4C	gene-LRRC4C	No description	-	gene	overlapping	0	96.6927	79.8071	97.838	96.173	92.7032	94.2683	97.1314	93.1582	92.8239	96.2054	93.2873	91.828	98.6104	88.9996	91.3929	97.4965	73.0068	96.8498	97.6305	83.7807	96.4266	97.7307	74.6032	95.0756
ChrNC_037342,1:70400201-70400600	NC_037342,1	70400201	70400600		LRRC4C	gene-LRRC4C	No description	-	gene	overlapping	0	96.5446	81.0277	97.076	93.7866	91.1111	91.9144	97.4359	93.5185	95.4779	93.1551	90.2203	86.1738	96.1747	91.7074	96.732	97.0829	70.918	89.6398	97.3333	69.4177	96.2615	96.943	93.1818	96.6112
ChrNC_037342,1:70596001-70596400	NC_037342,1	70596001	70596400		null					Not found	0	94.3089	82.4145	93.3333	97.619	88.4305	94.2708	97.4233	90.6122	93.7317	98.0769	87.5	88.0342	97.276	89.1156	86.6667	97.2973	72.7891	91.6667	96.8975	47.619	85.4167	96	77.7778	95.6944
ChrNC_037342,1:71036201-71036600	NC_037342,1	71036201	71036600		LRRC4C	gene-LRRC4C-2	No description	-	gene	overlapping	0	76.1905	30.8642	90.9121	98.4127	62.6786	93.0184	76.1905	67.3504	70.8571	73.1481	49.2063	57.9135	96.8056	63.7681	79.5207	74.8659	48.1481	63.1384	94.8205	48.2872	66.3985	75.3912	30.7692	82.0606
ChrNC_037342,1:71712801-71713200	NC_037342,1	71712801	71713200		LRRC4C	gene-LRRC4C-2	No description	-	gene	overlapping	0	92.7143	76.0702	92.5524	96	89.1071	95.3472	95.7254	87.3392	93.8447	89.7778	84.4167	68.6388	92.9716	86.9697	82.619	96.8889	74.9536	70.2899	97.1405	71.2401	77.2863	92.587	72.0039	90.9584
ChrNC_037342,1:71713001-71713400	NC_037342,1	71713001	71713400		LRRC4C	gene-LRRC4C-2	No description	-	gene	overlapping	0	91.9048	73.4113	91.7249	95.5556	87.8968	94.9242	96.0735	87.6868	93.1608	87.2222	83.4259	66.7416	93.8742	86.0269	83.0688	96.9136	73.925	67.3189	96.8228	70.5137	77.4321	92.3188	70.4805	90.5542
ChrNC_037342,1:75740401-75740800	NC_037342,1	75740401	75740800		null					Not found	0	68.75	25.1029	53.0368	57.719	50.8333	78.1512	66.1324	41.4062	60.2219	56.7158	38.1053	44.2674	75.4412	31.283	65	49.6766	18.1652	60.3214	66.4475	21.0025	67.7672	53.3046	25.8333	64.319
ChrNC_037342,1:76278601-76279000	NC_037342,1	76278601	76279000		null					Not found	0	38.1908	16.8848	61.2114	46.1991	17.1211	57.1202	37.6074	36.7013	48.8921	32.4786	7.41006	40.2796	34.7638	13.4906	30.4167	30.6667	5.09174	53.0145	46.5302	4.7993	59.3131	35.8141	1.50794	65.21
ChrNC_037342,1:76278801-76279200	NC_037342,1	76278801	76279200		null					Not found	0	38.3741	19.5555	66.4354	52.9992	17.5149	63.2124	39.2562	41.3429	52.4864	39.4587	7.33212	45.0662	36.8138	13.9327	33.284	31.2188	5.41486	56.3761	51.2418	4.93905	66.5478	39.5782	0.549451	65.5247
ChrNC_037342,1:80996001-80996400	NC_037342,1	80996001	80996400		CTNND1	gene-CTNND1	catenin delta 1	+	gene	overlapping	0	39.2437	78.7857	34.6864	43.0488	69.4265	26.6938	31.7094	56.7901	59.459	46.6667	70.6349	84.3271	22.1368	71.1111	65.3333	41.8803	87.1854	66.6667	33.8038	72.807	38.2353	43.7326	88.0952	49.1417
ChrNC_037342,1:81001601-81002000	NC_037342,1	81001601	81002000		CTNND1	gene-CTNND1	catenin delta 1	+	gene	overlapping	0	87.5	85.8974	97.8571	95.2381	72.2222	81.2866	87.326	52.2436	93.3101	89.9038	71	82.8571	91.846	72.3958	78.5714	85.58	77.1146	93.3333	85.5605	85.7726	100	88.6484	86.5306	91.9268
ChrNC_037342,1:81551001-81551400	NC_037342,1	81551001	81551400		null					Not found	0	79.4806	57.3827	84.4444	77.7778	75.9259	81.1865	78.8647	66.3826	63.0268	73.0376	77.7778	71.0982	80.9524	77.094	84.188	72.0033	50.3968	80.3166	87.6697	67.642	79.5046	61.5385	57.5092	71.7031
ChrNC_037342,1:81940801-81941200	NC_037342,1	81940801	81941200		null					Not found	0	51.5311	71.4954	57.6515	64.6628	79.5365	62.4698	74.3764	82.2125	77.6195	78.908	77.0534	81.9815	81.6506	84.8744	73.8095	79.3554	61.6391	48.3766	58.6667	77.1009	69.7856	75	73.8889	70.1486
ChrNC_037342,1:84759801-84760200	NC_037342,1	84759801	84760200		null					Not found	0	50.2674	54.5894	44.6115	63.8095	71.0145	30.7308	56.8627	68.5897	44.223	47.541	72.2222	49.5503	58.6584	67.5926	56.4103	56.0784	58.5586	54.2909	42.0261	43.4343	54.8822	62.5	60.7843	16.6667
ChrNC_037343,1:823601-824000	NC_037343,1	823601	824000		null					Not found	0	16.8858	59.0271	32.9768	40.8169	70.9747	30.2877	56.1048	79.2853	66.1685	60.5116	81.1067	47.1461	44.8572	82.9853	21.9322	43.2655	64.6896	22.1278	41.7131	53.1965	12.5167	77.2258	73.88	19.6325
ChrNC_037343,1:826601-827000	NC_037343,1	826601	827000		null					Not found	0	14.8059	15.4776	9.28401	15.768	86.5326	17.6846	39.2265	81.7073	36.0287	27.451	89.4737	30.2175	14.1144	43.4983	19.9174	23.3333	32.5716	23.4332	21.9967	40.3438	25.1734	23.8971	82.1718	11.8246
ChrNC_037343,1:1903801-1904200	NC_037343,1	1903801	1904200		SOX13	gene-SOX13	No description	+	gene	overlapping	0	91.2458	86.7521	92.4174	87.8329	72.8571	84.3934	76.9231	72.8395	93.3455	84.6296	77.9925	84.8443	88.8688	79.9145	85.101	90.5479	82.8283	73.7179	90.7407	89.7373	84.804	93.3333	88.3838	90.6217
ChrNC_037343,1:1904001-1904400	NC_037343,1	1904001	1904400		SOX13	gene-SOX13	No description	+	gene	overlapping	0	93.5065	81.6703	87.5765	90.0058	62.8571	86.2413	83.5165	65.0794	96.6816	76.6667	65.7703	78	87.1755	76.0597	80.5195	88.8112	75.974	73.7179	88.8889	87.8588	89.0082	86.4286	88.7044	85.603
ChrNC_037343,1:3549801-3550200	NC_037343,1	3549801	3550200		SLC41A1	gene-SLC41A1	solute carrier family 41 member 1	-	gene	overlapping	0	89.0653	92.0635	91.3889	73	77.7553	74.9023	79.4118	85.4789	77.1937	90.1075	88.1362	79.3808	83.4763	84.0789	92.3521	94.2857	91.9192	78.538	95.2614	94.7581	91.0617	96.8254	97.7011	85
ChrNC_037343,1:4337801-4338200	NC_037343,1	4337801	4338200		RASSF5	gene-RASSF5	Ras association domain family member 5	+	gene	overlapping	0	88.5547	78.7879	83.4325	95.2381	88.5621	94.3295	100	95	97.0588	88.8889	83.5002	85.5555	88.8889	90.6878	93.75	94.8718	75.6073	92.8805	95.6522	74.7475	91.8254	93.9394	81.25	95.1587
ChrNC_037343,1:6178001-6178400	NC_037343,1	6178001	6178400		null					Not found	0	65.2778	45.977	61.4082	50.7937	66.6667	49.4624	69.2993	75.5556	59.4771	70	74.9763	57.5758	67.9145	69.9346	66.6667	58.3333	54.321	53.5833	60.5442	48.9796	46.6239	55.0725	45.3333	61.3333
ChrNC_037343,1:6178201-6178600	NC_037343,1	6178201	6178600		null					Not found	0	57.197	53.1975	42.6916	48.9178	64.2465	43.2189	56.6976	64.2318	44.6291	58.4848	69.5919	52.7252	57.2369	64.2603	66.6667	53.8437	51.1005	52.2066	48.0681	41.1874	39.0199	52.3474	53.9394	47.5403
ChrNC_037343,1:6795801-6796200	NC_037343,1	6795801	6796200		KCNT2	gene-KCNT2	No description	+	gene	overlapping	0	85.4498	72.6257	87.1876	86.9833	77.9333	78.183	90.5556	87.2222	80.6437	87.0238	92.7681	82.0619	87.1681	83.6031	86.6429	86.6523	64.8467	72.2712	90.3645	73.4598	79.9833	82.8049	82.5	92.7608
ChrNC_037343,1:6796001-6796400	NC_037343,1	6796001	6796400		KCNT2	gene-KCNT2	No description	+	gene	overlapping	0	83.6508	72.5088	82.1961	86.7143	80.8958	75.5134	85.4497	82.7381	80.5416	76.8871	87.3292	78.2627	85.6854	80.2642	86.9133	81.6202	61.6901	68.9836	87.7648	70.9524	76.7221	85.4167	81.2733	86.6778
ChrNC_037343,1:6796201-6796600	NC_037343,1	6796201	6796600		KCNT2	gene-KCNT2	No description	+	gene	overlapping	0	65.2505	57.5634	66.835	84.1595	76.6447	61.4052	74.2663	76.3889	62.2792	65.6926	75.9879	58.3041	71.7258	68.3077	60.2564	72.8048	55.0292	55.0505	76.9559	55.3333	68.2894	82.139	66.3043	75.5098
ChrNC_037343,1:6796401-6796800	NC_037343,1	6796401	6796800		KCNT2	gene-KCNT2	No description	+	gene	overlapping	0	57.5188	63.9734	61.6402	83.1178	77.0308	72.3312	68.1429	73.8889	60.2061	75	85.9226	72.7778	73.1511	70.9744	54.3269	72.8153	55.3704	59.596	77.193	51.0476	78.0933	76.9932	63.8889	76.9807
ChrNC_037343,1:6897201-6897600	NC_037343,1	6897201	6897600		LOC101907330	gene-LOC101907330	No description	+	gene	overlapping	0	71.1191	38.5088	88.4316	77.9832	54.0606	80.7128	80.601	63	76.2833	53.974	62.1337	54.0074	73.7907	45.4289	71.4667	79.6574	37.5579	64.873	79.1796	45.8087	73.5545	70.881	34.5373	82.2476
ChrNC_037343,1:6897401-6897800	NC_037343,1	6897401	6897800		LOC101907330	gene-LOC101907330	No description	+	gene	overlapping	0	71.825	41.9956	91.125	80.3173	58.0135	81.4011	84.9219	70.3774	74.2841	59.515	63.8336	58.0988	77.7268	57.1533	74.2255	83.6792	44.0652	68.0521	80.7594	49.1066	80.6125	74.457	43.0486	85.4886
ChrNC_037343,1:7000601-7001000	NC_037343,1	7000601	7001000		null					Not found	0	50.4357	45.584	37.9091	59.2523	65.873	43.6898	41.58	69.3296	27.2064	39.2919	67.5288	60	53.8988	71.7126	39.3939	44.7979	56.6439	37.4603	32.5536	39.1783	39.7113	46.5608	51.9444	24.3551
ChrNC_037343,1:7000801-7001200	NC_037343,1	7000801	7001200		null					Not found	0	50.4357	45.584	40.1965	57.1295	65.873	43.5068	41.58	69.3296	31.6146	39.2919	67.5288	60	53.8988	71.7126	39.3939	44.7979	56.6439	46.5646	32.5536	42.3747	49.543	46.5608	51.9444	34.8333
ChrNC_037343,1:7168001-7168400	NC_037343,1	7168001	7168400		null					Not found	0	36.7736	15.0324	26.8918	24.2857	43.3939	23.5324	22.4561	22.3684	21.2023	24.2424	30.1808	16.5972	15.826	28.2609	24.4872	19.3913	12.5882	25.6439	23.3548	19.5299	25.3392	35.4104	19.7917	28.5123
ChrNC_037343,1:7168201-7168600	NC_037343,1	7168201	7168600		null					Not found	0	46.3134	26.4912	35.5334	35.4111	45.6503	34.9104	39.8929	34.226	35.4079	34.803	36.2931	27.3929	25.7888	33.7169	34.7593	30.8256	21.7934	34.2712	34.3941	23.7557	37.7957	37.694	25.6411	34.8198
ChrNC_037343,1:9095401-9095800	NC_037343,1	9095401	9095800		null					Not found	0	73.4052	66.25	63.57	66.745	72.329	37.568	69.462	77.1667	61.3967	56.2709	82.8429	61.2112	65.8507	74.4011	57.6562	66.7514	66.9607	54.1817	74.2014	55.2083	68.531	80.1986	64.9954	66.2349
ChrNC_037343,1:9348601-9349000	NC_037343,1	9348601	9349000		null					Not found	0	94.6422	64.6614	88.9286	92.7094	91.7917	88.5633	88.6932	76.7325	86.6298	91.3557	84.321	80.2592	92.8429	82.8367	88.8889	92.3805	71.1258	94.4272	94.1577	76.1606	90.7935	90.8219	70.8995	88.9065
ChrNC_037343,1:9348801-9349200	NC_037343,1	9348801	9349200		null					Not found	0	95.7138	66.7291	89.5767	92.7094	93.4333	88.0077	89.6646	74.8168	87.688	90.6388	83.8272	79.9791	92.6848	82.4902	89.8284	91.1793	72.159	93.9584	94.1577	74.5867	90.3526	89.8762	69.1799	87.9101
ChrNC_037343,1:19951001-19951400	NC_037343,1	19951001	19951400		ESRRG	gene-ESRRG	No description	-	gene	overlapping	0	92.2677	84.009	96.0015	95.9857	95.0556	99.0991	97.225	95.4242	98.4046	96.3187	86.0464	94.0636	97.0848	89.1956	94.48	96.2381	80.2098	91.1936	97.4263	82.3933	93.1915	96.4987	80.4762	97.9206
ChrNC_037343,1:26514401-26514800	NC_037343,1	26514401	26514800		DISP1	gene-DISP1	dispatched RND transporter family member 1	+	gene	overlapping	0	52.7212	80.0694	36.1111	65.5556	91.3726	41.9101	80.8	94.7619	37.7973	86.3241	97.7778	69.6739	63.1363	97.619	84.7059	66.6667	79.5247	60.9345	76.2	80.1741	46.5741	73.9683	98.1481	26.117
ChrNC_037343,1:29779401-29779800	NC_037343,1	29779401	29779800		null					Not found	0	92.7326	70.5426	96.4286	95.0617	83.8095	91.2959	79.0476	85.2347	86.9105	80.381	82.4324	86.3636	91.6667	77.4775	74.6491	84.058	67.1292	82.2222	91.0943	68.4615	96.9381	88.8889	59.7222	96.5368
ChrNC_037343,1:44864201-44864600	NC_037343,1	44864201	44864600		RERE	gene-RERE	No description	+	gene	overlapping	0	87.9867	79.0123	89.5062	77.4366	70	87.9345	78.2906	80.6939	81.1111	86.6826	67.0935	79.2769	85.7238	69.6016	85.8388	90.194	84.0463	63.7984	86.7589	91.2698	88.1356	94.2297	96.0784	94.7368
ChrNC_037343,1:49112201-49112600	NC_037343,1	49112201	49112600		null					Not found	0	69.5988	57.2233	86.3997	66.6667	72.3577	56.5729	84.023	67.6062	74.0005	77.7778	74.3477	68.0556	78.7465	75.6757	61.9355	63.691	61.7393	66.3025	69.7674	47.8453	76.9298	71.875	60.3615	60.7504
ChrNC_037343,1:58093601-58094000	NC_037343,1	58093601	58094000		ASTN1	gene-ASTN1	No description	-	gene	overlapping	0	86.25	90.2564	92	90.6614	94.2	96.5668	95.2414	95.5731	92.5927	85.8333	95.8333	95.1049	95.463	94.5345	95.4545	90.1134	81.6536	89.9167	91.6532	77.9	84.1132	88.6809	76.1538	95.5418
ChrNC_037343,1:58093801-58094200	NC_037343,1	58093801	58094200		ASTN1	gene-ASTN1	No description	-	gene	overlapping	0	85.4167	90.5983	93.3333	90.388	91.6667	96.4286	95.4023	95.6522	91.5761	87.5	94.4444	96.9697	92.4383	94.5946	98.4848	88.7307	75.9877	93.6111	89.2473	79.1667	67.6107	93.1373	83.3333	96.0784
ChrNC_037343,1:63896201-63896600	NC_037343,1	63896201	63896600		DHX9	gene-DHX9	DExH-box helicase 9	+	gene	downstream	49	13.1868	23.6111	3.56125	11.4583	6.25	6.55702	1.78571	10	9.16861	12.9187	2.5	9.52381	6.05207	2.63158	5.76923	2.38095	3.57143	11.5385	8.82353	21.8874	8.3442	6.43939	27.5	11.8566
ChrNC_037343,1:69721201-69721600	NC_037343,1	69721201	69721600		null					Not found	0	88.5631	72.4144	95.6434	87.3333	84.127	84.9864	97.2973	96.875	96.9534	93.1152	95.2121	78.8889	91.3462	82.7201	89.9673	96.5812	75	87.2222	91.7857	72.7132	88.8999	92.7778	81.9444	87.3755
ChrNC_037343,1:69721401-69721800	NC_037343,1	69721401	69721800		null					Not found	0	88.5631	72.4144	95.6434	87.3333	84.127	84.9864	97.2973	96.875	96.9534	93.1152	95.2121	78.8889	91.3462	82.7201	89.9673	96.5812	75	87.2222	91.7857	72.7132	88.8999	92.7778	81.9444	87.3755
ChrNC_037343,1:69783201-69783600	NC_037343,1	69783201	69783600		null					Not found	0	93.4127	82.1667	95.2143	89.9324	87.037	88.3333	92.9323	91.2982	89.704	88.3333	91.0822	92.2085	95.6916	82.2051	86.5587	86.4111	74.3459	75.5245	93.6412	65.0667	86.5993	81.5833	79.5815	97.7879
ChrNC_037343,1:70327601-70328000	NC_037343,1	70327601	70328000		null					Not found	0	79.9868	57.7398	90.3409	86.6171	70.6392	90.9867	86.0626	88.5898	88.3495	84.9855	84.0088	92.3077	86.2408	70.3803	80	80.1698	70.0772	65.218	85.3689	59.7222	80.6459	82.7409	66.9719	92.6762
ChrNC_037343,1:74375001-74375400	NC_037343,1	74375001	74375400		null					Not found	0	83.3409	60.9375	93.2961	73.406	59.3889	88.1802	89.8693	74.8019	82.4219	92.7083	76.9792	72.8693	82.1395	64.3601	77.3333	75.645	50.4008	59.2452	85.1207	49.6363	80.5102	76.7778	41.3462	78.345
ChrNC_037343,1:74499801-74500200	NC_037343,1	74499801	74500200		null					Not found	0	91.3405	62.6445	99.3827	94.6699	87.6344	87.7809	97.7904	86.0107	87.7105	97.0588	87.7451	72.0238	90.4951	89.1775	90.5556	88.5057	65.1311	48.4205	92.1569	60.5556	97.7778	93.75	61.4286	95.9167
ChrNC_037343,1:74500001-74500400	NC_037343,1	74500001	74500400		null					Not found	0	90.9903	60.5276	98.578	94.3324	84.9111	86.2298	96.7123	86.5806	88.1056	95.6933	84.7339	69.7347	90.6107	82.4286	90.5556	86.8691	63.2801	48.6461	92.5804	58.4354	96.4146	92.9622	61.0274	95.0714
ChrNC_037343,1:74605001-74605400	NC_037343,1	74605001	74605400		null					Not found	0	97.0221	76.3446	96.3968	89.0769	84.6212	92.6892	97.2825	85.4348	91.7676	95.9615	87.2698	91.7803	94.9987	82.931	90.3509	87.0337	64.013	85.2923	90.3698	73.4074	86.9195	95.9041	74.75	94.8204
ChrNC_037343,1:74741201-74741600	NC_037343,1	74741201	74741600		null					Not found	0	88.8889	64.8077	95.4861	95.7018	83.15	94.3627	96.4286	81.0777	93.6398	92.1944	90.2281	89.011	95.5195	71.0561	76.3916	73.1027	62.517	82.2596	94.2	60.671	84.9123	89.9379	75.4049	96.6865
ChrNC_037343,1:74813601-74814000	NC_037343,1	74813601	74814000		null					Not found	0	82.1734	74.5042	94.1176	95.467	83.8162	83.7854	93.5512	75.1583	87.054	86.1111	91.4781	75.528	94.5022	75.9974	90.2752	85.7143	70.0399	79.8663	94.488	73.2993	94.6584	92.0931	63.2767	82.8571
ChrNC_037343,1:76622401-76622800	NC_037343,1	76622401	76622800		DENND1B	gene-DENND1B	No description	-	gene	overlapping	0	80	32.5671	87.5	86.2745	57.8431	82.9365	87.037	64.5161	79.8822	84.8571	66.6667	51.8519	80.0095	61.3333	75.1801	79.798	47.541	46.25	88	51.3889	60.504	85.2008	40.9091	82.0153
ChrNC_037343,1:77608401-77608800	NC_037343,1	77608401	77608800		PTPRC	gene-PTPRC	protein tyrosine phosphatase%2C receptor type%2C C	+	gene	overlapping	0	83.3333	79.7174	92.8571	90	91.869	90.3775	89.6537	95.7143	86.0373	92.6692	90.9524	71.7172	84.5497	94.2052	83.8775	94.1392	78.093	73.5263	93.1297	81.6667	86.2204	95.989	89.7436	84.9259
ChrNC_037343,1:80270601-80271000	NC_037343,1	80270601	80271000		PPP1R12B	gene-PPP1R12B	No description	-	gene	overlapping	0	51.9063	8.32866	53.6928	70.9677	29.6692	68.4172	67.7778	47.8632	66.6318	62.3932	22.2222	26.435	67.1111	8.72365	23.5775	50.2564	9.09098	30.4553	52.1311	17.3682	49.6583	46.4646	5.31401	63.9816
ChrNC_037344,1:1299601-1300000	NC_037344,1	1299601	1300000		null					Not found	0	58.1081	67.5	69.3452	70.2705	79.0783	71.4435	71.9697	73.0488	70.2216	69.8925	78.3654	82.2989	63.5417	76.7442	54.3931	66.8478	61.658	51.8939	73.5721	60.6276	74.1936	67.5	63.6364	63.9692
ChrNC_037344,1:1299801-1300200	NC_037344,1	1299801	1300200		null					Not found	0	56.7927	60.29	60.5618	57.0796	68.3967	57.6968	63.783	66.9122	60.3237	70.8141	74.9689	69.6546	54.6769	67.7741	51.3199	55.2795	53.4149	50.1619	64.2216	51.4916	63.2413	62.5	53.8961	61.5124
ChrNC_037344,1:1300001-1300400	NC_037344,1	1300001	1300400		null					Not found	0	58.7209	52.5908	49.569	41.7155	54.2029	42.2308	54.6505	58.9286	50.431	67.7419	69.8113	54.5968	44.3878	58.7209	45.8333	45.6522	39.9577	46.6036	52.3026	41.9828	45.1326	53.75	43.1818	44.8006
ChrNC_037344,1:11444401-11444800	NC_037344,1	11444401	11444800		TTC29	gene-TTC29	tetratricopeptide repeat domain 29	+	gene	overlapping	0	73.0576	74.6032	80.6043	86.5079	82.2917	83.8575	88	83.5805	80.7485	95.5556	91.5955	88.671	87.8788	83.5434	76.1739	76.6667	67.3913	77.8205	93.984	80	95.4991	80.4762	72.619	73.0339
ChrNC_037344,1:11444601-11445000	NC_037344,1	11444601	11445000		TTC29	gene-TTC29	tetratricopeptide repeat domain 29	+	gene	overlapping	0	73.0576	74.6032	80.6043	86.5079	82.2917	83.8575	88	83.5805	80.7485	95.5556	91.5955	88.671	87.8788	83.5434	76.1739	76.6667	67.3913	78	93.984	80	95.4991	80.4762	72.619	73.0339
ChrNC_037344,1:11624001-11624400	NC_037344,1	11624001	11624400		null					Not found	0	93.5038	70.1509	97.0783	93.75	85.3346	90.7966	95.9893	89.3869	90.9645	90.037	84.8441	84.0354	92.7758	79.6797	86.3996	90.942	68.6416	75.2092	90.5583	76.1265	88.8186	94.9254	78.3333	86.9979
ChrNC_037344,1:37778001-37778400	NC_037344,1	37778001	37778400		null					Not found	0	30.1932	54.8825	11.3409	25.1449	32.5292	12.7241	52.6031	41.8367	27.1452	29.2623	49.4565	36.7797	24.6495	40.2542	34.375	56.5263	56.0714	43.7223	31.4815	50.8061	19.6872	36.9318	66.2215	19.291
ChrNC_037344,1:37778201-37778600	NC_037344,1	37778201	37778600		null					Not found	0	30.1932	54.8825	9.6643	25.1449	32.5292	12.7241	52.6031	41.8367	25.5286	29.2623	49.4565	36.7797	24.6495	40.2542	34.375	53.1729	56.0714	43.7223	31.4815	50.8061	19.6872	36.9318	64.2532	19.291
ChrNC_037344,1:39633801-39634200	NC_037344,1	39633801	39634200		RAPGEF2	gene-RAPGEF2	Rap guanine nucleotide exchange factor 2	-	gene	overlapping	0	90.4003	91.1405	76.3146	39.8168	94.4444	60.2597	81.3712	92.5412	84.9052	83.0079	94.5389	82.555	86.1747	92.4723	73.1481	75.0154	73.254	86.963	31.9231	71.4744	39.8701	59.3333	84.9603	44.4444
ChrNC_037344,1:47477201-47477600	NC_037344,1	47477201	47477600		TMEM132D	gene-TMEM132D	No description	+	gene	overlapping	0	81.9444	43.9189	86.3051	63.5128	67	81.0345	90	72.3214	79.5918	80.9524	70.2317	72.8571	80.8239	68.9691	83.4975	66.6667	45.2273	72.381	85.1042	50	54.7204	72.5714	57.1429	95.805
ChrNC_037344,1:47477401-47477800	NC_037344,1	47477401	47477800		TMEM132D	gene-TMEM132D	No description	+	gene	overlapping	0	81.9444	49.4208	86.3051	63.5128	67	76.2562	87.1086	71.1905	78.1902	80.9524	70.2317	72.8571	78.7767	66.598	84.3103	65.5072	43.8741	67.9221	81.9295	50	66.7339	72.5909	57.1429	95.805
ChrNC_037344,1:47616401-47616800	NC_037344,1	47616401	47616800		TMEM132D	gene-TMEM132D	No description	+	gene	overlapping	0	88.587	45.1044	87.5	90	76.6165	72.4755	91.25	79.4634	81.4815	79.1667	87.7193	75.3623	85.8343	72.5603	70.8333	77.8793	41.1111	57.2807	93.1034	51.5351	80.7099	66.6667	38.4615	86.8072
ChrNC_037344,1:47616601-47617000	NC_037344,1	47616601	47617000		TMEM132D	gene-TMEM132D	No description	+	gene	overlapping	0	89.1675	42.5357	84.375	91.6667	74	69.3167	92.5	81.9659	78.7037	80.2083	85.2339	72.8261	88.2064	69.1712	72.6667	79.6512	38.3333	56.3684	90.5172	51.4359	78.125	67.6471	34.6154	89.0441
ChrNC_037344,1:47666801-47667200	NC_037344,1	47666801	47667200		TMEM132D	gene-TMEM132D	No description	+	gene	overlapping	0	73.6383	34.2164	81.2647	74.9456	63.1016	64.6838	64.1983	57.7778	63.9654	77.3856	58.3333	56.2637	74.5813	47.2054	63.1462	57.1429	36.1026	53.9773	78.0952	40	77.9085	67.1278	34	75.7861
ChrNC_037344,1:47955801-47956200	NC_037344,1	47955801	47956200		TMEM132D	gene-TMEM132D	No description	+	gene	overlapping	0	83.2576	65.6884	94.6678	91.6928	74.538	78.9141	92.6663	75.5952	85.6151	83.3611	91.6983	85.8597	85.6734	71.2867	78.8447	83.625	69.4444	68.8978	93.556	54.3269	79.4921	73.3333	65.5138	88.897
ChrNC_037344,1:49191801-49192200	NC_037344,1	49191801	49192200		null					Not found	0	86.6318	59.408	87.2471	84.1514	78.9385	89.1898	85.0741	80.5299	91.5764	81.4593	73.0453	86.0962	77.0779	72.5446	87.2283	81.4092	50.3125	67.4908	85.7386	61.1003	88.2394	84.1592	65.5702	96.6322
ChrNC_037344,1:49192001-49192400	NC_037344,1	49192001	49192400		null					Not found	0	76.9624	48.4672	85.4839	77.1429	74.3055	82.1479	73.1481	74.8755	85.7039	69.7368	63.7097	82.1146	56.4286	66.5179	83.1522	70.8333	45	60.8517	77.3635	48.9247	77.5962	77.7778	50.8772	96.1884
ChrNC_037344,1:49195601-49196000	NC_037344,1	49195601	49196000		null					Not found	0	70.5671	49.6667	84.0618	84.8181	66.6667	81.5385	70.672	63.3987	77.5075	88.4058	75.4982	70.3601	83.6163	62.1074	79.8753	76.4252	35.6999	84.4551	74.8915	48.9438	76.3201	77.1916	58.9744	81.7843
ChrNC_037344,1:49374201-49374600	NC_037344,1	49374201	49374600		null					Not found	0	85.0922	48.8323	78.6429	81.4831	65.3846	81.639	84.55	79.6875	84.7779	81.4815	72.6562	75	88.9693	62.931	82.1937	67.437	47.0501	79.1667	83.1736	38.447	84.6253	89.3654	54.4643	84.3074
ChrNC_037344,1:49374401-49374800	NC_037344,1	49374401	49374800		null					Not found	0	85.0922	48.8323	78.6429	81.4831	65.3846	81.639	86.4812	79.6875	84.7779	81.4815	72.6562	75	88.9693	62.931	82.1937	67.437	47.0501	79.1667	83.1736	38.447	84.6253	89.3654	54.4643	84.3074
ChrNC_037344,1:49472601-49473000	NC_037344,1	49472601	49473000		null					Not found	0	95.7553	64.2607	93.8515	85.2427	87.6158	88.0652	96.0911	94.0217	92.2978	97.822	89.9667	90.0735	93.8702	80.5729	95.8333	96.25	58.2344	91.3619	94.8657	51.3889	93.4282	93.7973	71.2202	90.7952
ChrNC_037344,1:49472801-49473200	NC_037344,1	49472801	49473200		null					Not found	0	92.6471	69.1667	93.1652	86.9516	91.8983	84.8185	93.2692	90.2174	89.9989	100	90.7792	87.5	93.3761	78.4259	91.6667	94.2857	63.1579	92.2414	96.0751	56.4815	94.1901	94.1919	66.25	88.4
ChrNC_037344,1:49705401-49705800	NC_037344,1	49705401	49705800		null					Not found	0	91.6235	61.6032	78.882	89.7876	80.4528	93.4909	92.7724	87.803	91.083	85.75	60.4646	75.4104	93.4788	72.2312	85	94.2104	44.7059	85.9601	97.4989	56.5295	91.7953	91.9118	54.9651	92.694
ChrNC_037344,1:49705601-49706000	NC_037344,1	49705601	49706000		null					Not found	0	80.5033	72.3426	76.7249	73.8739	73.2286	81.2271	81.7916	75.336	81.5951	83.2937	69.4213	70.6714	84.3156	77.8043	79.5752	80.4422	49.5215	63.907	89.0193	57.7392	79.723	79.2279	55.4793	76.2529
ChrNC_037344,1:49848001-49848400	NC_037344,1	49848001	49848400		LOC112442002	gene-LOC112442002	No description	+	gene	overlapping	0	93.8095	72.1405	94	90.4969	94.2995	99	93.0481	91.1905	94.2915	92.7364	86.0185	75.6845	92.3093	91.5084	83.8235	92.9076	79.6308	72.5	97.2051	79.2647	93.0769	94.3913	73.0476	86.8
ChrNC_037344,1:49866201-49866600	NC_037344,1	49866201	49866600		null					Not found	0	88.244	82.9365	88.8963	91.8518	87.7333	87.1572	93.004	92.25	93.414	89.6667	87.9365	84.1667	94.3351	81.1966	96.746	95.2941	69.4118	81.3726	89.0476	61.5719	97.9167	88.3913	74.1555	94.9275
ChrNC_037344,1:50444601-50445000	NC_037344,1	50444601	50445000		TMEM132B	gene-TMEM132B	No description	-	gene	overlapping	0	94.9453	68.0205	92.1386	84.2501	73.1092	88.9347	92.4198	80.6262	88.8095	90.2857	84.3854	83.2143	84.5118	68.8312	82.4539	89.4879	64.1686	78.0624	95.8442	63.2275	89.3954	94.6429	62.2459	89.808
ChrNC_037344,1:50444801-50445200	NC_037344,1	50444801	50445200		TMEM132B	gene-TMEM132B	No description	-	gene	overlapping	0	94.9453	68.0205	92.1386	84.2501	73.1092	88.9347	92.4198	80.6262	88.8095	90.2857	84.3854	83.2143	84.5118	68.8312	82.4539	89.4879	64.1686	78.0624	95.8442	63.2275	89.3954	94.6429	62.2459	89.808
ChrNC_037344,1:58020601-58021000	NC_037344,1	58020601	58021000		TESC	gene-TESC	No description	+	gene	upstream	344	93.0727	86.7647	72.2727	91.1067	65.5914	87.5	78.8462	90.9091	96.2121	75	70.2451	76.8571	94.8551	69.5238	76.6234	78.3333	81.4516	85	94.1176	93.0556	88.6364	94.4444	91.6667	86.6071
ChrNC_037344,1:58234601-58235000	NC_037344,1	58234601	58235000		RNFT2	gene-RNFT2	ring finger protein%2C transmembrane 2	-	gene	overlapping	0	92.9185	89.8764	91.2011	79.3561	65.2374	76.0796	84.6875	67.8205	86.7324	80.9167	72.6864	73.89	87.3594	78.8025	68	80.1136	77.6696	58.7879	93.3486	88.0797	76.0686	76.6667	78.7885	79.3918
ChrNC_037344,1:63420201-63420600	NC_037344,1	63420201	63420600		TRPV4	gene-TRPV4	transient receptor potential cation channel subfamily V member 4	+	gene	overlapping	0	83.8483	73.2143	65.8442	72.1088	50.7937	80.6845	70.7143	55.5556	68.4722	75.7143	56.9787	39.2857	66.2532	66.4754	48.2143	69.103	70.8333	35.1982	84.7291	70.1299	48.0659	67.2269	80.5901	86.9643
ChrNC_037344,1:63420401-63420800	NC_037344,1	63420401	63420800		TRPV4	gene-TRPV4	transient receptor potential cation channel subfamily V member 4	+	gene	overlapping	0	83.7512	64.5833	64	67.619	42.2222	74.0179	65.3636	50.3704	71.5355	72.1538	51.7701	33.3333	61.4724	62.611	46.25	65.1163	73.1945	34.9091	82.7586	63.6364	44.8923	63.5294	77.8261	81.75
ChrNC_037344,1:65713601-65714000	NC_037344,1	65713601	65714000		MYO18B	gene-MYO18B	No description	+	gene	overlapping	0	92.5071	83.8095	91.25	73	72.9167	87.5263	91	85.5882	95.2	72.5263	69.4918	81.8824	75.1852	69.6	85.5128	85.7849	82.5806	90.3846	96	85	93.5527	90.8333	91.5789	93.8462
ChrNC_037344,1:71070601-71071000	NC_037344,1	71070601	71071000		IGLL1	gene-IGLL1	immunoglobulin lambda-like polypeptide 1	+	gene	overlapping	0	63.3333	45.6553	92.2009	88.5338	69.1429	85.3227	80.6469	72.1034	78.8026	59.6154	57.5536	60.1496	71.8706	60.9561	73.1406	64.4248	47.5356	49.2733	75.887	48.5202	80.3922	67.0718	52.2354	77.1156
ChrNC_037344,1:71802601-71803000	NC_037344,1	71802601	71803000		RAB36	gene-RAB36	No description	-	gene	overlapping	0	47.0588	67.7083	16.6667	50.5991	53.3825	41.995	30	54.386	36.5054	52.9412	50	59.7426	40.625	53.976	48.3333	55.5556	60.8812	42.2222	39.3939	72.1907	43.5185	40.9926	77.5	32.4755
ChrNC_037344,1:71802801-71803200	NC_037344,1	71802801	71803200		RAB36	gene-RAB36	No description	-	gene	overlapping	0	32.7965	53.6794	29.0909	31.2927	33.5176	25.9773	25.3571	34.8308	26.4747	31.9328	34.5833	35.638	25.4464	45.7516	30	33.8776	49.1872	30.2268	30.5477	60.2002	29.3651	28.4926	66.015	29.2577
ChrNC_037345,1:382801-383200	NC_037345,1	382801	383200		null					Not found	0	49.0741	45.4571	20.5128	51.1111	63.5329	15.9048	61.3553	69.2653	38.9654	56.3492	69.6388	47.7053	47.3148	63.5495	40.1709	37.8363	51.8363	34.8195	43.8272	42.0238	28.7507	43.1441	63.5802	37.5595
ChrNC_037345,1:2315201-2315600	NC_037345,1	2315201	2315600		WDR59	gene-WDR59	WD repeat domain 59	-	gene	overlapping	0	80.7692	77.0556	92.2222	87.1795	91.2281	91.2903	69.0821	85.348	92.062	85.77	78.9011	95.2381	87.2776	90.625	96.4912	92.7083	75.2381	90.0922	87.2475	71.875	86.3199	70.2381	50	93.125
ChrNC_037345,1:2315401-2315800	NC_037345,1	2315401	2315800		WDR59	gene-WDR59	WD repeat domain 59	-	gene	overlapping	0	78.4341	73.4167	92.7778	84.1346	81.6563	88.9223	66.8116	80.0824	92.3798	81.8275	65.9341	92.8571	80.8393	80.8475	93.4211	82.8125	63.1853	86.0553	76.7992	66.0491	80.1242	60.086	43.75	92.2321
ChrNC_037345,1:2563001-2563400	NC_037345,1	2563001	2563400		LOC100848132	gene-LOC100848132	No description	+	gene	downstream	611	27.3999	50.1882	15.4658	34.3445	39.2045	25.2592	29.9981	36.9515	18.9914	39.7393	32.9314	13.3658	20.0683	41.4724	32.0261	49.0962	50.3546	10	47.3262	42.8409	18.3077	51.6529	60.6972	21.1705
ChrNC_037345,1:2563201-2563600	NC_037345,1	2563201	2563600		LOC100848132	gene-LOC100848132	No description	+	gene	downstream	411	50	78.125	30.031	44	34.375	37.5	32.6923	53	31.4189	57.8125	45.6633	9.375	35.8696	60.8108	40.3595	70.9064	66.6667	10	65.4412	55	23.3004	64.7727	89.2857	35.8333
ChrNC_037345,1:24036001-24036400	NC_037345,1	24036001	24036400		MT1E	gene-MT1E-2	metallothionein 1E	-	gene	downstream	211	19.8886	48.6628	22.0488	13.6364	21.5764	15.5844	22.9604	23.6538	21.5575	28.9153	37.9848	30.1843	22.6238	38.3725	30.622	21.5493	50	30.0864	13.4338	38.0037	24.056	34.7107	49.7786	34.0803
ChrNC_037345,1:24036201-24036600	NC_037345,1	24036201	24036600		MT1E	gene-MT1E-2	metallothionein 1E	-	gene	downstream	411	26.3636	66.463	25.546	15.625	26.4154	17.619	28.5897	31	24.6853	33.0952	54.7667	38.1127	31.0218	48.9478	34.7368	28.8576	67.3333	37.1014	24.3427	57.3246	34.828	43.6364	64.5	40.7602
ChrNC_037345,1:27068201-27068600	NC_037345,1	27068201	27068600		null					Not found	0	76.1391	26.5514	90.5983	78.5038	52.9917	76.7873	88.5016	71.9706	76.8584	71.2963	58.9147	37.9195	72.0528	49.6421	65.4971	72.3164	41.7989	75.817	81.7094	34.5378	65.3927	64.8857	48.2673	90.3226
ChrNC_037345,1:31629601-31630000	NC_037345,1	31629601	31630000		null					Not found	0	82.3166	45.9058	87.5606	88.74	64.8962	91.0617	79.0524	85.4167	73.5488	78.0536	65.53	59.8786	85.6085	54.9673	84.9603	86.8726	47.9813	79.636	86.6419	47.8105	83.177	86.8374	54.0404	92.7791
ChrNC_037345,1:32246001-32246400	NC_037345,1	32246001	32246400		null					Not found	0	51.3764	66.6667	50	57.5758	78.5714	37.6068	73.2561	77.3029	48.3616	55.8559	80.9524	78.1218	57.3574	82.1429	69.5238	71.8233	62.5	54.6378	62.1795	68.1431	44.3415	79.1667	73.5837	68.6594
ChrNC_037345,1:32246201-32246600	NC_037345,1	32246201	32246600		null					Not found	0	74.1534	62.6667	62.5425	69.0476	83.2451	47.0432	73.7037	74.5938	41.7843	51.6667	87.3684	48	57.6389	82.2222	57.8947	49.4074	65.1591	60.7355	54.0711	56.4103	50	68.6047	79.1667	65.1401
ChrNC_037345,1:32246401-32246800	NC_037345,1	32246401	32246800		null					Not found	0	74.1534	62.6667	62.5425	69.0476	83.2451	47.0432	73.7037	74.5938	41.7843	51.6667	87.3684	48	57.6389	82.2222	57.8947	49.4074	65.1591	57.2685	54.0711	56.4103	50	68.6047	79.1667	65.1401
ChrNC_037345,1:32426401-32426800	NC_037345,1	32426401	32426800		null					Not found	0	79.2699	54.072	90.7166	95.2703	73.2372	98.5294	94.5519	90.4451	93.8988	91.4493	78.0797	70.4241	97.7612	73.6384	77.9425	92.9891	59.4363	66.1786	88.3696	69.1028	85.8796	89.0336	64.538	86.3095
ChrNC_037345,1:33192001-33192400	NC_037345,1	33192001	33192400		null					Not found	0	93.8154	70.8554	91.9485	89.6504	87.328	93.0384	90.1053	88.4615	95.4637	91	86.3636	84.417	85.5148	86.0752	78.4668	81.2258	77.8822	82.4405	91.1872	77.3863	88.8624	81.8855	82.2667	93.9394
ChrNC_037345,1:39433001-39433400	NC_037345,1	39433001	39433400		MARVELD3	gene-MARVELD3	MARVEL domain containing 3	-	gene	overlapping	0	91.1663	38.4615	86.9565	74.359	61.0256	85.8974	87.3563	53.8462	89.7436	82.2917	56.4103	42.2222	95.4023	56.8627	69.0476	91.6667	39.3939	74.5833	83.3333	40.4487	75.7598	100	33.3333	91.1111
ChrNC_037345,1:39433201-39433600	NC_037345,1	39433201	39433600		MARVELD3	gene-MARVELD3	MARVEL domain containing 3	-	gene	overlapping	0	91.1663	38.4615	86.9565	74.359	61.0256	85.8974	87.3563	53.8462	89.7436	82.2917	56.4103	42.2222	95.4023	56.8627	69.0476	91.6667	39.3939	74.5833	83.3333	40.4487	75.7598	100	33.3333	91.1111
ChrNC_037345,1:42065401-42065800	NC_037345,1	42065401	42065800		null					Not found	0	87.6351	74.4113	95.3125	74.6413	83.3291	77.0662	90.9608	85.9538	87.2984	91.2074	87.8324	41.0256	87.5306	83.3272	70.4289	92.8636	68.7469	59.1043	86.4293	70.6667	82.2421	88.9198	74.5342	89.0008
ChrNC_037345,1:42065601-42066000	NC_037345,1	42065601	42066000		null					Not found	0	87.6351	74.4113	95.3125	74.6413	83.3291	77.0662	90.9608	85.9538	87.2984	91.2074	87.8324	41.0256	87.5306	83.3272	70.4289	92.8636	68.7469	59.1043	86.4293	70.6667	82.2421	88.9198	74.5342	89.0008
ChrNC_037345,1:42637801-42638200	NC_037345,1	42637801	42638200		null					Not found	0	75.8779	69.609	89.8551	84	81.3097	86.6089	78.6111	87.1282	84.3299	81.2903	81.25	78.6111	69.5543	79.2064	61.8873	69.4503	67.9598	79.4275	87.6812	70.9402	76.6086	79.1667	71.7892	80.7692
ChrNC_037345,1:42661601-42662000	NC_037345,1	42661601	42662000		null					Not found	0	82.0384	72	100	93.1579	87.7193	80.3922	85.7143	95.5556	87.3694	85.5263	87.037	92.9825	97.561	86.1615	97.4359	90.5511	72.2222	86.555	94.2708	78.0004	93.3333	89.7436	79.1667	92.0513
ChrNC_037345,1:46099801-46100200	NC_037345,1	46099801	46100200		null					Not found	0	71.6327	82.3	88.3333	90.5483	85.352	74.2857	95	78.7563	87.5747	77.6836	68.8694	74.1667	73.9538	83.1805	84.375	87.703	93.4006	87.5325	90.0794	86.0878	88.4615	85.5844	92.5325	78.1324
ChrNC_037345,1:49914201-49914600	NC_037345,1	49914201	49914600		LTBP4	gene-LTBP4	No description	+	gene	overlapping	0	29.0278	85.9571	9.7619	32.2203	48.7965	16.041	81.4734	42.8105	21.393	79.5699	55.3143	44.9582	43.3333	74.7168	20.8974	71.26	75.1587	4.44444	46.0899	79.4374	45.4907	79.3827	76.7458	3.33333
ChrNC_037345,1:50755801-50756200	NC_037345,1	50755801	50756200		LOC100847120	gene-LOC100847120	No description	-	gene	upstream	1660	81.6202	75.7143	73.6093	77.9883	84.7609	78.5268	86.736	83.616	75.5211	76.6077	74.5441	78.3763	86.2194	78.0435	74.8483	74.5439	71.1892	58.073	75.0941	73.7373	72.8045	73.6397	70.5324	89.7715
ChrNC_037345,1:55751801-55752200	NC_037345,1	55751801	55752200		LOC785933	gene-LOC785933	No description	-	gene	overlapping	0	91.1111	27.8252	92.3077	97.1014	54.321	98.2456	100	68.254	93.9394	98.1481	49.2754	98.2456	94.2857	50.9804	96.0784	86.1789	24.7312	97.4359	89.3939	46.595	93.8562	94.9495	35.6618	97.619
ChrNC_037345,1:57105201-57105600	NC_037345,1	57105201	57105600		LOC508441	gene-LOC508441	No description	+	gene	overlapping	0	70.3333	51.2258	82.1538	74.0605	66.0661	76.1594	65.2941	73.7276	68.8323	66.5455	74.5287	61.1111	60.5205	62.3913	74.6667	66.9928	64.3243	47.9146	70.5263	54.1072	53.6286	59.4565	49.2308	67.469
ChrNC_037345,1:58762201-58762600	NC_037345,1	58762201	58762600		LOC100848991	gene-LOC100848991	No description	+	gene	upstream	820	63.4704	55.2632	74.8214	60.6665	87.1229	54.0541	83.4465	79.2118	69.2367	79.6131	88.2143	72.2059	56.9262	70.3125	76.6667	65.7287	74.3902	52.8851	87.4008	70.4327	76.5873	68.1818	57.5	57.8125
ChrNC_037345,1:60460401-60460800	NC_037345,1	60460401	60460800		LOC618456	gene-LOC618456	No description	-	gene	overlapping	0	43.0914	65.8446	43.7771	64.5833	77.1872	40.2083	81.25	89.5833	62.9913	59	83.0303	55.1638	73.1225	93.3824	79.5455	51.7442	66.6667	66.6974	50	74.2857	50.2609	82.8125	82.9248	63.5897
ChrNC_037345,1:60460601-60461000	NC_037345,1	60460601	60461000		LOC618456	gene-LOC618456	No description	-	gene	overlapping	0	40.2509	57.7928	40.9091	59.7222	72.6836	36.1508	80	88.8889	63.5802	53.3333	81.8182	52.5641	74.0119	91.1765	81.8182	43.4109	56.4815	58.3717	48.3333	71.4286	58.087	81.25	82.7887	64.2735
ChrNC_037345,1:61898201-61898600	NC_037345,1	61898201	61898600		ZNF581	gene-ZNF581	No description	-	gene	upstream	677	18.7037	19.3606	30.7692	24.7059	20	19.2521	34.7159	32.1116	30.2649	6.70184	51.1785	35.9095	23.5288	26.2436	35.4091	22.5714	15.0667	25.3846	29.3915	17.1831	27.4644	14.4231	14.7879	36.6364
ChrNC_037345,1:61898401-61898800	NC_037345,1	61898401	61898800		ZNF581	gene-ZNF581	No description	-	gene	upstream	477	28.3951	27.7632	39.9335	36.2745	31.8841	23.0107	48.4848	43.9256	37.8033	14.8413	59.4517	47.4966	30.8251	34.4872	37.987	28.5714	20.9524	41.0256	44.0476	22.9497	42.0703	30.7692	18.7446	47.7273
ChrNC_037346,1:283201-283600	NC_037346,1	283201	283600		null					Not found	0	27.1717	40.7513	45.9091	44.4444	72.9699	23.6739	56.8421	68	49.8089	60.1852	71.0296	57.0335	48.8504	73.0237	50	46	60.4497	34.0909	52.4691	63.4872	41.5462	62.7879	56.1497	35.4248
ChrNC_037346,1:14736601-14737000	NC_037346,1	14736601	14737000		AP2B1	gene-AP2B1	adaptor-related protein complex 2%2C beta 1 subunit	-	gene	overlapping	0	82.1284	75.4902	90.0463	85.1852	65.4122	65.5753	86.3636	61.0317	89.5608	77.7778	72.7445	77.6115	81.3979	65.8621	75.5556	81.3218	77.7778	74.842	93.1624	85.4167	74.1667	68.6869	80.7018	85.2461
ChrNC_037346,1:16259801-16260200	NC_037346,1	16259801	16260200		ASIC2	gene-ASIC2	acid sensing ion channel subunit 2	+	gene	overlapping	0	93.7037	73.2982	92.3713	81.6484	81.7222	92.2368	97.2222	93.4783	90.1423	88.8889	98.0769	75.0731	92.9133	80.0824	84.4828	93.8889	75	88.4641	95.4666	73.4798	76.7262	79.4545	83.9744	81.25
ChrNC_037346,1:16260001-16260400	NC_037346,1	16260001	16260400		ASIC2	gene-ASIC2	acid sensing ion channel subunit 2	+	gene	overlapping	0	90.1949	70.1788	90.8201	79.9817	82	90.4561	96.2963	92.5466	89.8681	88.8889	94.7773	74.2794	93.8339	80.3205	84.1379	92.2222	67.2464	72.6151	93.7588	73.4798	77.381	77.4975	80.3205	81.25
ChrNC_037346,1:16331601-16332000	NC_037346,1	16331601	16332000		ASIC2	gene-ASIC2	acid sensing ion channel subunit 2	+	gene	overlapping	0	92.2854	79.9355	85.1587	94.6947	80.303	67.3913	83.9744	86.934	80.6818	85.6679	82.4662	75.4138	90.8696	74.2857	83.8235	85.3226	62.1587	54.8611	93.2181	65	85.1616	83.75	71.2945	72.9167
ChrNC_037346,1:16331801-16332200	NC_037346,1	16331801	16332200		ASIC2	gene-ASIC2	acid sensing ion channel subunit 2	+	gene	overlapping	0	95.3568	77.4194	86.8056	96	80.303	67.3913	89.5833	83.6676	80.6818	84.9048	80.7143	75.5172	88.587	80.3571	83.8235	85.3226	58.0556	54.8611	93.2181	68.75	85.1616	83.75	71.2945	72.9167
ChrNC_037346,1:16733201-16733600	NC_037346,1	16733201	16733600		ASIC2	gene-ASIC2	acid sensing ion channel subunit 2	+	gene	overlapping	0	94.2633	76.8691	94.4444	90.0735	96.0766	90.247	87.8247	90.7407	77.865	87.3016	91.7602	79.1667	90.6788	80.1587	76.4031	86.8398	67.8571	78.0769	88.4829	76.2312	87.1284	90.873	89.0193	92.3726
ChrNC_037346,1:16899601-16900000	NC_037346,1	16899601	16900000		ASIC2	gene-ASIC2	acid sensing ion channel subunit 2	+	gene	overlapping	0	76.1752	60.0529	78.2029	82.5	70.7073	81.6919	88.2222	73.3169	78.7218	72.3577	73.0145	63.1997	91.1376	71.6005	80.9524	72.9996	61.6459	46.6667	72.7442	54.7619	69.1426	73.1982	59.2105	75.3025
ChrNC_037346,1:24193001-24193400	NC_037346,1	24193001	24193400		null					Not found	0	91.6905	63.3333	83.7662	93.9959	91.7293	94.7479	89.5238	88.9866	90.4322	89.2857	83.3333	79.6703	88.9192	82.0211	87.1429	87.9048	82.5867	69.0115	96.2406	65.7384	89.0193	86.8045	77.6786	76.0202
ChrNC_037346,1:26812801-26813200	NC_037346,1	26812801	26813200		BCL6B	gene-BCL6B	B cell CLL/lymphoma 6B	+	gene	downstream	86	20.9373	29.4107	22.5	20.7071	18.5399	10.4835	17.4834	10.3175	16.2798	15.2381	17.1757	27.1045	19.932	22.5682	22.8571	30.9882	33.926	25.6061	15.735	31.2834	15.5844	20.3956	25.188	15.2194
ChrNC_037346,1:30345601-30346000	NC_037346,1	30345601	30346000		DNAH9	gene-DNAH9	dynein axonemal heavy chain 9	+	gene	overlapping	0	71.2885	69.7704	79.1667	82.8283	94.8413	92.1875	85.7275	77.6871	85.9037	84.4907	94.769	87.358	89.6992	93.5157	88.345	84.1327	74.3651	89.1118	87.1017	83.0972	90.2691	92.2684	80.4064	67.7778
ChrNC_037346,1:31859001-31859400	NC_037346,1	31859001	31859400		LOC112442639	gene-LOC112442639	No description	-	gene	overlapping	0	100	79.6875	97.7083	86.25	89.2857	100	95.8333	89.3382	98.372	94.4444	93.75	78.9474	93	98.8095	95	95.1923	75	83.0929	90.1786	85.2941	93.4659	93.1818	89.7727	86.3636
ChrNC_037346,1:32381601-32382000	NC_037346,1	32381601	32382000		null					Not found	0	96.1975	82.8216	90.7788	91.2281	90.9091	89.7873	93.7885	93.3333	86.5687	89.4326	93.3978	85.0564	90.3955	87.2368	89.2857	87.3563	71.6667	82.3485	93.6508	74.3056	87.5458	89.7436	87.5	80.9368
ChrNC_037346,1:33193201-33193600	NC_037346,1	33193201	33193600		LRRC75A	gene-LRRC75A	No description	+	gene	overlapping	0	88.9258	83.984	63.9077	77.6395	64.4594	75.9526	77.8846	75.5	81.3888	60.9621	74.7253	69.7011	77.1167	64.8305	69.6875	85.5769	83.7412	68.5158	73.2723	81.6964	82.8609	84.1826	88.5714	89.3241
ChrNC_037346,1:33938401-33938800	NC_037346,1	33938401	33938800		LOC101902768	gene-LOC101902768	No description	+	gene	overlapping	0	93.8007	71.8475	95.3261	94.3838	89.0286	93.9338	99.0741	83.4826	97.1401	94.5578	85.7359	89.7798	92.7083	84.6768	94.6667	98.3553	72.5373	88.8112	92.4672	80.8637	95.4351	97.2759	72.5253	98.3333
ChrNC_037346,1:44142601-44143000	NC_037346,1	44142601	44143000		null					Not found	0	53.7605	14.6341	58.1197	74.3954	29.6512	53.5714	80.9524	35.6354	60.1191	82	10.7143	20.3125	77.3718	13.4503	37.2537	46.2121	7.49459	13.0495	67.2414	10.7098	41.2859	58.3333	7.40741	12.8205
ChrNC_037346,1:44142801-44143200	NC_037346,1	44142801	44143200		null					Not found	0	67.0956	23.7805	69.9328	81.1136	37.2093	63.2937	81.8922	44.9074	70.7713	85.9583	20.8333	34.4952	79.7436	19.9561	50.8621	62.8788	11.604	23.4661	75.977	15.5076	48.2502	73.1481	11.1111	13.7821
ChrNC_037346,1:45254601-45255000	NC_037346,1	45254601	45255000		RPRML	gene-RPRML	No description	+	gene	upstream	1463	92.6471	21.875	93	96.0526	65.5638	93.4043	91.25	83.3333	94.6263	98.6842	43.7561	78.125	98.913	37.4107	86	92.2619	17.1948	84.188	97.5806	17.8526	93.3144	95.6439	28.4091	88.75
ChrNC_037346,1:45254801-45255200	NC_037346,1	45254801	45255200		RPRML	gene-RPRML	No description	+	gene	upstream	1663	92.9412	29.7581	91.9	95.8421	71.2011	93.9542	92	86.6667	95.2249	96.8421	52.1477	79.8333	99.1304	46.5139	86.3	92.8793	26.1368	84.188	93.0645	32.5593	91.0151	94.8485	31.8182	91
ChrNC_037346,1:48056201-48056600	NC_037346,1	48056201	48056600		DDX42	gene-DDX42	No description	+	gene	overlapping	0	79.8463	75.1263	75	79.2335	62.3954	87.1377	73.3974	71.746	76.4646	73.8889	64.263	73.7654	88.6377	62.7493	85	81.6764	78.0837	73.1926	91.2613	78.5714	87.9789	74.4444	93.2773	91.9719
ChrNC_037346,1:53069001-53069400	NC_037346,1	53069001	53069400		RBFOX3	gene-RBFOX3	RNA binding fox-1 homolog 3	+	gene	overlapping	0	34.8214	21.3675	53.5714	43.6923	27.5995	38.9867	60.8937	30.5556	42.9444	33.3333	37.7825	33.3333	36.834	28.8344	30.5556	17.2043	10.4167	20.404	55.8611	18.853	42.4342	12.8205	12.5	54.2017
ChrNC_037347,1:121801-122200	NC_037347,1	121801	122200		null					Not found	0	92.2692	44.3375	93.8419	87.449	77.4891	86.1058	86.1513	79.5238	75.7317	63.4019	73.713	50	74.4416	62.4534	77.5	61.3169	48.8722	67.6042	80.303	53.2653	79.8531	64.0724	56.8182	78.5294
ChrNC_037347,1:122001-122400	NC_037347,1	122001	122400		null					Not found	0	92.2692	44.3375	93.8419	87.449	77.4891	86.1058	86.1513	79.5238	75.7317	63.4019	73.713	50	74.4416	62.4534	77.5	61.3169	48.8722	67.6042	80.303	53.2653	69.7862	64.0724	56.8182	78.5294
ChrNC_037347,1:5015201-5015600	NC_037347,1	5015201	5015600		null					Not found	0	45.7143	31.6247	45.6922	57.0175	42.0202	50.1976	65.1262	50	52.9915	44.0476	36.6244	38.4615	45.414	40.4762	37.5556	28.4557	27.3866	30.8451	47.0588	29.5628	44.9142	48.2456	34.3434	49.8773
ChrNC_037347,1:15809601-15810000	NC_037347,1	15809601	15810000		null					Not found	0	93.8981	77.3016	92.9412	92.7273	85.9744	89.8543	93.302	91.9048	91.5367	92.6207	88.545	80.8556	86.8878	80.9677	80	89.1358	70.3448	81.2782	94.6154	73.0127	85.3084	84.8421	81.3228	85.5556
ChrNC_037347,1:31720001-31720400	NC_037347,1	31720001	31720400		null					Not found	0	55.236	3.86335	76.8275	59.9308	27.3746	70.7556	59.679	45.017	57.1443	41.9494	15.2927	15.4445	49.1306	8.93818	27.7632	35.6127	2.77778	22.3639	49.6407	22.2222	46.0098	56.0793	8.33333	71.741
ChrNC_037347,1:42991601-42992000	NC_037347,1	42991601	42992000		null					Not found	0	68.5601	72.8571	59.5238	56.5278	84.8118	53.0485	58.1267	86.2573	48.642	57.0175	94.7619	63.3749	65.7377	92.0888	65.3996	69.037	83.3333	70.9668	46.3636	75.9804	62.1368	84.127	80.4348	46.9936
ChrNC_037347,1:42991801-42992200	NC_037347,1	42991801	42992200		null					Not found	0	67.6567	69.3333	54.2857	51.8333	83.6492	52.8212	58.4022	86.6667	48.036	55.7895	94.7619	59.899	62.9878	93.4192	63.7427	68.0728	83.0769	69.3268	41.8182	73.5294	57.2308	83.8095	76.5217	44.0847
ChrNC_037347,1:49015801-49016200	NC_037347,1	49015801	49016200		null					Not found	0	87.0588	61.553	90.1786	89.4164	85.1082	93.261	93.3333	94.3333	94.6994	91.4462	91.1111	70.6818	98.0325	78.5396	87.2308	87.1429	71.7299	54.7672	96.3636	72.068	88.5595	91.0552	68.4743	91.7517
ChrNC_037347,1:49287801-49288200	NC_037347,1	49287801	49288200		null					Not found	0	84.4545	66.8168	93.1412	91.2255	86.2069	93.1904	88.1579	87.6781	85.9431	86.2698	79.3584	78.2235	91.8207	76.1855	81.5926	77.3344	47.3999	78.5802	91.6426	57.8431	95.5782	91.6769	73.9919	92.2614
ChrNC_037347,1:51875201-51875600	NC_037347,1	51875201	51875600		null					Not found	0	60.091	40	67.0609	46.2835	59.5906	59.3846	43.4314	54.9679	48.5706	65.2406	66.99	56.536	69.5486	59.1912	67.0539	59.1828	48.0428	43.2919	65.5897	40.9091	37.1274	54.6366	45.207	51.9522
ChrNC_037347,1:57160001-57160400	NC_037347,1	57160001	57160400		null					Not found	0	92.5	90.1829	97.4286	97.4425	91.6667	89.2268	93.7019	96.5368	94.7201	98	93.8447	85.7143	93.8667	88.5417	98.5294	97.0653	80.888	84.75	94.8864	74.2125	90.0415	97.2222	67.7989	96.4773
ChrNC_037347,1:57216201-57216600	NC_037347,1	57216201	57216600		null					Not found	0	89.8447	64.2911	85.6989	98.6111	77.4115	91.0693	98.0103	76.6294	87.0833	94.632	81.8842	75.8621	94.1042	70.5073	89.1473	98.0125	62.6667	74.8535	99.3711	50.4065	82.8386	96.0046	72.7273	98.2759
ChrNC_037347,1:59855801-59856200	NC_037347,1	59855801	59856200		null					Not found	0	67.0833	60.2564	75	59.8287	71.4286	38.5552	63.1878	82.2857	59.4238	71	88.9286	62.1064	67.9305	73.9	65.035	55.9646	54.5488	50.0458	67.5478	56.8981	73.0159	87.2273	68.3333	55.8279
ChrNC_037347,1:59856001-59856400	NC_037347,1	59856001	59856400		null					Not found	0	66.9048	74.7253	74.1565	56.0609	65.1292	51.4946	62.6194	80.6593	63.6374	57.7597	85.4492	58.9922	68.2432	78.8095	62.3377	57.3338	55.3181	49.512	60.8733	51.67	62.9908	79.0909	62.2222	49.4187
ChrNC_037347,1:60131401-60131800	NC_037347,1	60131401	60131800		null					Not found	0	69.3548	45.614	71.8788	65.9075	52.4621	65.8594	96.075	91.1804	82.0674	92.7536	86.2302	91.1111	97.2877	73.327	82.0346	90.0463	65.9722	73.7959	97.0026	49.8148	81.3725	92.2059	62.1212	84.8045
ChrNC_037347,1:60164601-60165000	NC_037347,1	60164601	60165000		null					Not found	0	73.6111	54.8148	86.6514	82.0513	68.3333	75.1197	74.6296	62.2222	48.3333	77.6878	56	48.7273	65.2174	58.6667	63.1868	64.8889	40.4483	80.5555	78.5008	39.8203	71.8827	72.4138	36.3636	67.1212
ChrNC_037347,1:60361001-60361400	NC_037347,1	60361001	60361400		null					Not found	0	71.2614	46.6619	86.7955	64.8718	79.4118	44.127	64	76.9841	66.6667	78.6667	73.5802	54.4643	79.7619	77.4621	91.6667	78.2437	55.6645	60.8333	78.3224	66.4751	76.5333	78.6325	51.2821	79.6935
ChrNC_037347,1:60361201-60361600	NC_037347,1	60361201	60361600		null					Not found	0	71.2614	46.6619	86.7955	64.8718	79.4118	53.5498	64	76.9841	66.6667	78.6667	73.5802	54.4643	79.7619	77.4621	91.6667	78.2437	55.6645	67.7778	78.3224	66.4751	70.8889	78.6325	51.2821	79.6935
ChrNC_037347,1:61133601-61134000	NC_037347,1	61133601	61134000		null					Not found	0	88.8201	77.185	96.8345	96.0181	88.5299	86.4629	98.5293	88.8034	90.9897	90.9312	90.1488	83.4566	92.8959	93.0556	91.1243	95.9374	79.1124	90.2047	96.9231	73.5503	92.012	95.3997	80.5556	94.4919
ChrNC_037347,1:61133801-61134200	NC_037347,1	61133801	61134200		null					Not found	0	88.8201	77.185	96.8345	96.0181	88.5299	86.4629	98.5293	88.8034	90.9897	90.9312	90.1488	83.4566	92.8959	93.0556	91.1243	95.9374	79.1124	90.2047	96.9231	73.5503	92.012	95.3997	80.5556	94.4919
ChrNC_037347,1:61662801-61663200	NC_037347,1	61662801	61663200		CTNND2	gene-CTNND2	No description	+	gene	overlapping	0	85.7391	85.1852	76.6808	82.115	86.7918	72.3124	89.3061	88.9194	64.0267	75.873	89.4872	72.5	72.1795	87.6121	76.6317	92.4342	54.4643	85.8377	99.359	76.9735	95.3846	91.6667	82.5	81.3272
ChrNC_037347,1:65624201-65624600	NC_037347,1	65624201	65624600		ADCY2	gene-ADCY2	No description	-	gene	overlapping	0	95.3696	74.8525	92.3611	93.1818	75.3235	75.0214	82.9762	94.1734	81.8358	93.1863	75.0009	83.0482	88.5729	80.2152	77.6705	83.1973	69.9353	51.7832	79.0158	62.8479	79.168	91.2987	67.3574	83.297
ChrNC_037347,1:66550201-66550600	NC_037347,1	66550201	66550600		LOC112443052	gene-LOC112443052	No description	+	gene	upstream	1693	86.3095	34.6667	89.3037	92.2799	50.8454	84.1131	92.3077	77.9825	75.4516	92.1429	54.4286	63.3987	95.4204	55.8405	76.1905	93.3333	49.5726	72.9412	87.1795	37.1429	76.1905	100	41.6667	91.9048
ChrNC_037348,1:675601-676000	NC_037348,1	675601	676000		null					Not found	0	51.5776	54.7203	43.7434	40.0741	56.9622	48.8163	55.2823	73.7921	48.5125	47.7846	65.5431	56.3125	58.231	70.3133	41.9229	49.7757	39.9658	48.362	39.825	55.4653	46.5385	41.4969	45.1598	42.442
ChrNC_037348,1:782201-782600	NC_037348,1	782201	782600		null					Not found	0	26.7426	17.2816	17.6023	24.8974	31.8739	12.4603	30.7911	27.8172	24.7728	29.245	32.9339	20.6371	24.7308	26.841	14.0351	19.0816	23.2241	24.0907	30.4982	18.5289	22.1423	22.5	22.0584	22.8114
ChrNC_037348,1:782401-782800	NC_037348,1	782401	782800		null					Not found	0	33.4872	30.875	25.2671	33.8442	40.3522	15.9371	46.6783	43.2761	29.6362	46.9532	55.554	35.4398	27.6341	44.9761	20.0359	24.9782	33.1002	39.3634	34.6532	32.1667	35.169	26.5625	25.4083	22.3718
ChrNC_037348,1:886801-887200	NC_037348,1	886801	887200		null					Not found	0	48.3709	35.7407	39.1667	39.5917	52.381	29.7436	35.5239	42.8819	42.0707	50	63.8701	34.6809	43.0075	43.4783	36.9506	39.4583	37.8205	30.6313	51.6667	17.2312	40.8392	28.8916	29.7078	29.9555
ChrNC_037348,1:887001-887400	NC_037348,1	887001	887400		null					Not found	0	57.603	38.1638	48.3333	44.9681	52.9073	36.7436	39.7853	48.9484	46.6973	49.2188	71.509	30.4954	47.3684	46.5839	45.0549	41.1667	36.5385	24.5051	58.1897	20.7258	41.4274	30.2904	35.2273	39.9065
ChrNC_037348,1:907401-907800	NC_037348,1	907401	907800		null					Not found	0	42.9679	35.9649	60.8696	41.9753	57.1429	34.1291	50.5376	54.7047	51.2821	43.1174	59.4203	43.75	40.9722	47.8633	48.3586	31.8519	32.0261	36.2281	38.3648	30.2326	37.3737	30.1587	53.8462	26.4706
ChrNC_037348,1:1064001-1064400	NC_037348,1	1064001	1064400		null					Not found	0	45.2157	47.809	37.1061	44.2982	62.195	38.5356	56.0354	57.0209	43.3812	56.6055	66.3751	54.7527	45.8965	54.1014	40.1224	51.5655	40.2255	46.269	44.6477	35.3682	38.1834	38.9906	48.0947	37.9928
ChrNC_037348,1:1064201-1064600	NC_037348,1	1064201	1064600		null					Not found	0	36.4498	42.6999	34.6612	42.8094	55.3746	32.1961	50.1939	46.7544	41.722	48.9123	59.671	49.1096	41.3423	46.5062	36.1358	47.2672	35.7334	42.3973	39.3106	33.0184	36.1366	32.733	45.6225	29.4763
ChrNC_037348,1:9773801-9774200	NC_037348,1	9773801	9774200		null					Not found	0	94.7835	70.5129	88.4848	90.6922	82.8093	94.218	96.5339	90.3295	90.4679	97.1852	85.5577	70.7684	95.2066	73.6493	88.8512	88.0877	51.3726	85.9091	93.759	61.56	83.6257	84.8365	79.913	89.1316
ChrNC_037348,1:9774001-9774400	NC_037348,1	9774001	9774400		null					Not found	0	91.4608	60.3698	82.5455	93.3492	83.4252	88.2997	96.6975	83.3288	91.252	93.9923	80.0641	68.7392	94.4109	63.5864	90.8333	86.964	43.2549	82.2727	91.2769	55.6402	79.2619	89.1041	73.9826	86.1067
ChrNC_037348,1:10331801-10332200	NC_037348,1	10331801	10332200		null					Not found	0	94.0177	81.6392	88.068	92.8105	89.6825	85.589	96.0317	88.8683	87.2449	86.3946	86.3946	71.4928	96.4286	89.2857	84.0252	97.8571	81.4286	79.5796	91.9048	66.9255	91.0317	94.0092	83.4832	91.2757
ChrNC_037348,1:11275001-11275400	NC_037348,1	11275001	11275400		null					Not found	0	80.0082	59.6639	86.6193	86.6453	80.5555	91.6667	92.2658	93.6847	90.3502	87.6623	67.7755	65.9836	87.5193	68.3081	79.7899	83.5838	55.7468	54.1186	92.4501	54.1667	92.1048	81.4493	54.7619	83.8763
ChrNC_037348,1:11275201-11275600	NC_037348,1	11275201	11275600		null					Not found	0	86.1291	63.9654	90.2959	87.1205	78.3768	90.1429	89.8039	93.0108	91.8311	92.2757	78.4055	72.0362	92.6617	73.4568	79.9167	83.8339	61.2795	69.9101	93.9316	59.6429	88.4151	88.5079	57.1429	88.7228
ChrNC_037348,1:11325001-11325400	NC_037348,1	11325001	11325400		null					Not found	0	87.8131	51.4286	94.0476	92.2727	67.5758	95.3882	92.4522	65.6705	87.278	91.8534	52.2091	80.465	87.5	60.625	81.5934	80.7857	45.8929	75.4412	96.5278	40.6522	81.3037	82.3111	45.7203	85.8469
ChrNC_037348,1:11325201-11325600	NC_037348,1	11325201	11325600		null					Not found	0	88.769	58.2892	93.8492	93.0519	75.5411	95.9337	93.7101	69.6064	87.7316	91.1279	59.2971	81.4986	88.0682	65.7589	82.8755	83.9881	54.0691	79.5343	96.5688	48.4601	80.3793	84.642	54.7669	86.6554
ChrNC_037348,1:11554601-11555000	NC_037348,1	11554601	11555000		null					Not found	0	95.8792	82.6511	96.3333	99.1228	90.1587	90.2778	95.2151	85.4233	94.9551	97.5244	91.5287	79.6627	95.5706	88.2323	87.1795	96.6492	74.5399	76.2845	95.6584	72.9633	93.6286	94.2523	75.9259	96.8959
ChrNC_037348,1:11581801-11582200	NC_037348,1	11581801	11582200		null					Not found	0	95.7395	73.9209	93.835	95.7755	93.069	93.6477	95.5116	88.8647	94.3164	96.2388	87.8472	77.3404	95.5343	84.1161	81.0659	91.1258	75.1176	65.8967	96.146	66.4109	90.2544	95.6752	78.5714	95.4875
ChrNC_037348,1:11582001-11582400	NC_037348,1	11582001	11582400		null					Not found	0	97.2874	77.594	94.0835	94.9306	91.6828	93.7726	95.695	86.6377	96.1796	96.7366	87.9167	74.9527	95.7126	83.8662	81.6269	91.5732	72.0161	65.8967	95.9635	66.2148	90.0794	96.4103	82.521	95.4545
ChrNC_037348,1:11598001-11598400	NC_037348,1	11598001	11598400		LOC101902083	gene-LOC101902083	No description	+	gene	downstream	112	86.5934	49.8529	87.4644	64.9702	59.1498	77.9518	87.0415	74.6032	81.4111	85.5628	75.7114	75.4148	83.3734	70.4709	78.1072	82.6389	41.5441	54.0021	80.7873	42.4748	74.1659	91.0256	62.9156	79.0766
ChrNC_037348,1:11598201-11598600	NC_037348,1	11598201	11598600		LOC101902083	gene-LOC101902083	No description	+	gene	overlapping	0	81.225	53.1501	83.4861	69.0141	65.1267	74.0145	79.3483	77.0368	78.8395	82.65	69.6152	66.908	77.4847	67.3877	75.2766	85.6834	48.867	53.0279	80.8189	45.6827	76.0571	87.354	65.2685	83.145
ChrNC_037348,1:11598401-11598800	NC_037348,1	11598401	11598800		LOC101902083	gene-LOC101902083	No description	+	gene	overlapping	0	78.9242	54.5632	81.7812	70.7472	67.6882	72.3169	76.0512	78.0798	77.7374	81.4017	67.0025	63.2622	74.9609	66.0664	74.0635	86.9882	52.0054	60.6524	80.8324	47.0575	76.4328	85.7804	66.2769	85.9546
ChrNC_037348,1:11699801-11700200	NC_037348,1	11699801	11700200		null					Not found	0	84.5614	38.0952	74.359	90.9091	67.8161	78.1499	99.1667	90.4139	89.6825	78.7879	77.381	78.9474	92.1927	69.6429	72.2222	76	54.8387	74.5455	87.4074	44.4444	77.655	90.9091	56.1404	91.4251
ChrNC_037348,1:11700001-11700400	NC_037348,1	11700001	11700400		null					Not found	0	87.0322	41.6667	78.8942	91.9913	70.5049	80.2034	98.7171	90.0327	91.6805	84.0909	76.7857	78.655	94.1445	70.5995	75	79.9167	57.7957	68.1818	88.3333	43.75	88.4432	93.1818	57.8947	91.5688
ChrNC_037348,1:12189401-12189800	NC_037348,1	12189401	12189800		null					Not found	0	95.2922	66.0714	96.7708	90.6049	82.3529	98.0769	95	87.5	94.3177	95	80.0185	87.8472	93.75	81.8966	84.375	86.7188	66.6667	54.7214	92.2619	50	89.9872	88.9423	79.4118	88.3073
ChrNC_037348,1:13052001-13052400	NC_037348,1	13052001	13052400		null					Not found	0	84.7505	73.6434	87.2549	88.172	84.127	80.8008	92.4074	90.1515	83.9487	89.7516	84.7222	74.7253	93.9842	73.4186	88.4058	86.8182	76.3008	83.9607	90.1961	71.6117	84.6336	89.2857	68.5185	71.5686
ChrNC_037348,1:16917801-16918200	NC_037348,1	16917801	16918200		AGBL1	gene-AGBL1	No description	+	gene	overlapping	0	94.0833	68.0557	91.8571	92.9597	89	86.3297	83.1818	86.4336	91.8661	76.8924	86.6667	84.2328	92.9271	79.6283	97.1429	96.8	53.2164	85.9167	94.4444	72	91.7273	89.2857	80.8696	87.1588
ChrNC_037348,1:16918001-16918400	NC_037348,1	16918001	16918400		AGBL1	gene-AGBL1	No description	+	gene	overlapping	0	96.7708	82.0395	95.1786	92.8125	90	87.9121	96.5909	93.2692	94.1742	96.9583	87.5	84.7553	91.8731	82.4622	97.619	97	52.6316	85.5208	95.1389	75	90.9091	91.9643	80.4348	88.3598
ChrNC_037348,1:18394801-18395200	NC_037348,1	18394801	18395200		null					Not found	0	92.0513	62.9233	91.2324	82.7156	76.3372	88.8218	96.1791	89.0186	88.6241	92.7699	82.7764	84.1261	92.4032	76.7605	92.1303	97.8751	59.3675	69.1388	92.6799	54.2499	89.9878	91.8149	69.7651	91.7179
ChrNC_037348,1:18489601-18490000	NC_037348,1	18489601	18490000		null					Not found	0	98.3333	79.2857	94.0651	97.9115	83.756	91.4011	95.3704	94.6154	92.72	99.4253	95.1568	90.997	96.3473	89.8746	97.1154	97.3879	65.8385	69.7304	97.4107	58.4249	95.2273	97.7496	83.2237	98.5294
ChrNC_037348,1:18590001-18590400	NC_037348,1	18590001	18590400		null					Not found	0	83.3333	80.9524	95.2153	94.9301	87.0175	90.303	95.3446	88.1092	93.0929	93.4998	90.4762	88.257	95.271	85.7143	95	93.9103	73.9426	88.3983	94.5494	71.2085	92.7758	100	85.1136	88.1589
ChrNC_037348,1:18898801-18899200	NC_037348,1	18898801	18899200		NTRK3	gene-NTRK3	neurotrophic receptor tyrosine kinase 3	-	gene	overlapping	0	86.6667	59.2733	79.9939	71.7993	69.2505	77.1769	73.6549	70.9425	74.6325	73.8839	71.1763	77.7897	75.0608	73.5405	80.2083	68.1352	24.359	71.9156	77.712	61.2052	54.2857	69.4535	62.0053	75.4526
ChrNC_037348,1:18965001-18965400	NC_037348,1	18965001	18965400		NTRK3	gene-NTRK3	neurotrophic receptor tyrosine kinase 3	-	gene	overlapping	0	71.5	45.7632	77.2222	82	66.4132	75.5952	86.9626	61.5152	80.8612	76.2711	59.1775	78.4027	81.4187	51.6862	77.619	82.9861	30.6536	74.5921	81.4538	40.9524	83.1097	86.3025	48.8889	81.3612
ChrNC_037348,1:24019201-24019600	NC_037348,1	24019201	24019600		EFL1	gene-EFL1	No description	-	gene	overlapping	0	95.3125	99.5098	97.6136	80.9583	82.933	82.9003	95.6281	92.8981	96.5909	88.1579	67.3203	91.6667	85.3968	90.3388	66.6667	98.1818	96.4286	97.4937	99.0385	98.2759	90.9091	75.5714	84.0909	77.912
ChrNC_037348,1:24019401-24019800	NC_037348,1	24019401	24019800		EFL1	gene-EFL1	No description	-	gene	overlapping	0	95.3125	99.5098	97.6136	80.9583	71.7994	74.3504	95.6281	92.8981	96.5909	88.1579	67.3203	91.6667	77.7778	83.0929	66.6667	98.1818	96.4286	97.4937	99.0385	98.2759	90.9091	75	84.0909	61.346
ChrNC_037348,1:25737201-25737600	NC_037348,1	25737201	25737600		null					Not found	0	82.6007	77.2727	68.9951	69.1919	87.1795	81.8182	88.8889	89.5833	71.6049	85.7143	86.6667	64.6032	90.1961	81.25	90.9091	92.9825	54.902	80.9524	97.561	60.1449	88.2353	82.6087	73.3333	77.9832
ChrNC_037348,1:25737401-25737800	NC_037348,1	25737401	25737800		null					Not found	0	75.4121	76.1364	64.2463	70.6439	88.4615	76.1364	90	85.9375	70.0499	84.5238	85.8333	61.5476	85.8289	75	90.9091	92.1053	57.3529	74.1758	92.0732	58.1522	86.0294	80.4348	72.5	79.0756
ChrNC_037348,1:32923001-32923400	NC_037348,1	32923001	32923400		null					Not found	0	76.9009	49.8848	73.0072	80.3054	71.8665	72.1351	81.9624	75.2743	71.6267	81.4785	75.5421	66.2712	70.4309	68.221	70.5918	64.9082	56.5358	49.8169	80.5725	51.2343	66.2249	68.7908	56.5717	65.0228
ChrNC_037348,1:32923201-32923600	NC_037348,1	32923201	32923600		null					Not found	0	77.6384	50.6121	78.879	78.979	63.2762	75.2665	73.3032	66.7951	73.3975	74.0037	66.0571	62.4661	71.0758	60.8555	66.6263	60.8844	49.5658	63.5821	78.2471	49.8133	74.529	64.9648	53.0715	77.8664
ChrNC_037348,1:32923601-32924000	NC_037348,1	32923601	32924000		null					Not found	0	69.9957	42.4111	77.6946	70.3477	57.116	69.3627	64.4818	60.1439	62.2446	62.9472	54.3473	49.7347	65.0999	50.6236	59.1603	54.5901	43.0042	47.446	71.5159	44.014	65.0071	53.6992	38.5141	69.0012
ChrNC_037348,1:32934801-32935200	NC_037348,1	32934801	32935200		null					Not found	0	64.203	39.8121	66.9266	59.0587	47.8845	64.1486	63.401	50.4277	58.786	57.7594	57.4081	52.4666	56.0396	39.907	54.7506	50.9569	38.7954	55.436	66.7336	40.4818	61.6011	53.9122	40.4445	63.7008
ChrNC_037348,1:32935001-32935400	NC_037348,1	32935001	32935400		null					Not found	0	56.069	44.8903	69.3854	65.3562	55.7029	63.8482	68.6436	56.5443	60.5046	61.1889	53.8682	51.927	56.8721	42.4699	56.2239	54.8312	40.0004	53.0153	67.2271	45.6874	61.5354	54.8502	46.3798	60.0969
ChrNC_037348,1:32935801-32936200	NC_037348,1	32935801	32936200		null					Not found	0	51.2879	36.7581	53.6355	61.2272	44.6252	59.2389	56.2501	48.7213	54.1289	54.7192	52.9152	41.2801	42.9534	40.2833	41.5205	39.5801	33.562	43.4545	59.357	38.0513	50.0575	46.4207	42.0892	49.1551
ChrNC_037348,1:33013401-33013800	NC_037348,1	33013401	33013800		LOC112443149	gene-LOC112443149	No description	+	gene	overlapping	0	69.492	54.8094	69.2272	69.0011	63.5646	77.3194	62.216	60.3956	75.7843	48.1896	60.5102	49.1453	67.4304	54.1223	57.7627	69.7802	40.0631	51.3145	50.934	46.8683	57.4572	44.3938	45.7386	58.7616
ChrNC_037348,1:36444601-36445000	NC_037348,1	36444601	36445000		null					Not found	0	91.3675	70.3101	95.386	92.6387	88.3097	90.3287	92.3295	75.3666	91.4665	94.9679	85.2287	75.4405	92.3769	84.1159	84.4892	91.2659	68.1011	72.3392	89.7874	65.4616	82.2344	94.7917	77.8125	94.2302
ChrNC_037348,1:44285601-44286000	NC_037348,1	44285601	44286000		NPAS3	gene-NPAS3	No description	+	gene	overlapping	0	26.1865	37.1785	13.7069	17.034	13.9467	5.81039	20.8949	25.9993	14.3486	26.133	22.7273	31.1255	23.0092	31.919	27.1488	26.3651	36.3955	26.9593	22.1292	38.6892	17.1607	23.4897	36.3636	9.31327
ChrNC_037348,1:44285801-44286200	NC_037348,1	44285801	44286200		NPAS3	gene-NPAS3	No description	+	gene	overlapping	0	29.3741	41.6463	14.0709	17.3625	13.8296	6.65714	24.1832	28.7855	15.5971	28.4921	25.6614	33.3333	24.0288	34.7637	29.1414	27.1154	38.6454	26.9673	23.9766	39.899	18.752	26.1649	39.5425	9.93361
ChrNC_037348,1:47902201-47902600	NC_037348,1	47902201	47902600		TTC6	gene-TTC6	No description	+	gene	overlapping	0	93.3322	84.1667	87.9167	94.8611	92.1875	96.6886	94.2235	95	95.3125	94.0705	92.3077	86.6458	95.7443	84.2928	81.8182	95.4776	76.7857	90.625	92.9688	66.4286	84.6647	81.4492	84.3684	70.078
ChrNC_037348,1:47902401-47902800	NC_037348,1	47902401	47902800		TTC6	gene-TTC6	No description	+	gene	overlapping	0	93.3322	84.1667	87.9167	94.8611	92.1875	96.6886	94.2235	95	95.3125	94.0705	92.3077	86.6458	95.7443	84.2928	81.8182	95.4776	76.7857	90.625	92.9688	66.4286	84.6647	81.4492	84.3684	70.078
ChrNC_037348,1:63686601-63687000	NC_037348,1	63686601	63687000		null					Not found	0	79.2379	60.5392	86.9583	77.5417	85.0725	75.9768	95.8261	83.0882	73.1495	81.25	90.4412	87.5	90.2244	86.1111	81.25	86.0792	77.9467	59.2532	86.1111	59	85.1538	86.5854	62.5	79.0643
ChrNC_037348,1:63686801-63687200	NC_037348,1	63686801	63687200		null					Not found	0	84.2355	69.9891	89.0987	83.6944	88.5332	76.5771	93.7452	86.2745	71.7997	83.5	89.2157	85.6061	92.8162	88.2898	85.4167	88.3385	81.4883	59.2532	88.8889	66.4167	89.1355	86.1789	75	74.5614
ChrNC_037348,1:63783201-63783600	NC_037348,1	63783201	63783600		null					Not found	0	85.3261	55.0783	86.5798	84.6979	75.8838	84.1291	76.0606	81.3848	71.8137	81.9444	75.7692	80.7351	92.0303	72.6728	78.7879	75.9319	57.443	69.9316	89.4737	43.8154	75.7994	78.7704	58.5459	75.8561
ChrNC_037348,1:63783401-63783800	NC_037348,1	63783401	63783800		null					Not found	0	80.2484	52.381	85.0597	87.9532	72.9167	80.0501	76.1364	80.9412	74.7598	86.3333	79.4038	85.6187	90.4037	72.0641	83.4545	76.4516	52.066	80.9206	89.4737	47.8165	70.7909	79.138	59.1626	75.5048
ChrNC_037348,1:65669201-65669600	NC_037348,1	65669201	65669600		null					Not found	0	87.8788	62.5397	86.4992	64	76.1905	76.7901	93.3333	80.9524	82.6087	66.6667	78.4946	72.2222	82.9667	81.8564	66.6667	78.6667	60.2564	66.6667	71.1111	67.3415	71.6667	75.5556	58.3333	83.3333
ChrNC_037348,1:66722601-66723000	NC_037348,1	66722601	66723000		PPP2R5C	gene-PPP2R5C	protein phosphatase 2 regulatory subunit B'gamma	+	gene	overlapping	0	53.1752	20.2381	68.7831	43.8828	36.6667	77.9715	57.469	39.5833	58.3636	34.4845	20.4365	19.823	45.3869	21.2737	55.1804	42.9078	11.7117	25.7275	53.0864	20.569	36.3813	36.5833	5.55556	74.5076
ChrNC_037348,1:66722801-66723200	NC_037348,1	66722801	66723200		PPP2R5C	gene-PPP2R5C	protein phosphatase 2 regulatory subunit B'gamma	+	gene	overlapping	0	53.8103	20.2381	72.5397	44.6593	36.6667	77.3158	55.6294	39.5833	58.3636	33.3814	17.8571	19.823	49.4643	21.5285	53.4892	42.9078	11.7117	25.7275	53.0864	18.6829	39.3718	38.9	5.55556	73.4091
ChrNC_037348,1:66937201-66937600	NC_037348,1	66937201	66937600		null					Not found	0	84.1729	74.5479	87.2222	74.1176	64.9689	81.9766	71.2069	63.3636	87.0489	70.1258	64.332	76.9046	65.0414	75.4984	86.774	85.5442	82.2094	86.7323	82.0851	82.04	83.2291	74.5629	92.1088	79.9437
ChrNC_037348,1:67290001-67290400	NC_037348,1	67290001	67290400		null					Not found	0	51.9615	8.88889	76.4706	37.7778	23.8095	61.1411	42.8571	41.6749	48.9468	23.2749	13.7143	34.992	37.037	10.9677	20	47.1429	10.9091	34.9565	47.8353	9.61879	22.1232	43.75	10	22.9167
ChrNC_037348,1:67290201-67290600	NC_037348,1	67290201	67290600		null					Not found	0	51.9615	8.88889	76.4706	37.7778	23.8095	61.1411	42.8571	41.6749	48.9468	23.2749	13.7143	34.992	37.037	10.9677	20	47.1429	10.9091	34.9565	47.8353	9.61879	22.1232	43.75	10	22.9167
ChrNC_037348,1:69598001-69598400	NC_037348,1	69598001	69598400		BRF1	gene-BRF1	No description	-	gene	overlapping	0	68.0398	60.1508	83.1513	50.2149	34.596	88.6512	39.4389	24.881	70.5123	30.8333	37.0286	61.0527	12	50.99	58.9484	55.1587	50.6162	43.4467	50.1378	63.9307	77.4906	23.8095	58.6574	76.3331
ChrNC_037349,1:2123801-2124200	NC_037349,1	2123801	2124200		null					Not found	0	18.7047	39.3138	12.1972	7.37415	1.46538	8.54701	13.1217	18.8495	9.79037	14.9794	17.2721	7.66554	16.5575	15.6012	3.4188	28.5285	20.3704	6.23491	10.4939	34.5592	13.3844	20.3612	32.4405	4.20027
ChrNC_037349,1:5186201-5186600	NC_037349,1	5186201	5186600		null					Not found	0	90.974	68.9601	94.1176	96.9697	84.3407	89.2398	96.7347	89.4643	91.369	90.2098	83.6957	82.0605	95.2114	82.2704	79.0476	87.2434	77.7121	85.4167	92.1742	76.3057	90.9091	90.3887	73.9683	93.3127
ChrNC_037349,1:6849801-6850200	NC_037349,1	6849801	6850200		CMTM7	gene-CMTM7	CKLF like MARVEL transmembrane domain containing 7	+	gene	overlapping	0	89.6212	91.6667	96.9167	96.3245	94.4368	91.271	86.5833	96.4571	96.9682	93.9286	96.0499	96.6496	96.6543	91.5317	82.5851	85.3448	78.3962	79.1816	84.173	80.4924	84.764	81.5179	76.6667	85.0755
ChrNC_037349,1:8493201-8493600	NC_037349,1	8493201	8493600		null					Not found	0	83.9035	54.3023	78.9989	71.1111	64.1667	86.687	84.7619	72.3404	86.3715	75.1669	70.9747	62.6706	77.6464	70.9555	70.5556	75.1462	52.1465	75.0909	93.1706	50.8182	75.3206	84.4788	66.8234	89.1799
ChrNC_037349,1:12648401-12648800	NC_037349,1	12648401	12648800		SLC25A38	gene-SLC25A38	solute carrier family 25 member 38	+	gene	overlapping	0	96.9231	94.2857	86.4706	83.283	85.7419	90.6748	80.4762	77.2414	91.2281	80.5882	78.7749	82.9412	87.234	85	66.6667	90.3846	94	83.8462	94.7059	87.6923	88.5714	98.4615	95	93.9706
ChrNC_037349,1:12648601-12649000	NC_037349,1	12648601	12649000		SLC25A38	gene-SLC25A38	solute carrier family 25 member 38	+	gene	overlapping	0	96.9231	94.2857	86.4706	83.283	85.7419	90.6748	80.4762	77.2414	91.2281	80.5882	78.7749	82.9412	87.234	85	66.6667	90.3846	94	83.8462	94.7059	87.6923	88.2653	98.4615	95	93.9706
ChrNC_037349,1:15900401-15900800	NC_037349,1	15900401	15900800		null					Not found	0	56.6667	47.2321	16.6667	46.3542	37.0724	21.0938	31.25	38.3333	9.45811	59.0909	34.375	48.8636	11.25	44.4079	22.5	56.5476	63.3621	8.64796	33.7963	51	13.3406	50.625	64.2857	13.141
ChrNC_037349,1:15900601-15901000	NC_037349,1	15900601	15901000		null					Not found	0	52.5	45.6061	17.5758	45.0413	34.689	21.0227	30.0472	37.7489	10.2012	60.1141	35.2273	51.6529	12.7512	43.2057	24.5688	53.6797	58.3072	13.1748	37.037	49.5758	13.5832	50.6938	61.963	11.0723
ChrNC_037349,1:16596201-16596600	NC_037349,1	16596201	16596600		null					Not found	0	93.4339	66.1765	87.3365	81.2618	64.4384	79.456	81.1667	68.8717	86.6409	97.4701	86.3056	90.8547	91.7909	77.2503	84.1062	92.5779	67.1102	77.0513	91.4503	58.8137	84.1667	80.1034	38.1274	89.8485
ChrNC_037349,1:16596401-16596800	NC_037349,1	16596401	16596800		null					Not found	0	91.1722	54.5455	84.63	74.1492	53.5415	75.0168	74.3939	55.8286	82.0505	97.6274	77.4457	83.2751	86.4869	66.1309	82.0047	88.7138	49.3432	68.4188	89.7441	53.8932	77.8103	79.1144	23.4185	85.7308
ChrNC_037349,1:19860201-19860600	NC_037349,1	19860201	19860600		null					Not found	0	94.1567	65.315	95.4549	96.1202	80.4762	86.0135	97.0838	83.2782	92.3552	94.7944	84.3128	78.0601	95.8107	78.5365	85.7813	89.8214	74.0663	76.4987	94.0403	59.2361	94.5933	87.8378	81.2925	84.0387
ChrNC_037349,1:19860401-19860800	NC_037349,1	19860401	19860800		null					Not found	0	98.4	67.9795	95.4016	95.6794	83.8095	89.6275	96.4729	80.7071	94.5887	94.4513	84.5379	79.2454	95.7222	79.938	84.8967	87	73.3333	74.5177	92.9467	60.3508	97.2619	88.4121	80.8571	86.2226
ChrNC_037349,1:21521801-21522200	NC_037349,1	21521801	21522200		LOC101907920	gene-LOC101907920	No description	+	gene	overlapping	0	85.0513	69.7692	82.2855	64.8316	51.5197	78.8671	66.4077	70	78.8091	74.3056	66.8471	60.8348	75.4836	54.8268	60.9524	65.9825	80.4356	58.1936	78.1044	89.1382	74.6356	82.9678	74.0909	84.2562
ChrNC_037349,1:21522001-21522400	NC_037349,1	21522001	21522400		LOC101907920	gene-LOC101907920	No description	+	gene	overlapping	0	86.9516	72.843	84.2328	68.4185	57.0068	80.0908	64.3472	74.4444	80.2997	75.9259	68.2651	64.8603	75.5875	63.5498	65.7407	68.0757	85.6229	62.1053	79.3106	91.847	75.7245	80.902	80.4714	87.2778
ChrNC_037349,1:23116201-23116600	NC_037349,1	23116201	23116600		LOC112443450	gene-LOC112443450	No description	+	gene	overlapping	0	64.5628	22.822	83.5474	50.0506	34	76.1582	43.4295	36.0924	49.6591	45.947	25.3053	27.0833	55.9621	31.2748	35.4167	41.4715	19.3182	45.755	65.9974	19.5946	68.6533	60.4167	20.8929	92.5824
ChrNC_037349,1:38745001-38745400	NC_037349,1	38745001	38745400		CADPS	gene-CADPS	calcium dependent secretion activator	+	gene	overlapping	0	88.9812	74.3235	92.1802	92.7442	88.5238	89.3672	88.5161	90.5075	91.905	88.9196	77.8042	85.7143	91.0084	85.8452	92.9825	88.893	67.3119	81.7135	90.9922	80.3346	85.2367	88.2401	78.2413	88.9394
ChrNC_037349,1:38745201-38745600	NC_037349,1	38745201	38745600		CADPS	gene-CADPS	calcium dependent secretion activator	+	gene	overlapping	0	87.2596	77.0261	93.1204	90.8908	84.6683	91.7295	89.9017	85.769	90.1515	88.2173	82.4074	87.1429	88.2692	84.6583	91.6667	88.6677	71.5152	77.1052	89.1876	77.4242	80.4948	87.5	76.0952	86.9697
ChrNC_037349,1:41628801-41629200	NC_037349,1	41628801	41629200		FHIT	gene-FHIT	fragile histidine triad	+	gene	overlapping	0	66.6667	81.3167	62.2222	54.321	72.6608	45.9459	63.2071	55.5556	56.3784	54.7619	72.5641	75.641	52	79.6737	63.955	68.4685	86.4865	66.6667	54.7619	85.8781	52.6316	76.5491	83.3333	65.7975
ChrNC_037349,1:59233401-59233800	NC_037349,1	59233401	59233800		RAB7A	gene-RAB7A	RAB7A%2C member RAS oncogene family	-	gene	overlapping	0	45.1515	30.2568	94.0229	73.2143	46.3234	87.8041	83.655	53.4686	93.3626	60.9583	43.1499	82.8492	72.0238	33.9271	70.0786	51.8167	19.4482	76.0702	54.5185	26.05	81.1387	50.3247	36.5264	78.1139
ChrNC_037349,1:59233601-59234000	NC_037349,1	59233601	59234000		RAB7A	gene-RAB7A	RAB7A%2C member RAS oncogene family	-	gene	overlapping	0	38.2727	14.8256	73.2323	62.6993	38.5714	74.8783	63.5975	43.6957	82.7652	41.9577	30.8875	64.2929	62.6658	32.0727	56.252	39.2509	23.3786	54.3727	55.3241	21.2204	56.9434	35.5303	29.1256	69.7925
ChrNC_037349,1:59955601-59956000	NC_037349,1	59955601	59956000		null					Not found	0	42.2464	10.1518	52.7273	44.5238	27.1323	57.8976	40.8929	29.1358	53.358	18.7812	21.5576	1.66667	22.5603	11.1152	18.0394	19.4118	5.47686	51.1329	37.3684	9.7534	50	40.5359	5.58608	73.9744
ChrNC_037349,1:59955801-59956200	NC_037349,1	59955801	59956200		null					Not found	0	46.8367	12.4468	58.042	40.3846	34.3153	56.7982	48.4722	36.5079	53.3153	29.526	23.4887	11.3358	25.5267	14.0153	28.0131	29.7794	13.6825	55.0065	44.4007	16.1211	52.0016	40.1818	6.48148	72.5522
ChrNC_037350,1:15401-15800	NC_037350,1	15401	15800		LOC101906171	gene-LOC101906171	No description	+	gene	overlapping	0	63.4866	50.2279	63.6046	72.3839	58.4683	71.5408	67.7298	67.323	70.5511	63.6105	58.6084	51.1721	59.4353	49.7855	59.6789	60.028	45.9275	50.0769	66.9969	47.8943	60.1385	58.8208	44.9801	59.7826
ChrNC_037350,1:16401-16800	NC_037350,1	16401	16800		LOC101906171	gene-LOC101906171	No description	+	gene	overlapping	0	55.9024	40.0304	56.6636	64.7988	52.8526	59.737	59.4643	57.3811	56.2882	52.6679	58.9959	47.9426	52.2497	53.6666	55.3058	51.8441	46.5611	45.859	58.6193	40.9013	47.9474	53.1671	49.1837	57.7212
ChrNC_037350,1:16601-17000	NC_037350,1	16601	17000		LOC101906171	gene-LOC101906171	No description	+	gene	overlapping	0	62.5469	48.5159	62.525	70.1948	58.0484	65.669	57.4826	59.9597	59.2577	52.6679	58.3103	52.2306	54.9418	51.431	54.8185	55.496	48.133	48.9877	59.445	47.4561	55.709	55.846	54.0423	65.7695
ChrNC_037350,1:16801-17200	NC_037350,1	16801	17200		LOC101906171	gene-LOC101906171	No description	+	gene	overlapping	0	67.0907	49.5541	63.7975	74.6596	64.5515	69.2798	61.5037	64.1902	61.2993	59.2873	60.2849	56.8368	61.4294	55.1759	58.0029	59.3799	51.3163	50.9445	62.5691	49.3182	59.2166	58.5371	55.8547	65.9215
ChrNC_037350,1:4583201-4583600	NC_037350,1	4583201	4583600		BMP5	gene-BMP5	bone morphogenetic protein 5	+	gene	overlapping	0	80.7051	53.3333	94.7368	78.4007	71.6049	88.9744	89.7101	85.4497	86.7136	91.0539	81.3333	77.2331	93.4594	77.3729	83.1481	85.8805	53.7879	58.0087	89.3617	68.254	90.5393	81.3013	66.6667	82.3016
ChrNC_037350,1:4583401-4583800	NC_037350,1	4583401	4583800		BMP5	gene-BMP5	bone morphogenetic protein 5	+	gene	overlapping	0	86.2009	60.4	94.6199	83.8586	78.3476	92.8846	91.2174	87.5661	89.5037	91.4065	84.7184	83.0065	94.4835	80.0759	85.3175	89.5928	58.6364	56.9181	88.5106	72.4691	82.5977	83.4236	70	84.5325
ChrNC_037350,1:4641801-4642200	NC_037350,1	4641801	4642200		null					Not found	0	94.7907	67.7299	90.0758	82.5659	84.336	95.0529	88.3292	77.2092	89.6508	85.5314	70.4575	64.2562	89.9241	77.8394	84.0368	84.3159	58.1423	76.391	88.4091	69.7811	86.2238	85.1981	71.993	92.0207
ChrNC_037350,1:6466201-6466600	NC_037350,1	6466201	6466600		MLIP	gene-MLIP	No description	-	gene	overlapping	0	53.2026	26.6082	86.9565	59.4872	39.1026	81.7927	35.2472	34.75	56.2369	58.9744	53.1171	50.3163	57.3713	25.2646	36.7201	58.7623	20.1081	53.8095	53.5714	26.221	75	54.7222	11.22	81.6398
ChrNC_037350,1:6466401-6466800	NC_037350,1	6466401	6466800		MLIP	gene-MLIP	No description	-	gene	overlapping	0	52.0915	26.3889	83.0573	59.2645	36.859	81.5266	39.0789	38.5833	58.9915	55.7692	50.069	45.7913	60.2074	20.2513	41.4439	57.7955	19.4775	47.8112	52.2619	23.1853	67.9534	53.0556	8.57298	79.8824
ChrNC_037350,1:23400001-23400400	NC_037350,1	23400001	23400400		TFAP2B	gene-TFAP2B	transcription factor AP-2 beta	+	gene	overlapping	0	48.1119	71.4052	10.4167	35.634	46.1254	31.5511	64.2103	53.1136	26.5841	52.6496	25.1852	56.6748	41.1602	54.8131	44.1607	57.0025	58.3484	75.2831	29.8368	67.5477	40.3278	49.3407	61.4815	25.3176
ChrNC_037350,1:23400201-23400600	NC_037350,1	23400201	23400600		TFAP2B	gene-TFAP2B	transcription factor AP-2 beta	+	gene	overlapping	0	51.5152	75.9804	13.3333	41.7885	49.1953	28.6859	70.3548	47.9853	22.1572	53.7121	35.5556	56.6716	37.9725	58.6043	43.0349	51.7622	64.5947	74.6122	16.6946	67.2296	37.498	34.4048	63.3333	22.6193
ChrNC_037350,1:23400801-23401200	NC_037350,1	23400801	23401200		TFAP2B	gene-TFAP2B	transcription factor AP-2 beta	+	gene	overlapping	0	37.1397	55.1341	25.5615	36.0704	44.247	19.191	39.6239	31.8504	21.3057	38.989	39.0476	38.1353	22.7513	52.5346	36.0312	51.1754	64.4274	52.0214	39.9621	56.6199	45.3333	38.4199	59.9453	22.5174
ChrNC_037350,1:23401001-23401400	NC_037350,1	23401001	23401400		TFAP2B	gene-TFAP2B	transcription factor AP-2 beta	+	gene	overlapping	0	43.7478	63.0952	24.8331	41.2368	49.1823	26.4803	37.4405	49.916	28.3292	65.8789	48.2211	42.555	41.1661	66.2393	55.3783	49.1461	71.0173	65.1214	30.6165	72.9625	27.0544	41.97	84.5086	30.3288
ChrNC_037350,1:23401201-23401600	NC_037350,1	23401201	23401600		TFAP2B	gene-TFAP2B	transcription factor AP-2 beta	+	gene	overlapping	0	47.446	65.3935	27.4581	40.2488	50.1773	28.145	38.5938	51.489	29.9605	67.8713	52.6586	42.555	42.8385	69.5219	56.5249	49.4545	72.9356	67.8866	31.7895	72.4629	36.0435	42.9737	84.8825	32.8127
ChrNC_037350,1:28520801-28521200	NC_037350,1	28520801	28521200		null					Not found	0	96.8028	97.1558	91.7141	76.6097	77.5556	78.4783	80.3509	74.5931	78.3195	67.7778	64.3184	62.6283	77.9762	72.9649	84.8309	96.7415	93.296	84.3046	97.5582	94.386	85.113	67.5556	68.0952	69.5213
ChrNC_037350,1:31844401-31844800	NC_037350,1	31844401	31844800		LOC104975686	gene-LOC104975686	No description	+	gene	overlapping	0	79.0909	98.3193	27.0677	45.5628	74.2272	18.1495	82.4176	76.9841	57.5397	90.3912	99.1071	75.4386	77.7778	96.7227	70.4015	68.1818	99.3789	54.7619	50.5102	97.8571	56.3736	57.917	97.479	31.3147
ChrNC_037350,1:31844601-31845000	NC_037350,1	31844601	31845000		LOC104975686	gene-LOC104975686	No description	+	gene	overlapping	0	76.0331	97.0282	27.1199	43.9394	74.001	16.8888	80.1282	77.4782	56.9685	89.1865	98.9583	73.538	75.9259	94.7549	68.2019	67.4242	98.2488	52.1667	50.4519	97.9167	47.4301	57.9228	97.549	30.1457
ChrNC_037350,1:31844801-31845200	NC_037350,1	31844801	31845200		LOC104975686	gene-LOC104975686	No description	+	gene	overlapping	0	70.6818	95.2206	27.193	41.6667	73.6842	16.9524	76.9231	78.1699	56.1688	87.5	98.75	70.8772	73.3333	92	65.1226	66.3636	96.6667	47.5758	50.3704	98	34.9091	57.931	97.6471	28.5091
ChrNC_037350,1:41754201-41754600	NC_037350,1	41754201	41754600		null					Not found	0	67.4217	90.3533	83.3333	90.4167	76.4286	78.202	86.6728	81.25	76.8466	85.2273	74.5977	87.1212	68.75	80.102	74.1645	81.835	88.4615	51.6667	76.2821	88.2353	85.9375	90.3846	94.3182	81.4286
ChrNC_037350,1:41754401-41754800	NC_037350,1	41754401	41754800		null					Not found	0	73.6333	91.4493	77.399	90.5152	79.7143	80.5616	86.9853	83.4615	80.7226	86.3636	78.3878	85.697	75	81.9983	77.1373	85.468	89.9692	63.75	80.4542	90.5882	87.5	91.2821	95.4545	81.3929
ChrNC_037350,1:47857001-47857400	NC_037350,1	47857001	47857400		DSP	gene-DSP	desmoplakin	-	gene	overlapping	0	66.3155	15.6404	50.1786	49.5	34.026	80.2545	39.6972	33.3333	47.002	37.9076	18.5714	7.76935	52.9303	26.1243	35.8844	30.2381	8.53654	23.4316	53.9286	13.7551	41.9917	51.0841	9.72222	57.7778
ChrNC_037350,1:47857201-47857600	NC_037350,1	47857201	47857600		DSP	gene-DSP	desmoplakin	-	gene	overlapping	0	66.466	16.3265	51.0417	52.2857	43.4416	81.9954	40.2355	32.9004	46.7292	37.7329	20.3571	8.66314	55.1859	29.842	37.6701	34.2007	9.22942	35.1042	57.7381	13.881	45.4022	49.8927	9.52381	61.3247
ChrNC_037350,1:47857401-47857800	NC_037350,1	47857401	47857800		DSP	gene-DSP	desmoplakin	-	gene	overlapping	0	66.6667	17.2414	51.9048	56	52.8571	83.7363	40.7738	32.3232	46.4564	37.5	22.1429	10.2273	57.4414	33.5598	39.4558	38.1633	10.1533	42.8571	61.5476	14.0068	48.8126	48.7013	9.25926	66.0539
ChrNC_037350,1:51707001-51707400	NC_037350,1	51707001	51707400		FOXF2	gene-FOXF2	No description	-	gene	downstream	1583	38.4615	67.2965	47.619	70.3861	58.6124	47.0167	57.8253	48.001	45.1453	54.3519	48.6631	40.7997	50.8336	54.0647	34.238	59.6948	62.4793	52.8188	68.2851	62.8551	52.9672	64.8352	73.7017	34.7403
ChrNC_037350,1:51707201-51707600	NC_037350,1	51707201	51707600		FOXF2	gene-FOXF2	No description	-	gene	downstream	1783	45.6294	74.8214	50.8929	76.4279	64.3673	52.3678	63.9951	55.7978	48.8095	58.3565	57.9323	47.7476	55.1932	63.2963	44.9602	64.4777	68.1629	53.8626	72.6515	71.1305	58.7825	72.2299	77.1513	36.8315
ChrNC_037351,1:1528601-1529000	NC_037351,1	1528601	1529000		null					Not found	0	91.7874	70.614	86.1538	96.875	85	98.2143	97.2136	91.7749	91.1794	88.9744	84.1667	80.7692	85.2055	69.697	94.4872	86.6667	66.8895	75	93.9655	55.4348	83.2168	87.069	75	97.7273
ChrNC_037351,1:3511001-3511400	NC_037351,1	3511001	3511400		null					Not found	0	60.6993	23.4703	95	37.7184	56.732	86.3843	65	38.5124	66.2582	49.6552	36.0228	33.5686	48.1022	57.6202	57	56.2879	34.1749	38.022	50.6333	38.1746	51.2353	51.6414	21.4876	66.0006
ChrNC_037351,1:4520001-4520400	NC_037351,1	4520001	4520400		null					Not found	0	89.249	62.1429	89.7558	96	91.5789	95.1376	92.4138	90.4286	96.695	86.3636	92.8	65.049	91.2464	78	85	81.8182	81.1111	82.7273	96.8961	71.1282	95.1478	80	74.7826	80.7806
ChrNC_037351,1:4520201-4520600	NC_037351,1	4520201	4520600		null					Not found	0	89.249	62.1429	89.7558	96	91.5789	95.1376	92.4138	90.4286	96.695	86.3636	92.8	65.049	91.2464	78	85	81.8182	81.1111	82.2727	96.8961	71.1282	95.1478	80	74.7826	85.8272
ChrNC_037351,1:4639201-4639600	NC_037351,1	4639201	4639600		null					Not found	0	86.6279	63.3929	98.8095	93.556	74.6711	82.3291	86.0465	83.5526	93.084	90.0943	75	76.3158	92.7867	76.875	70	74.7286	64.2857	59.3811	80.0199	68.9655	78.9076	63	60.9375	92.9654
ChrNC_037351,1:4866601-4867000	NC_037351,1	4866601	4867000		null					Not found	0	23.7548	45	1.38889	47.3214	58	23.2579	51.4099	58.6783	26.0571	66.9355	77.4194	46.4946	32.4537	57.5305	46.4286	50.2703	43.4856	37.1568	34.322	34.9206	56.3959	40.3086	50	12.7474
ChrNC_037351,1:4935201-4935600	NC_037351,1	4935201	4935600		null					Not found	0	75.5239	64.7798	92.5935	82.0187	65.6481	79.6476	78.4943	87.5761	84.45	87.7611	69.1106	62.8465	85.1961	66.2711	78.152	74.5258	55.0249	77.1488	89.1591	57.8782	85.7175	65.7701	50.9064	87.4583
ChrNC_037351,1:4935401-4935800	NC_037351,1	4935401	4935800		null					Not found	0	74.5726	64.3849	93.3619	84.4217	60	82.6286	73.7607	87.9766	87.7066	93.0546	71.9712	58.0952	88.5889	66.771	79.1569	67.8936	48.6425	67.7143	89.4045	47.7041	84.8369	60.5357	46.9491	88.272
ChrNC_037351,1:4982401-4982800	NC_037351,1	4982401	4982800		null					Not found	0	89.4646	67.8942	88.4726	81.8841	70.014	75.2134	93.1412	82.2917	86.5588	86.2063	84.3989	76.082	87.2695	76.7654	86.3612	69.2984	63.5806	91.9643	87.451	72.9114	78.3198	78.133	61.9608	81.7949
ChrNC_037351,1:4982601-4983000	NC_037351,1	4982601	4983000		null					Not found	0	88.7427	66.825	87.8978	81.721	69.828	74.3335	92.3145	80.7037	85.6926	85.3059	83.2248	75.138	86.4261	76.6421	84.7115	68.0801	64.4928	82.4868	86.2963	69.3003	77.8849	76.9324	60.7407	80.2422
ChrNC_037351,1:5304801-5305200	NC_037351,1	5304801	5305200		null					Not found	0	68.1481	41.3008	80.7051	79.1667	71.723	86.9898	70.1149	57.4449	77.4775	78.3333	73.4568	58.8235	78.2313	55.7124	58.7302	51.938	28.7013	50.3019	68.7949	30.2867	73.8367	53.9683	39.1304	93.8689
ChrNC_037351,1:5305001-5305400	NC_037351,1	5305001	5305400		null					Not found	0	68.8276	49.8628	82.3829	81.4486	70.1044	88.7352	70.5608	64.8789	76.0836	73.125	73.4754	65.4412	77.8887	57.0077	63.9489	60.6226	43.0357	62.8263	66.852	37.0161	70.9265	63.5308	47.5791	92.5299
ChrNC_037351,1:5305201-5305600	NC_037351,1	5305201	5305600		null					Not found	0	69.2353	55	83.3896	82.8178	69.1332	89.7825	70.8283	69.3393	75.2472	70	73.4866	69.4118	77.6831	57.7849	67.0802	65.8333	51.6364	70.3409	65.6863	41.0538	69.1804	69.2683	52.6482	91.7265
ChrNC_037351,1:5593801-5594200	NC_037351,1	5593801	5594200		null					Not found	0	82.1747	47.3118	89.3218	83.4235	73.6559	92.9969	85	82.2222	84.8485	84.2105	69.0476	70	82.7586	61.6601	71.7949	71.0145	47.8261	66.2607	85.5856	49.458	80.2469	77.2947	53.5714	88.1297
ChrNC_037351,1:5781801-5782200	NC_037351,1	5781801	5782200		null					Not found	0	77.6316	49.2754	88.3893	91.4751	83.3333	74.2424	68.1319	75.4386	72.2222	90.2778	71.6667	69.3978	89.8457	74.0741	81.3333	62.8205	47.193	46.5406	88.0952	46.5812	78.8129	69.3333	76	83.2024
ChrNC_037351,1:5904401-5904800	NC_037351,1	5904401	5904800		null					Not found	0	41.4243	43.7842	53.8558	73.9049	79.323	61.3075	67.8765	75.8016	58.2056	73.3599	80.2179	51.6225	46.643	62.7934	54.6061	65.7801	62.6786	64.5767	60.5889	46.4304	56.5022	58.3838	66.087	69.0178
ChrNC_037351,1:6327401-6327800	NC_037351,1	6327401	6327800		null					Not found	0	79.3592	47.2988	86.0026	84.0142	74.5741	89.8864	86.303	82.0975	90.1144	84.1987	80.7426	60.9172	86.6737	65.8134	80.6817	67.6385	50.1068	81.9401	84.1206	50.5891	86.1046	70.2623	65.7873	85.8398
ChrNC_037351,1:6622601-6623000	NC_037351,1	6622601	6623000		null					Not found	0	78.9163	66.6997	75.0362	74.6435	84.1877	52.1939	77.0579	74.634	64.5923	72.4346	72.3321	73.8095	69.5169	76.8187	77.9861	84.8583	54.321	67.188	83.9488	59.7554	77.6704	79.9416	66.6667	77.7596
ChrNC_037351,1:6622801-6623200	NC_037351,1	6622801	6623200		null					Not found	0	83.6782	67.1192	79.6052	80.746	83.8574	60.6144	77.3178	74.5786	67.1448	76.4216	75.662	80.4838	73.4939	75.1895	77.4621	82.992	58.547	67.605	83.099	59.257	79.8595	77.9472	54.2857	73.9777
ChrNC_037351,1:6623001-6623400	NC_037351,1	6623001	6623400		null					Not found	0	85.8333	57.5	80.1093	86.7647	73.1427	62.7371	75.2708	77.7368	63.7791	79.4118	78.1593	78.3467	70.8403	61.2836	71.875	64.6347	61.7165	63.3333	75.8436	48.9322	77.4746	59.375	45	55.8941
ChrNC_037351,1:7316601-7317000	NC_037351,1	7316601	7317000		CD226	gene-CD226	No description	+	gene	overlapping	0	92.0397	75.8539	95.1923	95.5243	87.175	92.2559	95.3242	90.6211	91.6946	88.1493	94.8684	85	94.4279	87.7772	80	95.8304	72.4694	90.4432	95.3021	82.354	80.6661	93.9104	82.9249	91.369
ChrNC_037351,1:7450801-7451200	NC_037351,1	7450801	7451200		DOK6	gene-DOK6	No description	-	gene	overlapping	0	82.5245	66.6667	97.1456	90.004	80.0425	90.2581	97.575	90.0794	88.2591	94.127	81.1896	71.0884	91.7247	79.1842	90.4417	93.8272	72.3941	59.0367	93.5578	72.7352	82.5455	91.5641	72.9521	95.8292
ChrNC_037351,1:7451001-7451400	NC_037351,1	7451001	7451400		DOK6	gene-DOK6	No description	-	gene	overlapping	0	92.6471	64.5833	100	87.7838	81.6538	84.2417	98.2143	89.2857	86.7637	95.5357	81.1594	72.3901	93.1818	80.3342	92.3913	96.2963	72.379	69.355	91.8367	72.2973	85.9171	91.3462	76.3889	96.25
ChrNC_037351,1:7676201-7676600	NC_037351,1	7676201	7676600		DOK6	gene-DOK6	No description	-	gene	overlapping	0	69.1057	54.1667	68.8889	70	70.9091	48.2143	76.2963	79.8246	68.8048	76.1905	72.5175	61.3333	73.1148	64.7106	59.4203	61.9048	50.5556	65.4321	72.973	38.7597	58.5034	67.5926	65.3333	64.4444
ChrNC_037351,1:7676401-7676800	NC_037351,1	7676401	7676800		DOK6	gene-DOK6	No description	-	gene	overlapping	0	69.1057	54.1667	68.8889	70	70.9091	48.2143	76.2963	79.8246	68.8048	76.1905	72.5175	61.3333	73.1148	64.7106	59.4203	61.9048	50.5556	65.4321	72.973	38.7597	58.5034	67.5926	65.3333	59.3687
ChrNC_037351,1:10097001-10097400	NC_037351,1	10097001	10097400		null					Not found	0	90	73.3333	90.1186	90.5263	86.6667	94.1463	99.2593	92.0635	98.6667	89.3016	83.4783	87.2727	93.7787	84.1379	87.5	97.8947	67.6923	61.6667	92.8571	71.3043	94.0476	89.6552	85	89.8868
ChrNC_037351,1:10097201-10097600	NC_037351,1	10097201	10097600		null					Not found	0	92.8571	75	91.9895	92.1053	88.0952	94.0048	99.3827	93.3862	98.8889	90.6217	84.7826	84.6939	94.0365	84.9959	88.6029	98.2456	70.696	66.6667	94.0476	76.087	89.6259	89.2581	86.4583	91.202
ChrNC_037351,1:11450601-11451000	NC_037351,1	11450601	11451000		null					Not found	0	86.4167	70.9848	90.2674	84.9953	88.5256	88.3363	77.0004	91.0738	89.6169	81.5484	80.0366	80.4191	80.2597	80.8307	92.0596	80.3111	78.4314	85.4167	87.6812	78.7221	83.8278	85.3419	70.3782	94.8517
ChrNC_037351,1:11450801-11451200	NC_037351,1	11450801	11451200		null					Not found	0	77	51.3131	93.1538	73.8002	78.3333	88.4354	56.8627	83.6627	85.2166	69.5054	61.3553	75.7091	64.0909	68.6325	84.1191	76.1404	63.1653	80.5556	78.2609	63.9956	74.9524	73.1529	42.7171	95.259
ChrNC_037351,1:17072001-17072400	NC_037351,1	17072001	17072400		null					Not found	0	95.6598	90.6926	85.6618	77.5253	63.9608	73.6752	82.5758	75.4282	61.9628	91.5968	91.4141	85.5769	88.6668	72.809	74.7619	78.7318	89.2507	72.7106	84.0717	85.3535	83.4195	90.0306	90.7407	78.0897
ChrNC_037351,1:19240801-19241200	NC_037351,1	19240801	19241200		null					Not found	0	81.25	83.3333	85.6771	93.125	78.4457	80.3988	95.7143	86.4747	81.3726	96.234	84.5588	68.3824	92.8884	90.4545	76.3158	82.6613	73.5	63.962	90.7895	59.914	79.5455	82.1429	74.7863	83.926
ChrNC_037351,1:25387201-25387600	NC_037351,1	25387201	25387600		null					Not found	0	87.2879	84.4444	71.4693	86.7739	93.9712	90.4324	74.5788	76.7949	70.8909	84.3709	89.8915	95.3804	91.6593	93.6714	94.3137	71.7922	74.1972	67.3111	85.4261	82.4851	88.3153	74.0632	75.1282	73.6278
ChrNC_037351,1:27945001-27945400	NC_037351,1	27945001	27945400		null					Not found	0	94.9247	77.6515	90.425	95.0918	85.4396	98.6667	95.873	98.7654	95.1976	98.6111	79.9489	66.7824	94.5694	88.8235	90.1072	95.1809	77.4749	98.4127	96.6667	78.0781	89.2449	96.5986	72.619	98.4848
ChrNC_037351,1:28126601-28127000	NC_037351,1	28126601	28127000		null					Not found	0	93.3773	64.8148	98.9011	99.0476	93.1973	94.6667	92.5926	92.1758	91.4286	95.7512	86.6939	91.6667	98.0114	83.1746	90.9957	96.5945	78.8889	60.4545	92.2582	67.6527	92.7786	96.0927	75.102	96.3202
ChrNC_037351,1:28126801-28127200	NC_037351,1	28126801	28127200		null					Not found	0	93.3773	66.6667	98.9011	98.1548	90.3061	93.7738	94.4444	91.0769	92.8571	95.7512	88.0408	93.75	98.0114	83.1746	90.7576	96.5945	79.4558	65.4545	91.5779	69.0717	95.8399	94.0094	75.3061	96.3202
[truncated: 191 more rows]

## Sheet: cauda old young
Probe	Chromosome	Start	End	Probe Strand	Feature	ID	Description	Feature Strand	Type	Feature Orientation	Distance	B5_caput	B5_corpus	B5_cauda	B1_caput	B1_corpus	B1_cauda	B2_caput	B2_corpus	B2_cauda	B3_caput	B3_corpus	B3_cauda	B4_caput	B4_corpus	B4_cauda	B6_caput	B6_corpus	B6_cauda	B7_caput	B7_corpus	B7_cauda	B8_caput	B8_corpus	B8_cauda
[truncated: 8 more rows]
