# Supplementary material for: CpG DNA methylation changes during epididymal sperm maturation in bulls
Source: Epigenetics Chromatin. 2023 May 30;16:20. doi: 10.1186/s13072-023-00495-6 (PMC10228035; doi:10.1186/s13072-023-00495-6)
Supplement: Supplementary file 4 — Additional file 4. Total methylated regions and differentially methylated regions identified for the three comparison [file 13072_2023_495_MOESM4_ESM.xlsx]

## Sheet: Total_MRs
Probe	Chromosome	Start	End	Feature	ID	Description	Feature Strand	Type	Feature Orientation	Distance	B1_caput	B2_caput	B3_caput	B4_caput	B5_caput	B6_caput	B7_caput	B8_caput	B1_corpus	B2_corpus	B3_corpus	B4_corpus	B5_corpus	B6_corpus	B7_corpus	B8_corpus	B1_cauda	B2_cauda	B3_cauda	B4_cauda	B5_cauda	B6_cauda	B7_cauda	B8_cauda
ChrNC_016145.1:4303201-4303600	NC_016145.1	4303201	4303600	null					Not found	0	41.8119	63.5137	68.3097	66.1801	55.952	69.1401	46.4428	65.4167	59.7805	52.3221	75.0761	81.4298	64.418	81.5188	56.9216	72.8846	32.9647	49.2743	63.1839	55.1732	59.675	66.9585	66.069	66.5259
ChrNC_016145.1:4303401-4303800	NC_016145.1	4303401	4303800	null					Not found	0	42.9854	59.3872	66.6404	67.8306	58.2082	67.6792	46.4428	65.4167	65.4258	50.0549	73.894	80.1601	70.073	80.3201	50.3683	72.8846	34.2862	46.8533	68.5639	55.3968	61.7657	70.0919	70.9567	69.4701
ChrNC_016145.1:4304401-4304800	NC_016145.1	4304401	4304800	null					Not found	0	48.3904	46.3208	51.6062	54.4434	42.0282	42.09	41.9037	36.7473	41.4086	46.6336	56.4527	51.3277	41.4347	47.3064	42.3188	42.9078	32.8066	45.9336	52.6461	47.4228	51.2704	43.7613	43.5298	43.5497
ChrNC_016145.1:4304601-4305000	NC_016145.1	4304601	4305000	null					Not found	0	52.9173	48.2148	53.0944	50.3044	37.854	43.5641	42.121	36.7047	46.4452	51.3073	54.7385	49.2626	41.5286	45.1467	39.7942	44.2009	35.4062	49.0297	49.1215	51.9358	50.9933	41.0259	38.4485	44.8677
ChrNC_016145.1:4304801-4305200	NC_016145.1	4304801	4305200	null					Not found	0	56.8659	56.2582	57.502	54.658	49.3636	52.2548	52.2356	51.6825	57.4647	59.4645	61.7741	55.8513	50.9438	55.116	49.5483	55.2106	39.628	52.441	53.0248	52.9726	50.9795	47.7649	45.7966	46.3086
ChrNC_016145.1:4305001-4305400	NC_016145.1	4305001	4305400	null					Not found	0	59.3827	59.2919	59.8922	60.1078	52.6352	54.106	57.481	55.0081	60.5603	63.8547	65.72	60.7014	53.3733	55.5426	53.0898	60.1374	40.8347	56.9733	55.3721	59.3918	54.8545	52.2538	50.6511	47.4687
ChrNC_016145.1:4305201-4305600	NC_016145.1	4305201	4305600	null					Not found	0	59.6145	60.1976	61.3985	61.558	52.6325	55.1514	59.3007	55.9832	62.0608	64.3381	67.952	61.7351	56.4368	56.3154	54.203	61.8545	41.4068	58.0169	56.2405	62.2428	55.5981	54.2805	50.943	48.6615
ChrNC_016145.1:4305401-4305800	NC_016145.1	4305401	4305800	null					Not found	0	59.7443	60.3231	61.959	61.3947	51.527	55.1711	58.4879	53.7711	61.703	62.7566	68.2713	58.2208	57.2944	56.866	51.9657	60.2465	41.2797	56.2731	55.4438	62.5422	52.9664	51.9612	49.7692	49.5137
ChrNC_016145.1:4305601-4306000	NC_016145.1	4305601	4306000	null					Not found	0	71.6621	71.5211	71.9693	71.9707	61.308	66.2439	66.4929	64.3661	71.2814	74.3207	78.1113	68.3946	65.4416	69.6094	62.1141	71.6238	54.3701	66.697	65.147	73.0939	59.4816	58.646	58.7555	58.5506
ChrNC_016145.1:4305801-4306200	NC_016145.1	4305801	4306200	null					Not found	0	68.8858	66.2405	70.5137	68.9439	58.6791	64.6661	66.1048	66.4235	69.9682	70.0695	75.2244	68.5533	65.2237	68.1908	61.0605	70.2088	51.2388	64.2786	61.3934	72.2724	54.8768	56.6583	57.4391	56.2394
ChrNC_016145.1:4306001-4306400	NC_016145.1	4306001	4306400	null					Not found	0	52.5109	47.3225	55.8896	55.7573	42.2298	48.047	43.1311	39.1784	51.8059	51.4042	54.7819	51.9734	48.5521	47.3418	42.0544	54.3044	39.576	51.2431	43.0038	47.8599	41.6955	45.5772	44.8072	44.8634
ChrNC_016145.1:4306201-4306600	NC_016145.1	4306201	4306600	null					Not found	0	61.323	63.7264	67.8729	65.4561	53.8161	59.348	60.16	62.2026	64.2932	63.4182	68.2139	66.5674	62.076	62.324	59.6049	69.112	51.1194	61.3859	59.1042	64.3138	55.1408	56.5516	57.0963	56.3723
ChrNC_016145.1:4306401-4306800	NC_016145.1	4306401	4306800	null					Not found	0	70.7795	76.2776	74.9206	73.7581	64.7901	70.7226	70.8128	73.5537	75.1812	72.019	79.5082	75.4741	71.4485	72.6663	69.651	75.5226	57.0809	68.7935	70.3616	75.4552	63.5851	66.1361	64.3996	61.6046
ChrNC_016145.1:4306601-4307000	NC_016145.1	4306601	4307000	null					Not found	0	63.6945	69.5847	66.2483	68.476	60.1833	61.8343	62.3084	63.2151	68.5984	64.3615	70.802	66.6294	62.1945	63.7106	60.2521	66.9433	52.2852	62.6622	65.49	66.4355	60.8892	60.9984	55.7339	56.0235
ChrNC_016145.1:4306801-4307200	NC_016145.1	4306801	4307200	null					Not found	0	61.3392	60.1762	60.3071	62.8608	51.6624	54.2396	57.0098	59.3179	65.2824	62.7622	66.5874	61.9883	57.1252	58.6726	54.0636	62.9003	43.7408	56.9306	58.8317	61.8782	53.193	53.8774	47.6315	51.3077
ChrNC_016145.1:4307001-4307400	NC_016145.1	4307001	4307400	null					Not found	0	73.2018	67.9268	69.7713	69.0505	56.0961	64.3945	67.4448	73.2762	75.189	74.131	79.0875	74.2495	68.8375	69.9613	65.2525	73.3843	49.0117	64.9341	64.1456	74.1914	55.7681	59.0489	56.452	58.166
ChrNC_016145.1:4984401-4984800	NC_016145.1	4984401	4984800	null					Not found	0	72.2928	71.0451	72.2696	73.3649	65.7977	79.2113	77.8799	79.5827	80.1788	81.3109	85.3684	85.8099	80.0075	80.1557	79.4218	83.2507	49.5388	72.162	78.2688	75.2953	62.2629	62.9389	58.6056	55.221
ChrNC_016145.1:4984601-4985000	NC_016145.1	4984601	4985000	null					Not found	0	70.7011	70.4292	71.4143	71.2995	64.2236	75.036	73.0339	74.8232	77.6583	77.7892	81.9138	81.7079	75.1362	77.8197	75.3649	81.744	51.1093	72.0811	75.6068	75.5099	60.6364	65.4015	60.9036	60.3847
ChrNC_016145.1:4984801-4985200	NC_016145.1	4984801	4985200	null					Not found	0	69.9398	70.1347	71.0052	70.3117	63.4707	73.0392	70.7163	72.547	76.4529	76.1049	80.2616	79.7461	72.8065	76.7024	73.4246	81.0234	51.8604	72.0424	74.8005	75.6125	59.8586	67.4281	62.0026	62.8543
ChrNC_016145.1:4986201-4986600	NC_016145.1	4986201	4986600	null					Not found	0	72.3866	74.1288	77.3909	78.9423	68.097	80.3171	80.4045	81.6274	81.302	85.2377	85.4596	84.0578	82.4047	82.5391	78.9042	84.5217	53.5399	76.7618	75.4491	78.7668	68.8822	70.2151	69.9494	70.1568
ChrNC_016145.1:4986401-4986800	NC_016145.1	4986401	4986800	null					Not found	0	74.6992	75.6454	78.5392	79.0471	70.1309	81.5559	80.2181	82.6037	82.5953	84.3281	87.0886	86.2648	81.987	83.3596	80.4829	85.0413	56.5293	75.6271	78.2498	79.4573	70.2989	73.4384	70.5613	70.3218
ChrNC_016145.1:4986601-4987000	NC_016145.1	4986601	4987000	null					Not found	0	74.7943	74.6831	77.5047	77.7468	67.3059	78.6084	74.5164	81.6776	81.284	80.6047	86.6092	84.3035	81.9113	84.9768	79.915	83.1749	58.4852	73.4547	77.1968	80.2031	66.73	72.2121	66.6598	64.3613
ChrNC_016145.1:4986801-4987200	NC_016145.1	4986801	4987200	null					Not found	0	71.2506	72.6942	73.8396	73.9835	63.41	73.7162	69.6059	76.2468	76.7344	77.8051	82.0509	80.337	78.4426	81.0782	75.1696	80.2776	55.6908	70.2073	72.201	75.4355	64.7647	68.3871	63.1936	59.5723
ChrNC_016145.1:4987001-4987400	NC_016145.1	4987001	4987400	null					Not found	0	69.2897	72.8077	72.8968	73.2364	65.323	72.8895	71.9226	73.6004	75.4816	77.3519	80.8415	79.0906	75.492	76.2265	72.8882	79.6492	49.6706	68.6246	68.6893	73.8945	63.7061	64.0134	63.0364	57.6992
ChrNC_016145.1:4987201-4987600	NC_016145.1	4987201	4987600	null					Not found	0	63.7006	66.5026	66.7695	66.8097	59.1386	67.0485	66.6889	69.6831	70.2527	70.4054	74.5344	71.8775	67.8196	66.676	66.1672	72.9012	41.5411	59.9424	64.7678	67.8363	57.4155	58.219	57.1081	50.8573
ChrNC_016145.1:4987401-4987800	NC_016145.1	4987401	4987800	null					Not found	0	65.5527	66.7478	65.287	64.7821	54.0975	63.779	64.9608	68.8349	69.2752	71.5678	72.9408	71.367	66.3947	67.2279	63.125	71.8667	39.8352	59.6469	65.1923	66.4838	58.3192	56.5879	56.9472	55.9353
ChrNC_016145.1:4987601-4988000	NC_016145.1	4987601	4988000	null					Not found	0	74.7572	74.2711	71.727	73.0195	60.6867	71.0016	73.9346	75.1189	76.6378	81.1132	80.1835	80.7453	74.2066	77.2781	71.0159	79.1845	47.1599	68.9201	68.981	75.8581	65.2116	60.6188	62.4345	64.3631
ChrNC_016145.1:4987801-4988200	NC_016145.1	4987801	4988200	null					Not found	0	82.378	74.2299	67.037	79.1919	63.6392	75.552	79.4841	69.2375	77.7755	74.4877	87.2178	83.4891	70.5063	68.3472	72.5305	78.4587	48.6202	70.9707	57.9512	85.7639	60.5952	55.2891	54.5121	63.4978
ChrNC_016145.1:4988001-4988400	NC_016145.1	4988001	4988400	null					Not found	0	64.3542	62.1764	65.7419	67.8643	59.3675	66.986	67.9309	62.215	69.4969	66.0481	77.4977	70.5589	68.8422	68.7043	67.0692	71.4941	38.8137	58.5906	64.0029	73.0644	54.8848	57.4132	54.5858	55.3536
ChrNC_016145.1:4988201-4988600	NC_016145.1	4988201	4988600	null					Not found	0	66.05	65.7795	63.8272	71.7735	61.5839	69.2531	68.9911	69.8036	70.5428	72.2633	77.3742	72.5594	70.2425	71.3153	67.5607	71.5746	44.925	62.1251	65.4624	72.1379	59.2526	61.5511	55.9261	55.7576
ChrNC_016145.1:4988401-4988800	NC_016145.1	4988401	4988800	null					Not found	0	68.3778	71.8046	65.8213	74.3066	59.9482	73.1907	69.9874	74.4433	73.9493	77.9783	80.2317	77.0238	74.23	75.0736	72.5837	76.3567	45.0281	69.1936	70.004	75.4651	62.7439	65.5915	54.2598	58.9157
ChrNC_016145.1:4988601-4989000	NC_016145.1	4988601	4989000	null					Not found	0	70.7013	72.5898	69.0611	71.1183	57.9324	72.5443	70.5158	73.7626	74.3095	77.9332	81.0933	79.4256	76.0965	79.1221	75.469	80.3344	41.2286	69.383	68.4205	77.9362	63.1671	63.3817	49.1938	69.2822
ChrNC_016145.1:4988801-4989200	NC_016145.1	4988801	4989200	null					Not found	0	73.629	64.7246	67.9148	68.8156	61.7654	68.4783	68.3795	75.089	71.862	72.6082	79.6952	76.6592	66.2534	77.9495	65.8679	75.8435	43.9156	57.6478	63.1847	69.3649	60.5627	57.5482	55.5606	62.4817
ChrNC_016145.1:4989001-4989400	NC_016145.1	4989001	4989400	null					Not found	0	74.2995	64.0595	67.9259	70.4746	63.269	68.3641	66.3548	77.1455	73.3712	73.4641	80.6419	77.1145	65.313	76.1063	65.4636	77.0999	44.7399	59.7344	64.8998	70.5707	62.4352	57.9111	59.117	55.793
ChrNC_016145.1:4989201-4989600	NC_016145.1	4989201	4989600	null					Not found	0	75.3591	63.582	70.6244	73.2792	69.7008	65.4758	67.9194	76.5104	75.0845	78.3284	79.6072	79.7423	69.4512	71.4451	66.8902	81.4546	51.1273	66.7915	66.8258	77.3069	70.363	58.837	61.3834	54.1569
ChrNC_016145.1:4990001-4990400	NC_016145.1	4990001	4990400	null					Not found	0	66.7031	71.1855	74.3849	75.8908	72.9285	79.8243	68.2112	79.697	73.0212	77.6397	75.968	82.4161	78.8063	80.2878	78.875	83.3285	58.9475	73.6759	71.5643	86.3787	62.6236	73.1041	73.9959	64.256
ChrNC_016145.1:4990201-4990600	NC_016145.1	4990201	4990600	null					Not found	0	67.9898	71.8872	75.3314	76.3849	73.5335	78.2101	68.9894	80.2778	73.8048	78.312	76.7955	83.0134	81.3376	81.1449	79.3587	83.8438	59.6748	73.6274	75.479	86.4878	63.1617	73.7718	74.816	65.5742
ChrNC_016145.1:4990401-4990800	NC_016145.1	4990401	4990800	null					Not found	0	80.1707	80.6889	75.4856	80.4727	61.7411	80.2613	76.8692	75.9268	82.9039	84.9474	84.3257	85.7997	80.8942	80.0975	76.958	85.7762	47.6623	65.1454	78.5203	76.0536	72.4194	64.5333	68.7949	73.1464
ChrNC_016145.1:4990601-4991000	NC_016145.1	4990601	4991000	null					Not found	0	82.1136	77.8971	74.6367	80.3078	65.6791	77.7949	75.2096	77.3429	75.2931	84.8834	87.0073	84.5961	78.2074	78.838	77.9394	80.2047	50.4321	67.925	75.7729	75.9666	63.0543	60.7056	57.3253	64.5555
ChrNC_016145.1:4990801-4991200	NC_016145.1	4990801	4991200	null					Not found	0	86.0199	74.7656	75.8111	82.8927	72.9355	72.3171	72.2171	79.2599	67.0488	87.7736	89.338	84.7282	78.5824	79.7333	80.5148	76.4511	55.7114	75.2734	77.1901	77.9102	45.8173	53.0463	49.8019	54.9682
ChrNC_016145.1:4997001-4997400	NC_016145.1	4997001	4997400	null					Not found	0	51.546	59.6059	71.9026	70.0225	61.1158	67.328	57.8223	71.0784	63.7953	77.1003	81.8736	78.6427	81.8458	75.2972	71.7776	82.2917	32.9193	61.3623	69.6965	78.0172	70.2377	65.5315	62.6359	66.2939
ChrNC_016145.1:4997201-4997600	NC_016145.1	4997201	4997600	null					Not found	0	50.6111	68.6621	71.8868	69.4309	57.0888	66.4151	58.6649	70.7908	66.0304	75.8917	80.4304	76.2884	78.2824	78.3753	70.8792	82.8275	37.1172	61.2534	67.7201	82.4595	69.3023	65.8063	64.5859	60.945
ChrNC_016145.1:4997401-4997800	NC_016145.1	4997401	4997800	null					Not found	0	48.3407	81.9559	74.5372	67.9942	64.9543	65.0043	59.9669	70.3463	77.5357	72.4671	82.0103	73.721	69.6283	82.4794	73.5239	83.5419	49.0112	60.989	62.9204	88.3826	66.6519	67.9462	67.9008	47.9549
ChrNC_016145.1:5028601-5029000	NC_016145.1	5028601	5029000	null					Not found	0	72.4286	43.6667	43.7103	45.5	60.4965	31.5914	49.794	35.3333	27.3	36.8	29.627	28.0851	19.188	19.3238	22.5339	19.2857	65.5569	67.7493	41.8806	39.5328	55.6876	33.0628	28.6317	53.1457
ChrNC_016145.1:5028801-5029200	NC_016145.1	5028801	5029200	null					Not found	0	68.619	44	35.041	37.1667	53.3171	26.1075	45.0114	32.5556	23.5899	36.4561	26.8493	23.9184	14.3008	15.8571	20.362	16.7857	68.5322	65.3419	41.2213	34.1481	66.021	25.3247	27.5557	55.6457
ChrNC_016145.1:5051001-5051400	NC_016145.1	5051001	5051400	null					Not found	0	70.3106	72.0418	71.3587	64.1324	68.75	65.0993	62.4955	65.2283	62.9979	60.2193	55.4367	58.9462	57.4836	64.8148	59.1483	51.8648	54.8328	52.3587	43.8821	51.8728	65	52.7869	59.7222	63.3333
ChrNC_016145.1:5051201-5051600	NC_016145.1	5051201	5051600	null					Not found	0	64.8298	64.5869	59.9707	53.6077	62.0888	55.6426	57.2883	58.832	54.7956	51.4145	46.8806	50.5656	48.7945	53.8743	52.7394	46.8531	53.6246	45.652	38.7256	42.7508	55.8929	36.4706	56.7917	55.8333
ChrNC_016145.1:5087601-5088000	NC_016145.1	5087601	5088000	null					Not found	0	47.9293	33.3333	34.058	46.6667	40.3344	32.5023	38.982	26.4957	31.9231	37.4269	30.754	36.6802	26.204	27.0559	23.2593	30.7692	21.4666	41.3279	39.5266	35.7551	38.9394	32.7071	31.5695	34.1897
ChrNC_016145.1:5953801-5954200	NC_016145.1	5953801	5954200	null					Not found	0	75	58.3333	76.9981	73.1707	83.3333	73.9583	86.6667	74.6377	78.5556	76.4706	76.8116	81.4286	79.3846	75	76.5957	79.1667	76.7521	75.9444	84.8485	85.9649	91.1111	81.25	82.3099	94.4444
ChrNC_016145.1:5954001-5954400	NC_016145.1	5954001	5954400	null					Not found	0	73.715	57.1429	75.5221	70.0362	75.8773	76.7857	83.8095	74.0787	76.5238	71.7017	77.0186	74.5805	78.3297	79.1667	76.8997	76.7857	71.9414	70.2619	69.7588	78.1955	80.9524	75.7483	77.3272	82.2421
ChrNC_016145.1:5954201-5954600	NC_016145.1	5954201	5954600	null					Not found	0	72.7513	56.25	75.8958	78.4569	70.2853	82.0913	81.6667	73.6594	75	68.125	77.1739	69.4444	77.5385	82.2917	83.0851	75	68.3333	66	58.4416	72.3684	73.3333	71.622	73.5901	73.0903
ChrNC_016145.1:6204201-6204600	NC_016145.1	6204201	6204600	LOC100851175	gene32435	No description	+	gene	overlapping	0	56.6327	64.7601	71.8085	60.8491	42.5532	61.3636	53.0612	62.8832	59.7303	65.9091	72.5495	57.2917	63.1726	68.1818	55.0971	57.996	31.8182	51.7647	60	54.6296	50	71.4286	64.2857	44.1861
ChrNC_016145.1:6204401-6204800	NC_016145.1	6204401	6204800	LOC100851175	gene32435	No description	+	gene	overlapping	0	55.4882	59.5499	67.9691	65.3032	48.284	64.5283	52.8426	63.2588	59.9263	63.2468	71.3925	62.5796	65.4837	65.8442	60.7231	61.2132	32.3129	52.3143	60.2889	61.9048	50.8086	68.4962	58.9056	43.2286
ChrNC_016145.1:6204601-6205000	NC_016145.1	6204601	6205000	LOC100851175	gene32435	No description	+	gene	overlapping	0	60.8678	62.9527	65.8504	63.2966	53.1809	64.5825	47.6863	65.8198	61.5844	68.7644	68.8428	68.2422	67.8863	65.6109	63.291	68.8507	37.0123	59.4187	60.8421	64.0649	41.2006	64.7863	58.4621	40.4362
ChrNC_016145.1:6204801-6205200	NC_016145.1	6204801	6205200	LOC100851175	gene32435	No description	+	gene	overlapping	0	60.0553	64.0427	63.0235	59.9903	54.9395	61.2812	44.1991	63.5262	61.7067	69.5794	66.8811	68.9912	68.2234	63.8392	62.2491	67.2624	38.682	58.5896	59.9803	61.4252	35.8747	61.0843	55.5629	37.3134
ChrNC_016145.1:6205001-6205400	NC_016145.1	6205001	6205400	LOC100851175	gene32435	No description	+	gene	overlapping	0	48.7351	58.3412	52.9433	50.8509	56.2401	52.8241	40.7202	50.3156	63.8376	60.1115	62.0006	62.8948	61.9895	58.664	57.245	53.7527	36.6936	43.6749	54.0453	54.6386	32.0238	42.3976	37.7441	29.2095
ChrNC_016145.1:6205201-6205600	NC_016145.1	6205201	6205600	LOC100851175	gene32435	No description	+	gene	overlapping	0	55.5556	58.7719	55.873	48.3389	53.6075	60	44.7619	53.9185	71.7172	60.0257	61.9488	58.8164	53.9418	65.9612	57.9514	64.5833	35.5835	48.1226	52.2199	61.0661	33.3333	43.6364	35.9684	31.6134
ChrNC_016145.1:6211001-6211400	NC_016145.1	6211001	6211400	null					Not found	0	59.9272	50.0529	60.744	59.0459	61.7182	52.2239	56.3533	52.3822	59.542	54.915	70.597	48.9539	54.3723	50.3844	47.6275	46.3362	58.4016	63.6497	54.5931	71.6507	62.5	39.2282	57.9904	44.2455
ChrNC_016145.1:6211201-6211600	NC_016145.1	6211201	6211600	null					Not found	0	49.9391	39.7667	48.244	52.2602	47.1946	39.9746	48.5623	37.2746	49.1371	44.1784	57.2021	33.6167	41.642	39.1766	37.4355	34.2663	47.868	50.2701	48.673	56.4985	50	38.0681	51.3505	45.2334
ChrNC_016145.1:6212201-6212600	NC_016145.1	6212201	6212600	null					Not found	0	49.1559	44.9669	45.9289	46.3225	49.0727	31.7294	38.3357	30.315	33.916	46.0396	40.561	39.6218	33.6759	30.1641	31.937	32.1813	44.4764	41.2723	39.8548	40.6609	45.1754	38.9953	45.3272	50.4901
ChrNC_016145.1:6212401-6212800	NC_016145.1	6212401	6212800	null					Not found	0	45.5791	43.2275	42.1727	44.9851	58.9151	29.1193	35.8757	30.5641	34.4755	43.0928	35.1309	46.6414	47.2188	29.0311	31.005	28.7041	54.5422	47.9259	45.0897	37.7395	61.2502	43.471	46.1647	51.3738
ChrNC_016145.1:6216801-6217200	NC_016145.1	6216801	6217200	null					Not found	0	64.7893	69.3251	70.1453	70.3596	69.4453	71.3394	73.3563	72.905	64.767	65.4258	69.0942	71.6865	73.1165	68.1714	72.3692	80.6765	64.3588	68.218	57.067	73.9515	73.5291	74.0276	74.5367	83.4466
ChrNC_016145.1:6217001-6217400	NC_016145.1	6217001	6217400	null					Not found	0	61.6013	62.5643	60.6528	67.8592	58.1154	64.0671	62.4538	62.7526	54.0736	52.5926	64.0849	71.9386	61.5497	54.6381	62.3773	76.424	55.7773	63.6096	59.3389	64.3056	63.2104	59.3831	54.6424	78.375
ChrNC_016145.1:8919601-8920000	NC_016145.1	8919601	8920000	null					Not found	0	62.0784	52.7916	48.7127	56.9849	53.6658	43.5712	60.2781	41.9983	39.5599	44.6393	38.2081	37.0799	32.0376	35.184	40.5368	35.8459	67.6116	53.8376	44.9155	47.5452	65.5385	31.5959	66.5842	54.2689
ChrNC_016145.1:8919801-8920200	NC_016145.1	8919801	8920200	null					Not found	0	57.9365	44.3003	43.9674	51.4091	45.8736	36.0517	51.1972	28.1252	33.1647	36.912	28.8486	28.4499	24.6545	26.7433	30.9531	25.0504	74.4678	49.698	48.048	42.3566	62.4192	38.5379	55.2081	49.9773
ChrNC_016145.1:8920001-8920400	NC_016145.1	8920001	8920400	null					Not found	0	68.9373	56.3558	55.1139	53.2462	53.163	47.2931	57.6248	37.6502	37.8433	52.0381	43.6851	41.5954	39.7789	35.6063	38.394	37.123	83.2229	60.783	60.6402	55.4024	72.4177	45.1834	66.7308	61.5488
ChrNC_016145.1:8920201-8920600	NC_016145.1	8920201	8920600	null					Not found	0	74.5721	66.7668	65.1852	51.8954	55.2242	53.4323	64.1069	51.2121	49.5367	58.6559	51.5132	51.8523	50.5379	44.8297	45.1374	46.0494	78.3314	66.5366	58.9918	55.5144	73.562	48.7169	73.3961	67.9289
ChrNC_016145.1:8920601-8921000	NC_016145.1	8920601	8921000	null					Not found	0	68.7927	66.2897	65.6345	69.711	59.3893	45.251	75.4694	55.4106	54.1217	69.1075	66.0676	56.8483	60.9802	52.5767	50.7671	51.3727	78.1088	68.9435	57.0351	59.3902	70.2109	54.6613	56.3445	79.9619
ChrNC_016145.1:8920801-8921200	NC_016145.1	8920801	8921200	null					Not found	0	71.7337	58.6012	53.7428	58.041	62.2821	46.6667	55.9814	34.5091	54.5948	47.4107	60.6684	49.4888	40.8281	41.8339	34.1971	46.9865	76.9951	64.8156	54.7255	49.3502	61.202	43.2003	54.7482	64.6805
ChrNC_016145.1:8921001-8921400	NC_016145.1	8921001	8921400	null					Not found	0	70.4591	61.5042	55.6845	58.2327	60.5702	48.5521	55.7382	43.7313	53.4499	54.8782	53.9777	49.477	39.842	46.8893	43.3156	53.5358	68.6167	71.1111	52.5446	58.2609	54.0577	46.9363	60.0757	63.0159
ChrNC_016145.1:8931201-8931600	NC_016145.1	8931201	8931600	null					Not found	0	82.2027	81.0552	74.5016	78.6473	78.0236	58.75	72.1591	67.4121	63.5247	69.0121	69.4731	60.965	64.8022	47.0058	49.7215	60.2564	84.3824	78.1148	63.9966	63.0201	75.6548	55.9039	75.7528	73.0845
ChrNC_016145.1:8931401-8931800	NC_016145.1	8931401	8931800	null					Not found	0	81.8979	81.1128	77.4068	77.4832	79.6868	57.037	72.9167	68.7943	66.036	70.0782	70.2622	63.5281	67.2414	47.072	55.7117	63.2479	86.5098	80.8145	64.4533	66.6139	74.7933	57.5002	76.7936	74.6606
ChrNC_016145.1:8932201-8932600	NC_016145.1	8932201	8932600	LOC100849084	gene32454	No description	+	gene	downstream	1813	81.4366	82.2368	71.9512	82.0621	83.4821	78.7121	81.635	77.9348	69.2708	79.6235	71.7149	66.1498	74.5286	72.2656	72.1809	70.6731	81.0638	82.4558	67.8716	77.1429	65.4762	67.2024	80.9211	80.8929
ChrNC_016145.1:8932401-8932800	NC_016145.1	8932401	8932800	LOC100849084	gene32454	No description	+	gene	downstream	1613	85.9174	83.9888	78.3972	83.7974	86.7151	82.381	84.2579	81.2689	74.2772	85.1095	79.1333	72.0465	76.354	75.7102	75.7959	76.0989	82.6858	84.341	73.8546	83.0778	71.3435	73.7638	82.9338	85
ChrNC_016145.1:8932601-8933000	NC_016145.1	8932601	8933000	LOC100849084	gene32454	No description	+	gene	downstream	1413	77.4775	86.8552	79.6189	82.2149	80.9243	66.4802	73.78	65.6205	83.0999	82.1409	76.4965	72.0767	74.8252	66.5398	67.0988	74.4433	77.2727	83.5598	76.3739	85.1351	87.527	79.5926	80.5074	84.2449
ChrNC_016145.1:8938601-8939000	NC_016145.1	8938601	8939000	LOC100849084	gene32454	No description	+	gene	upstream	972	73.7864	73.7522	67.428	68.0141	60.6132	54.9936	62.8267	57.1005	49.2587	65.7422	57.2876	56.8127	53.0661	39.6004	46.5175	42.6975	71.1701	72.081	54.2983	69.9228	69.0275	50.3378	49.9213	55.7971
ChrNC_016145.1:8938801-8939200	NC_016145.1	8938801	8939200	LOC100849084	gene32454	No description	+	gene	upstream	1172	66.1428	64.8049	57.8777	56.1613	51.212	45.1936	51.4869	40.4494	40.3219	55.0507	43.8685	45.3571	42.3938	32.1161	33.9114	34.3423	55.6567	66.4865	44.4785	52.4106	63.1088	48.9861	55.3491	53.1105
ChrNC_016145.1:8939001-8939400	NC_016145.1	8939001	8939400	LOC100849084	gene32454	No description	+	gene	upstream	1372	65.2865	56.8376	63.7797	45.8649	54.9051	54.2743	49.5006	49.534	51.9565	56.4649	42.2871	48.7559	43.5835	39.6718	38.6474	42.6136	66.2487	67.1992	44.8112	49.3082	48.6069	25.5475	63.3301	55.8116
ChrNC_016145.1:8939201-8939600	NC_016145.1	8939201	8939600	LOC100849084	gene32454	No description	+	gene	upstream	1572	71.8367	67.9021	70.7548	52.4313	69.7701	60.027	54.6429	57.9545	65.2632	66.0551	59.9372	56.267	51.3846	48.696	46.7293	49.3507	71.926	72.0812	54.2158	56.9565	48.7609	23.109	72.2603	63.5111
ChrNC_016145.1:8939401-8939800	NC_016145.1	8939401	8939800	LOC100849084	gene32454	No description	+	gene	upstream	1772	63.6102	64.2045	60.0123	56.9665	73.3238	34.7816	49.7024	54.8972	52.7694	52.7124	52.662	41.4619	28.4135	32.1429	36.6667	41.1172	80.8586	58.0555	43.9916	53.4325	69.123	56.6667	60.4762	65.0417
ChrNC_016145.1:8939601-8940000	NC_016145.1	8939601	8940000	LOC100849084	gene32454	No description	+	gene	upstream	1972	62.1517	70.4167	66.1519	65.5901	70.8333	44.7129	65.881	59.5238	56.0137	47.8927	52.7778	46.4842	35.2805	29.0323	37.0085	42.4038	84.0909	64.0684	55.2781	59.2105	74.6377	50.125	56.131	58.3
ChrNC_016145.1:8955401-8955800	NC_016145.1	8955401	8955800	LOC100849124	gene32456	No description	+	gene	downstream	1351	81.4906	83.6071	79.1972	80.9687	77.0187	58.5563	85.0647	65.4865	69.0275	71.7778	70.0615	65.9809	54.8149	60.5693	57.9869	66.0094	71.3636	79.7215	76.5445	65.3782	81.6993	62.2383	68.1237	72.448
ChrNC_016145.1:8955601-8956000	NC_016145.1	8955601	8956000	LOC100849124	gene32456	No description	+	gene	downstream	1151	80.7912	81.8417	77.3425	79.0411	75.8102	55.4404	82.2913	64.1325	67.5044	69.5661	67.9864	64.0544	51.6694	58.0934	56.1632	63.7461	74.0254	78.2577	74.6829	63.6329	78.446	59.4606	68.4235	70.7607
ChrNC_016145.1:8958801-8959200	NC_016145.1	8958801	8959200	LOC100849124	gene32456	No description	+	gene	overlapping	0	66.6088	66.9231	57.4074	63.7398	60.9032	42.4419	55.4428	47.9718	51.0963	57.0552	61.9406	46.0874	39.8763	38.9014	36.372	41.1204	62.0256	63.9763	56.6749	56.3997	68.8312	47.4163	60.6781	56.5562
ChrNC_016145.1:8959001-8959400	NC_016145.1	8959001	8959400	LOC100849124	gene32456	No description	+	gene	overlapping	0	68.5082	68.9709	58.1556	65.5413	62.976	46.8765	57.5085	50.0925	53.293	58.1039	63.0633	48.7588	43.5807	41.4707	39.8222	44.4492	63.7	65.1143	58.3719	55.9954	70.4521	48.3565	60.9825	59.3088
ChrNC_037328.1:169401-169800	NC_037328.1	169401	169800	null					Not found	0	36.8677	38.3412	29.4605	41.6179	49.1482	48.6102	42.0845	43.7446	44.344	48.2456	48.4858	53.7493	49.9516	56.2265	41.1535	46.3771	28.8319	33.8188	51.5633	42.7464	44.8992	57.806	45.3151	39.5391
ChrNC_037328.1:169601-170000	NC_037328.1	169601	170000	null					Not found	0	38.467	43.1144	32.5884	47.3355	48.7953	49.8467	46.1467	45.8486	47.7024	51.3228	52.5136	58.2143	50.732	58.4408	44.7573	48.0009	33.7295	34.716	54.6091	47.5215	44.1036	54.2189	46.6403	39.4383
ChrNC_037328.1:178401-178800	NC_037328.1	178401	178800	null					Not found	0	38.4967	34.8745	38.5714	15.1724	45	51.8889	36.3333	54.2857	35.9684	60	62.8571	53.1034	44.3478	60.8333	44.0909	51.1111	36.7742	45.2763	37	46	10.5263	38.7209	39.383	15.2381
ChrNC_037328.1:178601-179000	NC_037328.1	178601	179000	null					Not found	0	44.9982	41.7013	43.5106	26.2849	46.6667	56.2963	39.8148	53.254	43.841	59.375	67.7489	61.7433	45.4106	59.058	44.3556	55.5556	37.2581	46.3802	39.25	46.5	12.7924	47.2727	45.6201	18.8457
ChrNC_037328.1:178801-179200	NC_037328.1	178801	179200	null					Not found	0	53.125	51.1929	51.9165	36.98	40.9524	61.8056	44.1667	40.1235	45.7232	42.3611	65.8971	59.3923	46.7391	56.8388	35.3952	61.1111	33.8465	44.5619	39.7222	52.037	15.625	54.5455	32.6761	23.3553
ChrNC_037328.1:195801-196200	NC_037328.1	195801	196200	null					Not found	0	52.0155	40.8476	39.7645	37.8588	30.459	33.3892	49.1208	48.7316	38.8158	41.8698	41.7627	48.8841	27.8571	47.5	47.0588	41.6552	23.5366	31.2508	48.9583	41.1376	40.7325	41.4964	46.6592	28.125
ChrNC_037328.1:196001-196400	NC_037328.1	196001	196400	null					Not found	0	42.2222	33.4758	32.186	33.0188	22.2787	25.731	41.4634	45.3677	31.5789	32.5941	32.0725	39.8914	21.2245	39.1667	40.5229	32.308	20	24.7186	37.5	35.8025	36.1282	37.7847	42.4149	27.381
ChrNC_037328.1:312601-313000	NC_037328.1	312601	313000	null					Not found	0	54	42.6235	56.837	55.1278	34.245	32.1429	49.526	53.5376	62.9704	35	69.299	55.112	59.6411	54.1639	51.3136	52.782	22.807	39.8605	39.036	50.8729	17.3462	23.442	43.5458	33.4153
ChrNC_037328.1:312801-313200	NC_037328.1	312801	313200	null					Not found	0	55.9504	49.8234	57.8433	44.2269	36.2179	44.4805	41.2136	53.8817	59.5733	56.2698	71.1263	63.7355	54.9446	55.2856	65.4422	64.0052	20.1754	35.1297	45.4351	42.3885	33.9744	25.731	36.4286	29.0683
ChrNC_037328.1:313001-313400	NC_037328.1	313001	313400	null					Not found	0	62.8283	51.7962	64.5797	45.8718	37.9487	56.8182	38.2283	55.8965	65.0909	72.2222	77.4535	75.463	56.1877	62.3016	71.9365	70.1462	18.9474	36.5844	45.3333	50.4274	38.0556	28.1032	40	30.2422
ChrNC_037328.1:391601-392000	NC_037328.1	391601	392000	LOC112447010	gene-LOC112447010	No description	-	gene	overlapping	0	93.2778	65.0837	79.9622	83.9394	82.8956	70.9402	98.1982	69.4444	87.5479	69.2811	87.7778	84.9765	82.4241	87.7011	92.3077	68.9394	94.2577	64.6198	82.2175	94.8718	83.4258	49.014	93.1746	57.186
ChrNC_037328.1:391801-392200	NC_037328.1	391801	392200	LOC112447010	gene-LOC112447010	No description	-	gene	overlapping	0	93.2778	65.0837	79.9622	82.7273	82.8956	70.9402	98.1982	69.4444	87.5479	69.2811	87.7778	84.9765	82.4241	87.7011	92.3077	68.9394	94.2577	59.0822	82.2175	94.8718	83.4258	70.5788	93.1746	54.2531
ChrNC_037328.1:455601-456000	NC_037328.1	455601	456000	null					Not found	0	61.6667	57.5758	38.9076	47.7143	34.375	39.2157	33.0612	51.5625	59.4805	58.2418	66.2709	53.2258	54.3478	56.2794	50	44.9675	38.5073	75.3968	42.6845	52.1684	16.8182	67.8623	37.9808	33.5213
ChrNC_037328.1:455801-456200	NC_037328.1	455801	456200	null					Not found	0	52.8139	61.7733	52.8776	55.6083	42.602	49.559	41.409	58.3694	66.0701	63.304	70.1079	73.9885	61.0531	64.0748	63.9918	61.7421	34.7855	65.9907	58.1253	59.375	12.5253	62.7047	41.0969	30.7714
ChrNC_037328.1:456001-456400	NC_037328.1	456001	456400	null					Not found	0	49.2121	61.8794	59.9838	56.9929	50.1768	57.3762	50.8736	67.0439	71.0486	63.5956	75.2015	80.4389	67.9447	66.6986	72.0336	72.1961	35.5311	61.1115	65.7833	63.961	9.09091	64.2873	43.5897	28.5714
ChrNC_037328.1:603801-604200	NC_037328.1	603801	604200	LOC618212	gene-LOC618212	No description	+	gene	overlapping	0	77.2943	84.3917	69.2513	73.6149	82.5283	73.598	79.2308	70.3696	76.4773	76.8271	70.1548	74.092	80.6111	74.4755	73.9158	80.625	72.9487	77.1508	66.9999	75.7423	78.4615	70.7555	72.2368	74.2965
ChrNC_037328.1:604001-604400	NC_037328.1	604001	604400	LOC618212	gene-LOC618212	No description	+	gene	overlapping	0	83.9675	87.3544	86.5795	86.3258	82.409	82.6574	86.9206	82.9602	83.1044	80.4136	81.6252	83.7504	83.9247	82.0451	86.3135	86.8171	84.663	81.617	81.6275	80.8179	81.3759	76.1072	80.771	84.5056
ChrNC_037328.1:604201-604600	NC_037328.1	604201	604600	LOC618212	gene-LOC618212	No description	+	gene	overlapping	0	89.6874	88.2276	92.9598	91.2158	82.3068	86.4021	92.4133	89.0436	88.7848	84	89.8184	90.6492	86.765	88.5333	90.0564	92.1245	93.0303	82.947	86.9	85.0476	83.4576	77.9996	86.8669	88.3191
ChrNC_037328.1:699401-699800	NC_037328.1	699401	699800	null					Not found	0	94.4444	88.7302	98.8506	92.9952	95.8333	85.9358	97.0588	87.0968	97.3897	98.4848	100	97.8495	96.8254	85.3755	98.5185	93.3333	98.5185	93.5035	94.137	96.9697	89.5833	96.0784	98.7179	88.7408
ChrNC_037328.1:843801-844200	NC_037328.1	843801	844200	null					Not found	0	89.2416	95.5192	94.3992	88.1945	96	90.1961	95.5128	95.935	84.9231	89.4253	91.6667	92.7778	89.7959	89.3082	89.5833	91.0256	94.6842	94.8443	92.803	94.9123	95.8182	91.0784	94.8192	97.4359
ChrNC_037328.1:911001-911400	NC_037328.1	911001	911400	RCAN1	gene-RCAN1	regulator of calcineurin 1	+	gene	overlapping	0	97.7778	98.9583	93.7229	94.9573	91.954	98.5346	100	97.9167	94.7917	90.4762	89.886	96.2963	94.7368	96.2963	96.8254	94.4444	95.9596	98.9583	89.6367	100	98.1481	100	87.3864	100
ChrNC_037328.1:1105201-1105600	NC_037328.1	1105201	1105600	SMIM11A	gene-SMIM11A	small integral membrane protein 11A	-	gene	overlapping	0	80.7242	82.0513	76.3158	78.6163	72.5783	63.5897	97.2789	93.6508	81.9048	85.6061	85.0958	76.3158	69.1667	64.0351	99.2248	95.5556	81.2642	77.2525	72.2617	84.8485	80.4598	60.3175	97.9592	94.7368
ChrNC_037328.1:1105401-1105800	NC_037328.1	1105401	1105800	SMIM11A	gene-SMIM11A	small integral membrane protein 11A	-	gene	overlapping	0	92.5551	89.2308	91.5789	94.9277	92.7613	89.1282	96.6893	95.2381	93.6749	93.7879	93.7176	94.3995	93.9343	90.9942	96.1799	97.6111	93.3226	89.9388	89.0238	87.2727	91.7433	89.2064	97.6595	93.8346
ChrNC_037328.1:1132001-1132400	NC_037328.1	1132001	1132400	KCNE2	gene-KCNE2	potassium voltage-gated channel subfamily E regulatory subunit 2	-	gene	downstream	253	90.9188	94.1176	80.3515	92.3077	86.7273	98.5185	97.2222	93.7945	74.3651	90.107	80.9444	88.2824	91.9029	87.5268	87.6374	92.8571	86.6898	92.9188	82.9033	90.625	89.2381	100	100	88.8889
ChrNC_037328.1:1192601-1193000	NC_037328.1	1192601	1193000	LOC112446832	gene-LOC112446832	No description	-	gene	overlapping	0	58.303	71.8348	72.2218	45.9245	62.2349	73.0784	55.4771	57.381	73.0879	71.1802	79.6141	62.2931	79.3151	71.8334	69.1108	77.0408	42.7035	54.6084	63.5738	50.6173	47.6561	60.723	52.3895	35.0929
ChrNC_037328.1:1231401-1231800	NC_037328.1	1231401	1231800	null					Not found	0	98.3333	96.0769	97.0792	98.3046	88.8482	98.3333	94.5122	92.5926	89.4928	96.9207	92.3077	92.533	94.1667	95.1044	100	97.2222	92.0596	93.4067	100	88.1434	98.5294	80.6863	86.8401	96.2607
ChrNC_037328.1:1231601-1232000	NC_037328.1	1231601	1232000	null					Not found	0	91.7094	92.8392	96.8992	98.8889	91.375	96.1538	92.6829	92.7378	86.2859	87.0158	84.7902	84.8183	94.4444	94.6846	100	96.2963	93.4259	83.0126	100	86.2745	100	76.4706	91.2253	95.4629
ChrNC_037328.1:1235601-1236000	NC_037328.1	1235601	1236000	null					Not found	0	81.6667	96.5107	95.2381	90.5983	100	92.4573	96.9697	90.9091	88.7939	90.7407	86.8687	91.6667	93.8272	100	94.9668	97.1014	89.4737	94.1176	94.709	97.9167	100	71.3805	89.6383	97.8495
ChrNC_037328.1:1235801-1236200	NC_037328.1	1235801	1236200	LOC112447088	gene-LOC112447088	No description	+	gene	downstream	1847	76.1842	95.7748	95.5357	90.5865	99.3421	96.5465	98.1061	90.855	88.8533	92.6571	83.3333	90.625	93.5185	93.75	91.0455	92.3172	96.0526	96.6912	95.447	96.0938	90.2433	81.0131	93.3717	97.185
ChrNC_037328.1:1236001-1236400	NC_037328.1	1236001	1236400	LOC112447088	gene-LOC112447088	No description	+	gene	downstream	1647	72.8947	95.3333	95.7143	90.5795	98.9474	99	98.7879	90.8225	88.8889	93.807	81.2121	90	93.3333	90	88.6928	89.4466	100	98.2353	95.8897	95	84.3892	91.6228	95.6117	96.7864
ChrNC_037328.1:1239201-1239600	NC_037328.1	1239201	1239600	LOC112447088	gene-LOC112447088	No description	+	gene	overlapping	0	52.5862	44.2482	65.7845	38.1312	70.2862	71.5787	67.8741	66.9643	64.7436	78.2407	86.2745	89.2281	83.8828	80.274	84.7561	93.75	35.4265	37.6812	68.1818	60.9524	45.3704	51.4245	65.3846	43.75
ChrNC_037328.1:1342401-1342800	NC_037328.1	1342401	1342800	null					Not found	0	90.9091	76.5274	85.1411	89.9535	91.0721	91.7889	93.971	95.4705	94.3939	82.9622	93.2547	91.339	95.1935	96.6986	90.1272	92.75	86.073	84.7188	85.5147	97.7778	86.3614	88.1818	91.998	88.4359
ChrNC_037328.1:1342601-1343000	NC_037328.1	1342601	1343000	null					Not found	0	94.0586	82.276	89.3464	89.9081	91.2993	96.3693	95.38	99.2481	95.7576	81.5714	95.1865	90.9972	96.9011	98.6813	92.8712	90.6543	93.956	90.4441	89.5833	100	94.1157	89.9411	92.8764	90.1648
ChrNC_037328.1:1391201-1391600	NC_037328.1	1391201	1391600	MRPS6	gene-MRPS6	mitochondrial ribosomal protein S6	-	gene	overlapping	0	95.4613	79.4265	91.5424	93.7925	94.5781	92.6069	94.2945	88.7451	93.4649	95.4963	97.1305	92.7643	93.0726	93.9038	98.1148	92.8571	92.059	95.0001	93.2293	92.1002	96.1538	89.2529	90.1315	90.8104
ChrNC_037328.1:1391401-1391800	NC_037328.1	1391401	1391800	MRPS6	gene-MRPS6	mitochondrial ribosomal protein S6	-	gene	overlapping	0	98.2684	82.6187	92.581	91.9475	94.4545	95.2479	96.9697	85.8824	93.9747	95.9559	98.9811	94.0689	92.8741	92.7922	98.2256	95	92.865	95.0945	97.3736	91.5851	100	86.5385	88.1837	88.0817
ChrNC_037328.1:1403001-1403400	NC_037328.1	1403001	1403400	MRPS6	gene-MRPS6	mitochondrial ribosomal protein S6	-	gene	overlapping	0	96.8229	76.25	97.2222	88.913	94.2308	97	91.9986	92.6667	95.0806	98.5294	98.0741	88.8889	99.3789	97.2222	98.4375	86.9792	98.5294	99.375	95.6699	87.5	95.7428	97.619	93.6793	70
ChrNC_037328.1:1403201-1403600	NC_037328.1	1403201	1403600	MRPS6	gene-MRPS6	mitochondrial ribosomal protein S6	-	gene	overlapping	0	98.8889	68.3333	97.2222	96.8841	92.3077	96	92.0341	98.6667	96.6667	98.0392	98.4593	94.9495	99.3789	96.2963	98.9583	93.75	98.0392	99.1667	94.2266	95.2381	95.7126	96.8254	96.5107	86.6667
ChrNC_037328.1:1430401-1430800	NC_037328.1	1430401	1430800	MRPS6	gene-MRPS6	mitochondrial ribosomal protein S6	-	gene	overlapping	0	93.8929	90.743	95.368	93.2962	95.614	95.0572	99.1597	100	95.641	94.9807	94.7243	96.5251	97.0238	96.7533	97.8571	98.0952	95.2704	94.6779	91.9553	91.3087	85.8998	84.7236	94.6243	90.8844
ChrNC_037328.1:1430601-1431000	NC_037328.1	1430601	1431000	MRPS6	gene-MRPS6	mitochondrial ribosomal protein S6	-	gene	overlapping	0	88.4	92.3399	94.4545	89.457	92.924	96.54	87.2689	94	89.1168	95.5549	91.6404	92.5082	94.3333	98.6364	88.0652	92	94.1473	95.9847	90.6616	89.1109	86.7233	92.1487	87.3481	84.2143
ChrNC_037328.1:1431801-1432200	NC_037328.1	1431801	1432200	MRPS6	gene-MRPS6	mitochondrial ribosomal protein S6	-	gene	overlapping	0	98.2143	100	98.9796	97.7778	98.0392	97.9592	97.8077	99.4048	98.0268	97.9316	96.3542	98.8688	98.721	96.2406	97.7293	97.2756	98.3333	96.2575	90.9091	98.4848	98.5714	98.9184	94.9167	95.2403
ChrNC_037328.1:1537401-1537800	NC_037328.1	1537401	1537800	LOC112447090	gene-LOC112447090	No description	+	gene	overlapping	0	53.6232	49.365	38.4338	67.7536	56.2198	39.9546	50	32.1839	52.1163	50.406	45.6349	41.1525	54.2052	47.383	52.3885	52.4741	83.0535	72.1563	66.62	61.6639	74.5089	46.0317	73.905	81.4103
ChrNC_037328.1:1616001-1616400	NC_037328.1	1616001	1616400	null					Not found	0	96.9231	94.2857	93.4199	93.1939	96.9231	97.2381	98.5185	96.8421	91.7647	93.3818	90.3333	90.5882	88.5546	91.4719	76.9713	92.3077	84.5455	94.4237	81.1421	90.1587	98.5714	65.4396	96.6667	91.4688
ChrNC_037328.1:1616201-1616600	NC_037328.1	1616201	1616600	null					Not found	0	94.8718	92.0635	93.7951	90.8788	94.8718	97.7778	97.5309	94.7368	86.2745	92	85.4762	84.3137	81.9048	87.3016	64.6491	89.7436	74.2424	91.5608	76.4133	96.2963	97.619	60	94.4444	88.956
ChrNC_037328.1:1685801-1686200	NC_037328.1	1685801	1686200	ITSN1	gene-ITSN1	No description	-	gene	overlapping	0	76.1111	81.4039	73.2348	60.5263	84.6377	70.6349	62.8571	53.7037	55.2083	70	54.2424	43.3333	57.6577	47.8495	56.2686	49.3827	91.5789	83.7209	70.1389	41.6667	76.7974	64.5585	47.619	75.7576
ChrNC_037328.1:1703201-1703600	NC_037328.1	1703201	1703600	ITSN1	gene-ITSN1	No description	-	gene	overlapping	0	100	98.3333	96.4444	97.0612	98.6993	97.4592	99.3243	95.4545	98.0385	95.5177	95.4522	97.5	97.561	94.1898	98.5357	98.4375	97.9354	93.8525	96	96.2912	98.0235	87.1429	90.7895	96.875
ChrNC_037328.1:1703401-1703800	NC_037328.1	1703401	1703800	ITSN1	gene-ITSN1	No description	-	gene	overlapping	0	100	98.3333	96.8888	97.0612	98.6993	97.4592	99.3243	95.4545	98.0385	95.5177	95.4522	97.5	97.561	94.1898	97.9375	98.4375	97.9354	93.8525	96	96.2912	98.0235	91.4286	90.7895	96.875
ChrNC_037328.1:1725401-1725800	NC_037328.1	1725401	1725800	ITSN1	gene-ITSN1	No description	-	gene	overlapping	0	95.6275	96.6667	91.4394	95.985	100	97.7297	97	96.8254	91.1111	93.5969	90.1364	92.697	90	94.902	95.2333	94.0523	88.5714	97.5111	95.5235	100	95.4167	87.978	96.1593	87.5
ChrNC_037328.1:1725601-1726000	NC_037328.1	1725601	1726000	ITSN1	gene-ITSN1	No description	-	gene	overlapping	0	94.8043	95.9524	89.7096	96.6986	98.2143	96.982	98.6015	96.5646	80	88.2539	85.303	89.101	84.8958	82.0956	89.1185	86.2032	89.4211	95.287	93.6654	96.0317	95.6845	85.1404	95.5068	90.8929
ChrNC_037328.1:1725801-1726200	NC_037328.1	1725801	1726200	ITSN1	gene-ITSN1	No description	-	gene	overlapping	0	93.4211	95	86.3636	94.8701	96.875	96.6216	98.3046	96.369	71.6667	75	73.75	81.25	73.4375	55.6985	77.8017	72.5	93.5526	92.0833	90.625	93.0556	92.2619	78.5714	95.0175	93.4375
ChrNC_037328.1:1750801-1751200	NC_037328.1	1750801	1751200	ITSN1	gene-ITSN1	No description	-	gene	overlapping	0	94.1931	97.8175	93.3333	98.0159	98.4848	97.9167	99.2064	98.9247	98.2456	96.875	96.3768	97.7011	95.8333	100	96.8719	97.4359	98.8095	99.4792	97.9091	98.7654	94.5833	87.3194	95.7895	90.3333
ChrNC_037328.1:1901801-1902200	NC_037328.1	1901801	1902200	ITSN1	gene-ITSN1	No description	-	gene	overlapping	0	90.7639	90.7576	88.2857	93.0415	91.5584	97.131	85.5263	90.6002	88.2266	91.4286	86.671	88.9587	88.6297	95.9259	86.3519	83.4586	90.1361	92.2005	84.4438	91.3636	89.8912	88.3516	82.1975	88.2693
ChrNC_037328.1:1902001-1902400	NC_037328.1	1902001	1902400	ITSN1	gene-ITSN1	No description	-	gene	overlapping	0	89.0741	91.4502	88.8854	89.4697	90	94.302	84.3005	87.9832	85.5172	89	81.2016	76.5641	84.898	93	77.9139	80	87.619	91.0809	79.0909	86.7677	89.0476	96	78.75	91.0645
ChrNC_037328.1:2011401-2011800	NC_037328.1	2011401	2011800	GART	gene-GART	phosphoribosylglycinamide formyltransferase%2C phosphoribosylglycinamide synthetase%2C phosphoribosylaminoimidazole synthetase	+	gene	overlapping	0	90.9132	94.8823	92.3091	90.5173	94.246	93.4371	93.6916	92.6407	86.3636	83.3992	85.6061	92.2355	94.7403	89.7707	96.0629	93.0556	92.2736	88.2535	93.5897	93.3333	95	91.6667	86.5152	92.9252
ChrNC_037328.1:2011601-2012000	NC_037328.1	2011601	2012000	GART	gene-GART	phosphoribosylglycinamide formyltransferase%2C phosphoribosylglycinamide synthetase%2C phosphoribosylaminoimidazole synthetase	+	gene	overlapping	0	91.0573	94.7044	89.9342	88.2353	97.619	91.3462	92.9184	90.4762	79.5455	83.3992	78.4091	92.2414	92.5	89.2857	94.0717	93.75	89.881	82.3803	92.3077	90	93.3333	91.6667	81.4394	90.119
ChrNC_037328.1:2025401-2025800	NC_037328.1	2025401	2025800	LOC104970777	gene-LOC104970777	No description	-	gene	overlapping	0	67.5581	65.1154	70.5548	66.296	79.57	75.0466	65.4613	70.5	73.1675	70.9893	66.5794	71.7019	67.7653	68.0881	71.6364	77.381	70.1285	80.108	64.7189	68.0925	70.3696	61.4026	59.4832	73.0442
ChrNC_037328.1:2025601-2026000	NC_037328.1	2025601	2026000	LOC104970777	gene-LOC104970777	No description	-	gene	overlapping	0	61.1886	55.0746	64.2485	60.6169	74.9822	66.7288	55.1389	60.6667	68.7688	64.3494	62.8466	64.23	60.195	63.5114	63.5708	72.0635	71.319	74.6678	54.6252	57.4566	66.3752	57.4026	45.9776	72.3922
ChrNC_037328.1:2045601-2046000	NC_037328.1	2045601	2046000	TMEM50B	gene-TMEM50B	transmembrane protein 50B	+	gene	downstream	733	80.7018	51.1494	73.4375	44.585	69.3939	64.6552	26.0684	70.8333	73.6111	78.4848	70.4044	76.6667	80.7563	75.3983	63.5135	82.1032	61.3307	42.0332	63.3913	56.6667	26.3158	70.8333	81.2866	13.8889
ChrNC_037328.1:2045801-2046200	NC_037328.1	2045801	2046200	TMEM50B	gene-TMEM50B	transmembrane protein 50B	+	gene	downstream	533	79.1353	53.7666	59.0625	42.8475	47.6212	70.714	28.141	68.6404	73.6111	78.4848	75.2426	76.6667	80.7563	76.0723	65.4414	82.1032	61.3307	42.3628	63.3913	55	26.3158	70.8333	79.0447	18.9583
ChrNC_037328.1:2047601-2048000	NC_037328.1	2047601	2048000	TMEM50B	gene-TMEM50B	transmembrane protein 50B	+	gene	overlapping	0	0.833333	1.34694	1.69753	0.490196	2.29035	1.40845	1.85185	5	2.45935	1	0	0	0	0	2.83224	0	2.08333	2.99145	0.694444	0	1.04167	3.44828	0	4.44444
ChrNC_037328.1:2047801-2048200	NC_037328.1	2047801	2048200	TMEM50B	gene-TMEM50B	transmembrane protein 50B	+	gene	overlapping	0	0.833333	1.61633	2.03704	0.490196	2.29035	1.40845	1.85185	5	2.45935	1.2	0	0	0	0	3.39869	0	2.08333	2.99145	0.694444	0	1.04167	3.44828	0	4.44444
ChrNC_037328.1:2088801-2089200	NC_037328.1	2088801	2089200	LOC112448317	gene-LOC112448317	No description	-	gene	upstream	484	93.7908	94.3234	81.7204	95.7791	85.7708	96.9302	87.2428	99.2064	93.4028	96.2963	95.9064	94.9495	85.3175	97.2431	94.422	99.0741	79.2174	98.4127	82.3533	100	80.303	100	72.0175	96.1905
ChrNC_037328.1:2089001-2089400	NC_037328.1	2089001	2089400	LOC112448317	gene-LOC112448317	No description	-	gene	upstream	284	93.7908	94.3234	81.7204	95.7791	85.7708	96.9302	87.2428	99.2064	93.4028	96.2963	95.9064	94.9495	85.3175	97.2431	94.422	99.0741	79.2174	98.4127	82.3533	100	80.303	100	72.0175	96.1905
ChrNC_037328.1:2104601-2105000	NC_037328.1	2104601	2105000	IFNGR2	gene-IFNGR2	No description	-	gene	overlapping	0	100	98.75	96.1905	100	97	97.7111	85.918	100	87.5207	99.2593	98.1818	94.8387	97.977	100	85.5026	96.8889	91.2495	96.04	97	98.8235	97.3333	95	98.7879	98.1818
ChrNC_037328.1:2104801-2105200	NC_037328.1	2104801	2105200	IFNGR2	gene-IFNGR2	No description	-	gene	overlapping	0	100	98.4375	95.2381	100	96.25	97.425	98.8636	100	97.0588	99.0741	97.7273	93.5484	99.1379	100	94.0476	97.5	97.619	95.05	96.25	98.5294	96.6667	93.75	98.4848	97.7273
ChrNC_037328.1:2123001-2123400	NC_037328.1	2123001	2123400	IFNGR2	gene-IFNGR2	No description	-	gene	overlapping	0	93.3081	96.2963	100	97.619	94.6637	95.1613	94.5767	96.1538	86.3726	88.1016	88	88.2812	94.7318	93.4343	88.0435	93.75	97.2222	96.2621	93.3712	96.4286	98.4375	71.4286	88.5135	94.8331
ChrNC_037328.1:2123201-2123600	NC_037328.1	2123201	2123600	IFNGR2	gene-IFNGR2	No description	-	gene	overlapping	0	92.3188	91.6524	95.4545	94.0952	94.3024	90.3226	90.4762	92.3077	83.2157	82.7393	82.0667	85	91.0635	89.8268	84.3478	90	97.0635	88.779	91.6667	94.2857	97.2115	68.8095	71.0754	92.7949
ChrNC_037328.1:2175401-2175800	NC_037328.1	2175401	2175800	LOC112447120	gene-LOC112447120	No description	-	gene	downstream	1968	96.8841	93.6508	98.1481	93.1257	96.9697	96.6667	96.875	97.4026	98.6667	96.3964	89.1244	95.2381	96.7742	94.8718	100	97.619	86.0966	95.7653	88.78	97.4359	95.2791	77.5	95.9524	100
ChrNC_037328.1:2175601-2176000	NC_037328.1	2175601	2176000	null					Not found	0	94.6522	94.1905	98.8889	95.447	96.2771	97.3333	97.5	97.5524	96.7	97.2823	94.2339	96.6667	97.4194	96.9231	98.0952	95.7143	87.4188	96.2529	91.0458	98.4615	97.1675	90	96.4245	98.6667
ChrNC_037328.1:2287201-2287600	NC_037328.1	2287201	2287600	IL10RB	gene-IL10RB	interleukin 10 receptor subunit beta	-	gene	overlapping	0	96.3545	93.8499	95.7372	97.6681	98.287	93.8057	95.119	98.5641	98.1818	95.1428	94.6429	97.3827	97.2829	93.8889	98.1185	96.8652	96.8304	96.3296	96.6076	98.5714	97.3499	93.7948	83.747	97.5284
ChrNC_037328.1:2287401-2287800	NC_037328.1	2287401	2287800	IL10RB	gene-IL10RB	interleukin 10 receptor subunit beta	-	gene	overlapping	0	96.2632	93.323	94.5055	98.8095	98.1481	93.3488	94.2177	97.9487	97.7273	94.5648	94.4218	96.9579	96.1184	95.7341	97.8413	96.4146	96.5774	95.7955	96.5009	97.9592	96.8944	98.8498	85.5032	97.9048
ChrNC_037328.1:2545001-2545400	NC_037328.1	2545001	2545400	OLIG2	gene-OLIG2	No description	-	gene	upstream	269	0	4.03226	3.33333	2.96676	2.08333	1.78571	3.125	0.961538	3.44828	3.77747	1.92308	4.69771	7.57576	3.27869	0.675676	3.26087	2.04082	2.41935	1.04167	4.3742	0	0	5.94406	1.92593
ChrNC_037328.1:2545201-2545600	NC_037328.1	2545201	2545600	OLIG2	gene-OLIG2	No description	-	gene	upstream	69	5.00825	4.59509	5.59199	4.65648	3.15768	4.75909	7.61946	4.77818	5.45025	5.57563	6.44461	7.32273	7.53	7.33253	5.63707	8.11858	3.15615	2.03287	3.45272	7.21794	1.53291	2.03428	5.96298	0.943355
ChrNC_037328.1:2545401-2545800	NC_037328.1	2545401	2545800	OLIG2	gene-OLIG2	No description	-	gene	overlapping	0	5.97817	3.58845	6.37492	3.1534	3.25251	4.07269	5.57488	4.62928	5.91856	5.38379	6.43123	4.95465	5.59582	7.42113	6.53212	7.04611	2.50639	1.42292	2.91411	6.51762	1.24093	3.47658	4.73527	0.793651
ChrNC_037328.1:2545601-2546000	NC_037328.1	2545601	2546000	OLIG2	gene-OLIG2	No description	-	gene	overlapping	0	6.41026	3.68271	8.12808	2.6596	2.31929	7.26963	5.52904	5.4045	6.52976	3.42617	9.14555	2.32143	4.56594	8.75292	8.1915	6.92308	0.559785	3.06131	2.42223	3.07692	0.324675	3.42033	5.00663	0.814536
ChrNC_037328.1:2545801-2546200	NC_037328.1	2545801	2546200	OLIG2	gene-OLIG2	No description	-	gene	overlapping	0	7.69231	4.44898	8.7415	3.45633	1.91919	9.13866	7.03811	6.33583	6.85402	3.52106	11.0491	2.39286	5.36224	9.97757	9.58498	8.88889	1.07323	3.98942	3.02753	3.4965	0.454545	2.51748	5.87363	0.72801
ChrNC_037328.1:2565201-2565600	NC_037328.1	2565201	2565600	null					Not found	0	91.2138	91.3478	89.09	89.5544	96.738	89.0438	85.4425	87.7617	83.8242	87.4945	80.5088	79.0173	77.0154	73.0607	76.4949	77.0285	94.2652	90.335	93.1034	92.868	93.2051	78.4076	87.861	90.4035
ChrNC_037328.1:2565401-2565800	NC_037328.1	2565401	2565800	null					Not found	0	85.4318	89.3442	85.5675	87.1286	91.0316	85.3312	85.4297	83.3199	79.1725	85.4121	76.9672	78.1284	74.0754	69.9748	74.8569	76.1924	93.1377	90.2364	93.1034	91.0263	94.9038	83.8057	88.773	89.7302
ChrNC_037328.1:2618601-2619000	NC_037328.1	2618601	2619000	LOC112447133	gene-LOC112447133	No description	+	gene	overlapping	0	49.1602	41.2585	44.6914	36.6244	54.0686	49.7597	55.0949	55	23.3333	17.1429	16.0847	17.9199	21.7893	31.9826	13.1155	3.39869	70.3042	55.0779	23.2896	52	75.7698	29.2571	72.7561	71.8994
ChrNC_037328.1:2618801-2619200	NC_037328.1	2618801	2619200	LOC112447133	gene-LOC112447133	No description	+	gene	overlapping	0	64.9735	62.2812	58.7182	57.3832	64.1033	65.0591	73.4842	72.7324	35.119	50.6754	47.5042	51.9861	45.5313	60.3473	48.828	29.902	80.8553	74.2608	48.4072	74	82.3928	57.2037	83.5714	81.6565
ChrNC_037328.1:2619001-2619400	NC_037328.1	2619001	2619400	LOC112447133	gene-LOC112447133	No description	+	gene	overlapping	0	83.7662	85.8207	74.492	83.4784	86.6786	79.1803	91.71	87.1898	63.5714	82.666	80.5187	81.2676	69.7096	87.927	83.2526	80.4444	92.8222	91.3674	80.7013	94.7685	90.1989	91.6061	91.7143	90.982
ChrNC_037328.1:2666601-2667000	NC_037328.1	2666601	2667000	null					Not found	0	83.039	91.3103	83.3692	94.5758	78.1158	88.4085	73.7438	87.1487	77.4442	92.7943	78.8254	87.4134	76.2222	80.8747	67.2729	86.2374	82.6805	93.277	80.3727	91.847	90.2347	95	71.6867	93.5
ChrNC_037328.1:2666801-2667200	NC_037328.1	2666801	2667200	null					Not found	0	81.203	93.1429	80.0879	95.0289	75.9609	91.2639	67.9275	90.7014	79.8319	95.5132	79.7619	95.0311	75.4286	87.7551	67.0722	88.3117	81.005	96.2901	78.5714	91.5584	88.766	100	68.9441	95.7143
ChrNC_037328.1:2764601-2765000	NC_037328.1	2764601	2765000	C1H21orf62	gene-C1H21orf62	chromosome 1 C21orf62 homolog	+	gene	overlapping	0	98	98.6842	93.6553	95.4545	94.937	96.2963	98.6487	97.2826	97	98.8095	97	98.8095	88.6842	94.2308	97.973	96.6667	96.25	96.7105	92.0833	96.5476	79.1769	100	96.413	94.3676
ChrNC_037328.1:2787201-2787600	NC_037328.1	2787201	2787600	PAXBP1	gene-PAXBP1	PAX3 and PAX7 binding protein 1	+	gene	overlapping	0	0	0	0	0	1.25	1.08696	0	0	0	0	0	0	0	0	1.08696	0	0	0	0	1.66667	0	0	0	0
ChrNC_037328.1:2787401-2787800	NC_037328.1	2787401	2787800	PAXBP1	gene-PAXBP1	PAX3 and PAX7 binding protein 1	+	gene	overlapping	0	1.04167	0	0	0	0.833333	0.724638	0	0	0	0	0	0	0	0	0.724638	0	0	0	0	1.11111	0	0	0	0
ChrNC_037328.1:2838401-2838800	NC_037328.1	2838401	2838800	SYNJ1	gene-SYNJ1	synaptojanin 1	+	gene	overlapping	0	91.1111	95.5388	97.9592	97.0861	99.4286	92.3168	98.7421	94.5238	93.0112	97.1631	89.7907	95.0617	91.5786	98.2846	96.5137	95.3613	90.4181	96.6887	89.6923	96.8414	94.1297	95.1786	97.5084	92.0314
ChrNC_037328.1:2904801-2905200	NC_037328.1	2904801	2905200	SYNJ1	gene-SYNJ1	synaptojanin 1	+	gene	overlapping	0	94.4444	96.4372	97.0202	98.3754	97.096	100	99.359	100	95	97.2222	97.7571	98.7654	100	95.8333	100	99.1667	98.9583	98.0811	96.4144	100	98.0392	96.2963	90.4167	95.9893
ChrNC_037328.1:2925001-2925400	NC_037328.1	2925001	2925400	CFAP298	gene-CFAP298	cilia and flagella associated protein 298	+	gene	overlapping	0	0	0.303951	0	0	0.460829	0.4329	0	0.952381	0.529101	0	1.1583	0	0	0.246305	0.476191	0	0.529101	0.460829	0.595238	0	0	0	0	0.529101
ChrNC_037328.1:2925201-2925600	NC_037328.1	2925201	2925600	CFAP298	gene-CFAP298	cilia and flagella associated protein 298	+	gene	overlapping	0	1.09625	0.35461	0	1.11267	0.606562	0	0	0.37037	1.23457	0.617284	1.35135	0	0	0	0.555556	0	0.617284	0.443762	1.01852	0	2.30769	0	0.890313	1.56833
ChrNC_037328.1:2968201-2968600	NC_037328.1	2968201	2968600	EVA1C	gene-EVA1C	eva-1 homolog C	-	gene	overlapping	0	42.8545	32.1417	49.2328	46.0714	29	37.8947	41.9786	41.2164	24.0909	15.444	0	16.798	2.11823	6.38261	6.99675	0	30.5858	37.389	24.3636	40.9219	28.8572	32.8905	28.4014	56.2249
ChrNC_037328.1:2985001-2985400	NC_037328.1	2985001	2985400	EVA1C	gene-EVA1C	eva-1 homolog C	-	gene	overlapping	0	87.0946	83.5838	77.5926	92.3026	76.1774	77.8409	91.4976	86.356	76.7045	73.9583	78.2143	84.3006	68.7673	77.0346	75.8013	79.6216	88.688	87.485	61.4286	89.3125	77.5758	82.1895	87.3148	92.265
ChrNC_037328.1:2985201-2985600	NC_037328.1	2985201	2985600	EVA1C	gene-EVA1C	eva-1 homolog C	-	gene	overlapping	0	84.9893	83.9674	90.0926	92.0999	83.8697	82.8734	93.913	90.9722	89.2045	89.5833	84.1865	90.8936	80.0327	89.0018	81.5018	90.3359	93.9666	91.6842	88.0952	92.4375	90.9091	93.8562	88.084	95.8333
ChrNC_037328.1:3003601-3004000	NC_037328.1	3003601	3004000	EVA1C	gene-EVA1C	eva-1 homolog C	-	gene	overlapping	0	84.7145	73.262	92.2347	99.3464	87.3328	88.7731	75.8503	86.2721	83.9506	74.6316	86.5039	87.792	90.0926	96.0979	79.0476	87.5	93.8367	67.3678	83.1481	83.2323	91.0889	88.9086	75.9707	75.883
ChrNC_037328.1:3003801-3004200	NC_037328.1	3003801	3004200	EVA1C	gene-EVA1C	eva-1 homolog C	-	gene	overlapping	0	83.1151	78.4672	91.436	93.114	85.5748	87.101	66.0714	88.0785	87.9579	79.7204	84.7891	88.5352	91.0863	93.4361	67.0833	88.6905	86.2355	74.2286	85.4762	83.0502	81.3125	87.8218	71.4103	84.8979
ChrNC_037328.1:3020201-3020600	NC_037328.1	3020201	3020600	EVA1C	gene-EVA1C	eva-1 homolog C	-	gene	overlapping	0	71.3878	73.0549	86.2987	78.8775	81.8095	84.8078	78.0238	73.2118	69.2542	71.958	68.9773	66.9231	75.9722	75.7551	83.816	77.8039	87.2171	88.9512	84.6053	79.7389	90.3268	89.78	88.1129	93.7749
ChrNC_037328.1:3020401-3020800	NC_037328.1	3020401	3020800	EVA1C	gene-EVA1C	eva-1 homolog C	-	gene	overlapping	0	77.5878	75.3846	89.2857	78.6325	84.1799	83.9784	76.9821	74.7442	76.7183	72.5641	67.5833	69.302	75.9259	83.9413	82.9934	77.8039	90.7171	88.2857	84.5263	85.7081	88.366	84.7564	82.0011	92.2896
ChrNC_037328.1:3026601-3027000	NC_037328.1	3026601	3027000	EVA1C	gene-EVA1C	eva-1 homolog C	-	gene	overlapping	0	89.7581	94.0476	86	80.7484	82.5163	90.1515	93.4783	96.875	79.1456	97.6562	82.4074	85.7265	89.6855	90.3846	93.5484	95.8333	89.9278	95.0152	86.5385	85	91.6667	88.1579	87.6379	96.4286
ChrNC_037328.1:3160201-3160600	NC_037328.1	3160201	3160600	URB1	gene-URB1	URB1 ribosome biogenesis 1 homolog (S, cerevisiae)	+	gene	overlapping	0	94.9761	100	96.9231	97.9487	100	100	97.5	97.7778	96.4286	95.2015	99.2468	96.3636	97.5464	98.1481	95.9203	98.6111	94.8214	95.3561	95.5556	96.5584	96.1353	100	89.5238	93.2322
ChrNC_037328.1:3261201-3261600	NC_037328.1	3261201	3261600	null					Not found	0	100	98.2738	97.9583	94.0465	94.2992	95.4545	94.0789	97.5	91.7535	95.5882	93.823	94.6429	98.5913	93.4641	86.6071	93.4211	95.6448	96.7854	92.7249	92.163	94.5652	100	97.5754	92.8114
ChrNC_037328.1:3270601-3271000	NC_037328.1	3270601	3271000	null					Not found	0	64.5833	79.5652	73.4687	77.4416	73.2198	88.6808	92.8922	79.6435	53.319	72.9816	75.585	67.1916	75.6173	72.4787	82.084	79.4792	79.2323	85.9524	64.8	72.3603	91.4978	74.8835	84.4444	82.4578
ChrNC_037328.1:3270801-3271200	NC_037328.1	3270801	3271200	null					Not found	0	70.8333	80	69.7531	79.7178	73.6842	88.5307	94.4444	82.4242	61.6475	68.9755	75.8621	63.8095	67.4286	77.4825	70	77.0833	89.4737	87.1795	75.1634	73.0159	93.9268	69.6248	81.9259	76.539
ChrNC_037328.1:3374001-3374400	NC_037328.1	3374001	3374400	null					Not found	0	74.0647	89.5062	92.2564	86.6667	84.7701	89.6953	87.6626	91.3793	82.5581	83.3333	94.5878	89.0902	96.4901	95.8333	91.5134	83.3333	78.8389	94.2017	87.8205	89.7436	82.4183	75.6061	90.0794	85.4825
ChrNC_037328.1:3374201-3374600	NC_037328.1	3374201	3374600	null					Not found	0	69.7341	83.0688	86.2198	81.8329	81.5271	88.1696	84.6632	85.7143	79.2675	82.6087	93.5177	84.4375	93.5433	93.3673	87.4877	81.6327	72.6182	90.8633	86.7033	86.8132	78.2073	75.6061	86.9511	81.3064
ChrNC_037328.1:3561801-3562200	NC_037328.1	3561801	3562200	HUNK	gene-HUNK	No description	-	gene	overlapping	0	82.8125	97.1154	91.2162	92.3077	88.0435	93.2692	95	95.4545	70.5882	87.5	97.9167	83.5044	70.3125	92.8571	92.8571	96.1538	97.151	95.8333	85.8333	79.5455	73.4375	89.0625	94.4545	90.2083
ChrNC_037328.1:3562001-3562400	NC_037328.1	3562001	3562400	HUNK	gene-HUNK	No description	-	gene	overlapping	0	80	97.6923	91.8919	91.5385	86.9565	91.5385	95.1667	92.7273	69.4118	84	96.6667	83.7732	71.875	92.381	88.5714	96.9231	96.9208	95.5556	88.6667	78.1818	75	85.9868	95.5636	88.4167
ChrNC_037328.1:3580801-3581200	NC_037328.1	3580801	3581200	HUNK	gene-HUNK	No description	-	gene	overlapping	0	69.1667	47.3477	56.4444	53.7857	64.652	47.1296	64.1715	42.2648	57.7368	52.963	32.6389	18.4866	41.2963	37.037	28.281	24.0546	78.1231	69.8379	48.7783	34.5098	86.5975	32.0833	73.2199	75.2941
ChrNC_037328.1:3581001-3581400	NC_037328.1	3581001	3581400	HUNK	gene-HUNK	No description	-	gene	overlapping	0	69.2262	47.5843	55.7143	53.5078	63.7971	51.8452	63.183	47.9532	59.9112	53.1429	34.8214	23.269	44.0873	40.3274	29.0408	24.0685	76.6272	69.9026	50.8704	34.9673	85.4212	36.4913	74.8429	75.9244
ChrNC_037328.1:3655801-3656200	NC_037328.1	3655801	3656200	null					Not found	0	92.7591	91.7898	90.7911	91.6173	92.5225	94.3051	91.8129	91.9355	84.2337	88.7678	88.2523	87.1662	84.2238	89.6396	85.5751	84.9638	96.5581	95.3901	91.5751	86.9792	96.7949	69.0882	90.7533	94.2208
ChrNC_037328.1:3656001-3656400	NC_037328.1	3656001	3656400	null					Not found	0	94.8403	94.2857	93.1159	95.0703	93.5014	96.7383	93.7652	96.1577	89.0805	93.5484	92.7778	93.2099	89.5105	92.4324	91.5789	95	99.4595	96.1702	95.6044	88.75	95.2237	80.8066	92.3186	93.065
ChrNC_037328.1:3698601-3699000	NC_037328.1	3698601	3699000	null					Not found	0	95.0595	100	90.197	85.1187	91.7238	87.6226	93.5608	94.2529	87.8992	100	96.1522	82.9455	93.5673	93.1624	88.1515	91.6667	93.2692	95.138	89.6957	95.2381	93.1034	73.5714	80.8907	93.5488
ChrNC_037328.1:3725201-3725600	NC_037328.1	3725201	3725600	null					Not found	0	94.2529	87.5	88.4848	91.2411	94.2118	88.8636	95.5556	100	87.5529	85.0575	81.5789	83.3215	86.7924	77.9217	83.7838	88.547	96.2264	90.2422	88.6328	89.8268	95.1499	94.5333	72.4522	98.6111
ChrNC_037328.1:3725401-3725800	NC_037328.1	3725401	3725800	null					Not found	0	94.2529	87.5	88.4848	89.4893	94.2118	86.6364	95.5556	100	87.5529	85.0575	81.5789	82.4858	86.7924	77.9217	83.7838	87.7949	96.2264	88.2906	88.6328	87.7922	95.1499	95.3333	72.4522	98.6111
ChrNC_037328.1:3968201-3968600	NC_037328.1	3968201	3968600	TIAM1	gene-TIAM1	No description	+	gene	overlapping	0	3.30634	16.851	0.798642	0	5.23577	1.78571	0	1.90476	5.39016	5.03759	4.81681	4.66698	5.61253	0.420168	8.04111	2.7381	3.05832	0.134953	5.97638	0	0	0.909091	0	0
ChrNC_037328.1:3968401-3968800	NC_037328.1	3968401	3968800	TIAM1	gene-TIAM1	No description	+	gene	overlapping	0	4.38292	16.7183	6.06891	3.1	4.00525	3.26923	1.33333	3.08608	8.14192	4.35959	9.24063	3.79522	6.97487	6.38771	8.83228	2.75908	2.4464	2.34076	6.03579	1.11111	0	1.61905	8.14513	5.53552
ChrNC_037328.1:4083801-4084200	NC_037328.1	4083801	4084200	TIAM1	gene-TIAM1	No description	+	gene	overlapping	0	85.348	93.5961	86.8906	94.7811	95.3704	92.8571	90.6109	92.9825	74.6032	88.9864	81.1515	74.3614	75	85.4167	81.9444	80	80.5128	90.9722	77.1032	91.6667	96.0784	92.5	69.3577	91.052
ChrNC_037328.1:4086801-4087200	NC_037328.1	4086801	4087200	TIAM1	gene-TIAM1	No description	+	gene	overlapping	0	96.5517	98.7179	98.4496	97.9592	98.0392	97.1927	96.5812	99.0476	97.1429	98.2906	98.2456	95.9146	99.0196	94.0741	97.3333	92.5926	93.0375	97.6744	100	91.6667	97.4359	96.0784	94.8642	95.928
ChrNC_037328.1:4087001-4087400	NC_037328.1	4087001	4087400	TIAM1	gene-TIAM1	No description	+	gene	overlapping	0	98.2759	99.359	96.9521	98.1024	96.0784	95.7228	97.533	99.5238	98.5714	97.1453	96.9723	93.4701	95.1012	95.0168	89.1895	94.6296	94.0678	98.8372	94.4444	92.0455	97.8408	92.8309	96.5549	95.928
ChrNC_037328.1:4087201-4087600	NC_037328.1	4087201	4087600	TIAM1	gene-TIAM1	No description	+	gene	overlapping	0	99.6	96.893	97.184	98.3502	91.1345	96.5471	96.8052	97.0833	98.0741	96.4847	94.0382	94.7055	92.8965	93.0303	92.6001	94.25	93.4932	98.8	94.6667	90.8333	94.0891	91.6582	94.4737	92.0585
ChrNC_037328.1:4087401-4087800	NC_037328.1	4087401	4087800	TIAM1	gene-TIAM1	No description	+	gene	overlapping	0	99.6667	96.8732	97.4008	98.5261	91.2255	96.5857	97.2403	96.6435	96.8799	97.5497	95.1812	95.681	95.5035	93.9394	97.3374	94.6377	95.2073	97.3333	96.1111	93.5606	94.8184	96.9841	95.8333	94.9766
ChrNC_037328.1:4087601-4088000	NC_037328.1	4087601	4088000	TIAM1	gene-TIAM1	No description	+	gene	overlapping	0	100	98.7097	96.6667	98.7097	93.1429	95.2632	98.8571	97.7778	96.3636	98.75	97.7778	94.8387	98.125	96.9697	97.037	96.6304	98.5698	96	94.6667	98.3333	98.3333	100	100	97.8947
ChrNC_037328.1:4088201-4088600	NC_037328.1	4088201	4088600	TIAM1	gene-TIAM1	No description	+	gene	overlapping	0	94.6429	98.4375	94.2177	94.7998	100	98.5507	83.3333	97.0238	91.6396	97.4026	97.7311	94.7953	100	95.582	96.7065	94.1176	86.875	99.3506	100	95.5357	96.9093	87.1795	96.6667	95.6223
ChrNC_037328.1:4201801-4202200	NC_037328.1	4201801	4202200	TIAM1	gene-TIAM1	No description	+	gene	overlapping	0	92.8426	95.1613	94.4444	96.6216	95.2672	94.7674	93.1848	98.75	89.9747	91.398	88.4146	89.7727	94.2139	88.6364	87.2642	92.5926	92.2224	94.5	94.2308	96.25	94.5758	85.5769	95.3206	94.9342
ChrNC_037328.1:4202001-4202400	NC_037328.1	4202001	4202400	TIAM1	gene-TIAM1	No description	+	gene	overlapping	0	91.2698	95.6989	94.4444	97.2973	95.1389	94.5736	93.75	98.3333	88.1481	88.5307	88.6179	86.3636	93.1399	84.8485	84.2767	90.1235	92.2615	94.6667	92.3077	96.6667	97.2723	83.5385	94.6617	96.5789
ChrNC_037328.1:4356001-4356400	NC_037328.1	4356001	4356400	TIAM1	gene-TIAM1	No description	+	gene	overlapping	0	96.4844	94.7115	96.958	94.8929	94.5652	94.9395	96.1529	98.75	92.7912	95	90.5729	95.4082	92.1429	95.0402	93.9279	91.5323	97.5433	91.7946	91.6667	98.8095	97.2332	97.7273	92.4432	97.3295
ChrNC_037328.1:4356201-4356600	NC_037328.1	4356201	4356600	TIAM1	gene-TIAM1	No description	+	gene	overlapping	0	96.875	95.2991	97.127	94.7798	94.686	95.0914	96.5804	98.8889	92.9188	95.5556	90.9035	95.2381	91.7857	94.9179	93.7276	91.7563	97.5664	91.892	92.5926	98.9418	97.0115	97.7273	92.7273	97.4866
ChrNC_037328.1:4360801-4361200	NC_037328.1	4360801	4361200	TIAM1	gene-TIAM1	No description	+	gene	overlapping	0	98.1602	92.9865	94.8876	93.2493	97.8864	96.9524	97.5737	96.8254	86.9269	94.4898	93.8095	86.6903	93.7264	82.4436	96.1867	92.3469	93.5714	97.362	97.7273	95.2319	91.0229	93.892	90.4272	92.2247
ChrNC_037328.1:4368801-4369200	NC_037328.1	4368801	4369200	TIAM1	gene-TIAM1	No description	+	gene	overlapping	0	86.4815	96.9697	92	90.4762	98.8095	92.5926	95.4545	96.6667	87.963	96.5517	79.8246	95.2381	86.6667	87.067	96.4912	96.2963	94.8256	85.2002	89.7436	92.8571	90	94.2708	94.8718	87.963
ChrNC_037328.1:4369001-4369400	NC_037328.1	4369001	4369400	TIAM1	gene-TIAM1	No description	+	gene	overlapping	0	86.4815	96.9697	92	90.4762	98.8095	92.5926	95.4545	96.6667	87.963	96.5517	79.8246	95.2381	86.6667	87.067	96.4912	96.2963	94.8256	85.2002	89.7436	92.8571	90	94.2708	94.8718	87.963
ChrNC_037328.1:4379601-4380000	NC_037328.1	4379601	4380000	TIAM1	gene-TIAM1	No description	+	gene	overlapping	0	95.4545	94.5312	93.75	96.3542	96.3235	98.3696	96.0125	94.4444	99.0741	93.207	94.3182	94.2708	94.6429	95.4149	95.7627	96.7742	97.1825	97.193	94.1379	97.3684	98.8636	93.9167	92.241	98.913
ChrNC_037328.1:4379801-4380200	NC_037328.1	4379801	4380200	TIAM1	gene-TIAM1	No description	+	gene	overlapping	0	95.4545	94.5312	93.75	96.3542	96.3235	98.3696	96.0125	94.4444	99.0741	93.207	94.3182	94.2708	94.6429	95.4149	95.7627	96.7742	97.1825	97.193	94.1379	97.3684	98.8636	93.9167	92.241	98.913
ChrNC_037328.1:4380401-4380800	NC_037328.1	4380401	4380800	TIAM1	gene-TIAM1	No description	+	gene	overlapping	0	78.2895	70.4844	86.5497	80.4646	90.2976	86.2745	85.7221	74.291	76.6157	80.7692	64.3206	51.0698	69.5178	72.1154	62.9783	50.4115	91.908	83.3333	72.1919	69.1176	86.6667	70.992	84.7574	83.0497
ChrNC_037328.1:4380601-4381000	NC_037328.1	4380601	4381000	TIAM1	gene-TIAM1	No description	+	gene	overlapping	0	81.9549	78.1275	86.2129	76.2379	83.5579	80.9567	84.0131	77.9056	75.6377	79.0751	67.1227	54.8273	71.2277	72.0016	64.8403	50.133	93.3656	84.1628	64.2291	69.902	83.8095	75.1831	88.5294	83.5054
ChrNC_037328.1:4380801-4381200	NC_037328.1	4380801	4381200	TIAM1	gene-TIAM1	No description	+	gene	overlapping	0	86.8421	84.7651	82.5967	73.5468	82.6936	78.3084	86.3553	85.6218	74.6192	84.2735	74.9817	62.2116	76.9511	74.8331	65.4441	51.2372	94.1526	87.4767	63.3605	81.1932	85	78.9552	90.779	89.5418
ChrNC_037328.1:4381001-4381400	NC_037328.1	4381001	4381400	TIAM1	gene-TIAM1	No description	+	gene	overlapping	0	79.5455	85.6838	75	82.6452	96.1199	85.5947	91.3675	93.7271	88.3657	88.2692	84.4364	72.2238	78.8462	84.4379	75.3298	80.4688	94.6571	92.123	87.9898	91.7638	98.3333	76.8382	87.7564	94.8874
ChrNC_037328.1:4381201-4381600	NC_037328.1	4381201	4381600	TIAM1	gene-TIAM1	No description	+	gene	overlapping	0	79.5455	88.8889	76.5306	90.6391	96.5986	91.0714	90.4762	94.898	94.4444	87.013	84.0659	76.6234	77.381	90.1786	82.967	82.1429	95.3968	94.2125	87.7026	91.2698	98.0952	84.0909	90	92.859
ChrNC_037328.1:4454601-4455000	NC_037328.1	4454601	4455000	null					Not found	0	10.6074	12	16.6234	10.8547	10	14.4592	9.09091	13.4048	21.7996	16.7109	16.1757	21.5315	13.0769	20.9524	20.5378	20	9.64169	10.7176	16.6667	11.1553	7.77778	4.52381	10.2381	10.5476
ChrNC_037328.1:4454801-4455200	NC_037328.1	4454801	4455200	null					Not found	0	12.3457	20	26.912	16.2393	16.6667	17.6471	14.3939	19.8413	34.2493	25.2874	26.1261	31.2813	21.7949	33.3333	32.5203	33.3333	10.5551	12.1609	25.3968	18.5922	7.40741	4.76191	13.6667	12.6984
ChrNC_037328.1:4470401-4470800	NC_037328.1	4470401	4470800	null					Not found	0	89.0323	96.6667	95	95.4725	93.8702	86.5	95	96.4389	88.6487	90	89.3095	91.9981	88.5546	76.2755	75.1739	88.8889	91.4269	91.5749	85.8824	77.033	91.9231	78.1111	91.7874	97.2414
ChrNC_037328.1:4470601-4471000	NC_037328.1	4470601	4471000	null					Not found	0	89.0323	96.6667	95	96.0805	93.8702	86.5	95	96.4389	88.6487	90	89.3095	91.9981	88.5546	76.2755	76.8599	88.8889	91.4269	91.5749	85.8824	77.033	91.9231	78.1111	95.5204	97.2414
ChrNC_037328.1:4539401-4539800	NC_037328.1	4539401	4539800	null					Not found	0	78.3117	90.2439	85.7566	80.339	79.5238	93.6364	92.7669	88.2353	84.5372	90.6977	88	86.6035	51.25	75	69.3548	82.4074	70.5882	83.7076	73.5079	80.0272	67.7022	92.3313	90.889	80.3461
ChrNC_037328.1:4539601-4540000	NC_037328.1	4539601	4540000	null					Not found	0	77.1429	89.4309	86.8421	80	82.2222	92.1212	91.5254	90.1961	85.3659	89.1473	88.6667	85.9259	58.3333	75.4386	73.1183	87.6543	67.6471	81.0546	70.7377	79.1667	63.6029	89.604	85.4724	77.243
ChrNC_037328.1:4548001-4548400	NC_037328.1	4548001	4548400	null					Not found	0	91	92.7938	81.8182	78.7879	90.3941	89.5072	96.5	95	91.3462	89.5833	92.0455	85.1351	81.3021	58.3333	75.5814	86.7647	90	78.588	76.2868	84.0909	87.0833	82.381	77.7947	89.9676
ChrNC_037328.1:4548201-4548600	NC_037328.1	4548201	4548600	null					Not found	0	90.6667	91.9421	80.303	73.7374	91.7898	89.1104	95.3333	95	88.4615	88.8889	90.9091	82.8829	79.5139	55.5556	72.093	84.3137	97.7778	74.0741	72.549	81.8182	92.7778	82.0635	80.1491	88.4754
ChrNC_037328.1:4689001-4689400	NC_037328.1	4689001	4689400	null					Not found	0	93.4959	96.124	96.5812	96.124	97.3447	95.0842	98.1818	98.5507	97.5	93.1373	98.4127	94.2029	89.4263	84.2105	86.6283	89.7436	86.7308	94.0741	89.6923	86.6667	93.3333	80.3119	89.1534	93.3333
ChrNC_037328.1:4689201-4689600	NC_037328.1	4689201	4689600	null					Not found	0	93.4959	96.124	96.5812	96.124	97.3447	95.0842	98.1818	98.5507	97.5	93.1373	98.4127	94.2029	89.4263	84.2105	86.6283	89.7436	86.7308	94.0741	89.6923	86.6667	93.3333	80.3119	89.1534	93.3333
ChrNC_037328.1:4818401-4818800	NC_037328.1	4818401	4818800	null					Not found	0	41.0792	65.1732	64.8525	53.3133	67.789	50.407	65.217	62.8788	61.196	66.0173	69.1919	40.6098	64.9287	49.2596	58.7088	61.9048	39.3275	64.2873	53.7745	34.5714	54.866	52.5076	50.7947	55.9547
ChrNC_037328.1:4818601-4819000	NC_037328.1	4818601	4819000	null					Not found	0	43.994	67.1211	62.6589	56.3318	72.1167	55.7559	73.1712	62.9023	57.9481	69.5421	61.9697	42.1707	60.1103	45.3394	56.4738	56.7857	49.8021	65.0798	55.4248	44.4218	66.0295	44.2708	56.5443	66.7424
ChrNC_037328.1:4843001-4843400	NC_037328.1	4843001	4843400	LOC112446888	gene-LOC112446888	No description	-	gene	upstream	1626	76.9231	70.0659	69.4444	59.7841	52.7156	88.6184	66.4689	81.5627	58.0616	70.5556	75.7576	75.2747	83.3333	68.8645	57.3099	68.8811	46.0173	59.676	50.4167	49.7159	57.1695	44.1008	54.8579	58.5546
ChrNC_037328.1:4843201-4843600	NC_037328.1	4843201	4843600	LOC112446888	gene-LOC112446888	No description	-	gene	upstream	1426	78.9336	78.6246	69.2641	68.6576	51.3495	76.875	67.9267	77.5445	73.1944	84.1667	79.2208	67.62	78.4773	65.5678	66.6887	65.5449	45.7509	55.829	64.9053	57.8904	68.2651	69.6071	58.7944	58.3701
ChrNC_037328.1:4843401-4843800	NC_037328.1	4843401	4843800	LOC112446888	gene-LOC112446888	No description	-	gene	upstream	1226	79.6037	86.1653	71.1364	73.0498	55.1349	75	70.5254	77.0062	77.5811	90	78.355	67.541	75.9327	68.3761	69.6194	69.4444	49.2593	57.6506	72.2222	64.596	75	80.6938	65.3974	62.549
ChrNC_037328.1:4919601-4920000	NC_037328.1	4919601	4920000	null					Not found	0	59.1954	85.9524	83.3333	88.6099	79.6296	73.8407	84.5238	89.1544	86.2319	85.8974	87.5	68.3908	69.2308	70.7479	70.2381	84.6154	59.1852	70.2991	74.3791	78.5714	79.2929	69.675	76.9388	71.5686
ChrNC_037328.1:4919801-4920200	NC_037328.1	4919801	4920200	null					Not found	0	60.5128	86.2338	83.2845	87.6994	81.4815	78.629	80.7359	86.0628	84.585	87.4126	85.9091	71.4734	74.4755	74.4988	68.9033	80.4196	54.2963	72.6107	72.7273	78.0087	80.8018	71.2905	87.1872	74.2408
ChrNC_037328.1:4920001-4920400	NC_037328.1	4920001	4920400	null					Not found	0	62.0936	86.5714	83.2258	86.6068	83.7037	84.375	76.1905	82.3529	82.6087	89.2308	84	75.1724	80.7692	79	67.3016	75.3846	48.4296	75.3846	70.7451	77.3333	82.6123	76.1905	86.0976	77.4475
ChrNC_037328.1:5028601-5029000	NC_037328.1	5028601	5029000	null					Not found	0	75	86.3636	84.2105	85.7143	87.9735	88.7931	91	90.3846	61.5385	80	70.8791	75.6757	70.4545	66.25	72.3516	75	90.2164	76.7241	67.1505	70.4545	81.6667	64.0606	65.6957	67.1875
ChrNC_037328.1:5028801-5029200	NC_037328.1	5028801	5029200	null					Not found	0	76.1905	81.8182	84.2105	83.8095	86.7424	87.3563	96	89.7436	56.4103	77.7778	71.4286	70.2703	66.6667	61.6667	67.5214	72.549	87.5498	79.3103	63.9785	63.6364	86.6667	54.1667	64.1912	60.4167
ChrNC_037328.1:5119601-5120000	NC_037328.1	5119601	5120000	null					Not found	0	36.0932	73.3734	47.1429	40.3531	39.8589	28.125	50.0205	43.5897	31.942	54.4444	46.0487	50.5026	38.3333	40.1154	32.7327	51.8519	25.2381	47.722	30.6667	50.6111	52.6803	31.2048	33.3038	40.3297
ChrNC_037328.1:5143601-5144000	NC_037328.1	5143601	5144000	null					Not found	0	68.457	80.4924	80.9524	82.509	80.4167	85.9681	82.2404	85.2767	74.6032	71.9565	67.6046	76.3225	78.5798	71.0145	68.254	65.4971	53.1504	78.0702	65.9041	54.4444	69.0476	67.0833	75.7536	75.3477
ChrNC_037328.1:5143801-5144200	NC_037328.1	5143801	5144200	null					Not found	0	74.6296	81.8213	79.2857	81.783	80.6821	79.6072	84.4156	84.1037	68.2878	71.2957	72.7497	71.562	75.7952	62.7422	62.3549	60.4898	63.1903	74.3556	65.1957	53.8603	71.3536	63.8447	80.9011	73.6946
ChrNC_037328.1:5301201-5301600	NC_037328.1	5301201	5301600	null					Not found	0	86.4706	94.5714	91	86.7734	83.4783	90	95	93.2524	91.3333	93.6522	94.8214	94	66.9231	88.2353	86.1654	95	81.7949	87.3613	75.5882	91.25	89.5238	53.8462	83.8462	91.25
ChrNC_037328.1:5301401-5301800	NC_037328.1	5301401	5301800	null					Not found	0	84.91	92.551	88.6264	85.1337	80.8489	87.2119	91.3265	88.9242	88.0423	91.8403	93.6225	88.515	63.0989	79.8319	76.3272	88.0816	79.2067	85.1839	69.958	89.1667	86.3946	52.4101	80.4827	89.2294
ChrNC_037328.1:5532601-5533000	NC_037328.1	5532601	5533000	null					Not found	0	94.7304	96.0615	92.7076	94.2542	95.9856	74.697	95.5942	92.1816	79.1581	82.5455	84.649	77.0575	71.9697	47.5268	50.4333	81.6288	92.5146	92.0106	71.2381	92.4822	92.7053	68.4402	83.4569	86.7416
ChrNC_037328.1:5532801-5533200	NC_037328.1	5532801	5533200	null					Not found	0	86.159	96.4957	93.8044	95.1615	86.0185	79.7559	95.9581	93.733	72.5334	88.0808	83.1326	81.4368	80.8502	67.0996	61.4568	84.4907	73.4649	92.6175	81.1111	88.4805	95.776	68.9316	86.777	94.7239
ChrNC_037328.1:5674201-5674600	NC_037328.1	5674201	5674600	null					Not found	0	98	98.1818	94.664	93.9706	99.2857	100	96.3636	97.4359	98.7097	94.8551	96.3961	96.5714	92.963	88.8889	96.0317	98.4615	95.5556	90.1174	94	93.3333	95.117	94.8718	92.4318	93.6333
ChrNC_037328.1:6578201-6578600	NC_037328.1	6578201	6578600	GRIK1	gene-GRIK1	glutamate ionotropic receptor kainate type subunit 1	+	gene	upstream	402	85.6984	92.7986	81.5217	90.9841	85.5556	94.8148	93.4618	87.5585	74.9395	90.6667	78.359	73.479	65.8333	61.5661	76.4493	76.1538	90.5773	91.5152	80.1739	86.25	90.8361	84.2204	91.8667	89.5342
ChrNC_037328.1:6802401-6802800	NC_037328.1	6802401	6802800	null					Not found	0	59.4533	53.9225	31.4872	55.8123	71.7609	43.6426	52.0255	43.8087	35.3718	29.2893	30.5098	19.2318	18.9818	8.06668	35.9618	24.1797	69.1	59.4229	38.3523	39.1702	82.3801	69.4444	78.5134	83.0478
ChrNC_037328.1:6802601-6803000	NC_037328.1	6802601	6803000	null					Not found	0	54.4346	50.1303	29.5663	55.4325	68.128	43.4061	48.4647	41.515	33.2298	26.8217	24.3863	16.6062	21.2587	6.31415	33.4374	21.6497	68.8313	58.9619	37.3901	40.3927	78.4548	38.9698	58.3993	80.6711
ChrNC_037328.1:6928001-6928400	NC_037328.1	6928001	6928400	null					Not found	0	98.4127	96	97.8495	97.3333	100	96.3964	100	98.2456	91.6667	96.9697	85.7143	97.2222	98.374	96.6667	100	95.2381	95.2326	94.7964	100	87.037	96.4912	91.6667	96.7949	92.4242
ChrNC_037328.1:6928201-6928600	NC_037328.1	6928201	6928600	null					Not found	0	98.8095	94	97.5806	96.9583	100	93.2432	99.1379	97.807	91.4062	93.1818	83.9286	94.7917	97.561	94.5	97.9167	96.4286	95.3488	93.0973	98.5294	88.8889	97.3684	88.5417	94.6892	93.1277
ChrNC_037328.1:7013801-7014200	NC_037328.1	7013801	7014200	MAP3K7CL	gene-MAP3K7CL	No description	-	gene	overlapping	0	96.2488	90.9722	94.9074	95.3086	95.4248	98.0676	97.2222	95	95.4545	95.3704	92.1147	90.5556	96.8746	94.6237	93.3016	97.0575	96.6787	97.0435	96.1353	96.2963	99.177	90.9091	98.1481	98.0519
ChrNC_037328.1:7014001-7014400	NC_037328.1	7014001	7014400	MAP3K7CL	gene-MAP3K7CL	No description	-	gene	overlapping	0	96.9136	89.5833	95.8333	95.9259	94.1176	99.2754	97.0238	95.8333	94.697	93.75	90.3226	88.3333	96.8992	94.086	92.2673	97.1014	95.0181	96.4425	97.8261	94.4444	98.7654	90.9091	97.2222	97.9167
ChrNC_037328.1:7070201-7070600	NC_037328.1	7070201	7070600	null					Not found	0	98.2353	95.7407	97.8378	96.1008	98.0062	99.2481	100	94.6667	96.7742	97.9167	95.8824	96.7262	96.3095	98.2609	98.0488	96.6667	92.0991	97.4227	96.792	99.1304	94.5846	93.6364	97.6471	93.004
ChrNC_037328.1:7070401-7070800	NC_037328.1	7070401	7070800	null					Not found	0	97.7941	96.25	97.2973	94.881	97.0093	100	100	94.1667	98.3871	95.8586	94.8529	94.7917	96.875	99.4565	97.561	98.6111	92.7101	96	96.0526	98.913	93.2308	92.0455	99.2647	92.3913
ChrNC_037328.1:7154001-7154400	NC_037328.1	7154001	7154400	USP16	gene-USP16	ubiquitin specific peptidase 16	-	gene	overlapping	0	1.5873	1.96078	3.57143	1.7094	1.51515	4.7619	0.925926	0	3.4188	0	3.57143	0	0	3.0303	3.0303	6.06061	0	1.41844	0	0	0	0	0	0.740741
ChrNC_037328.1:7154201-7154600	NC_037328.1	7154201	7154600	USP16	gene-USP16	ubiquitin specific peptidase 16	-	gene	overlapping	0	1.5873	2.49842	1.78571	0.641026	1.63477	2.38095	0.925926	0	1.7094	0	1.78571	0	0	1.51515	1.51515	3.0303	0.406504	0.70922	0	0	2.08333	0	1.79169	0.277778
ChrNC_037328.1:7154401-7154800	NC_037328.1	7154401	7154800	USP16	gene-USP16	ubiquitin specific peptidase 16	-	gene	overlapping	0	0.595238	1.13852	0	0	1.31579	0	1.42974	0	1.13636	0	0	0	0	0	0.657895	0	0.609756	0	0	0	2.08333	0	1.56773	0
ChrNC_037328.1:7201201-7201600	NC_037328.1	7201201	7201600	LTN1	gene-LTN1	listerin E3 ubiquitin protein ligase 1	+	gene	overlapping	0	95.2549	96.665	97.1497	96.6146	95.7576	99.1667	97.1841	97.0118	99.5968	96.0703	93.1181	97.1968	98.5	96.5576	100	98.6111	96.6227	96.5263	97.995	98.0392	97.7292	91.5764	88.7309	98.0014
ChrNC_037328.1:7306401-7306800	NC_037328.1	7306401	7306800	null					Not found	0	93.3333	98.3832	97.551	97.9798	91.7633	94.6032	96.8077	97.0996	89.7819	94.898	90.878	94.3409	82.3127	96.162	92.6455	95.6349	94.8152	97.7143	96.1577	91.067	94.6471	93.1439	90.0757	94.5702
ChrNC_037328.1:7306601-7307000	NC_037328.1	7306601	7307000	null					Not found	0	90.2222	96.6047	92	96.6811	90.8058	90.8889	94.2659	93.2525	84.5626	92.381	86.3954	87.8244	78.2196	91.4518	86.8148	92.3148	90.3107	91.5579	90.0195	86.6417	94.3085	90.3485	89.5248	92.7349
ChrNC_037328.1:7423801-7424200	NC_037328.1	7423801	7424200	null					Not found	0	76.9231	62.2807	71.5368	76.3234	61.9464	73.0903	67.8882	76.7619	79.5561	58.4483	76.7088	72.996	58.5938	73.3333	64.3333	77.0833	68.4961	63.896	61.2083	73.1441	52.5	46.9444	66.2121	53.5599
ChrNC_037328.1:7424001-7424400	NC_037328.1	7424001	7424400	null					Not found	0	67.6923	63.8596	72.1374	77.9308	68.5897	64.4444	62.898	77.6984	73.5657	57.7607	84.5772	81.4815	63.75	75.3333	65.5556	81.6667	58.464	60.2198	60.3333	71.3167	50	56.3333	66.2121	46.4948
ChrNC_037328.1:7426201-7426600	NC_037328.1	7426201	7426600	null					Not found	0	29.6875	41.5787	42.5366	37.6736	27.7778	36.6033	24.692	31.5659	50.5028	40.8543	53.4091	49.9294	46.0723	41.1238	34.3871	31.1166	22.9807	23.8923	41.2096	29.5051	15.3735	22	19.798	22.919
ChrNC_037328.1:7741201-7741600	NC_037328.1	7741201	7741600	null					Not found	0	93.4289	98.1481	97.6732	92.8136	91.8269	88	88.3523	93.75	77.9167	86.3782	75.5556	80.9896	83.5526	75	81.875	83.6538	94.7368	80.09	82.261	90.625	86.5385	95	94.9875	86
ChrNC_037328.1:7823401-7823800	NC_037328.1	7823401	7823800	null					Not found	0	95.5882	98.2143	93.75	96.8013	76.1136	88.3983	93.9796	92.6136	84.3813	91.3053	87.1262	84.4315	87.2476	89	83.7961	87.5	92.732	94.3772	83.8542	83	93.062	88.3901	86.2417	98.1812
ChrNC_037328.1:7983401-7983800	NC_037328.1	7983401	7983800	null					Not found	0	98.5507	96.7742	99.0741	98.2456	92.4545	100	97.2222	96.9697	91.6667	95.5556	95.8944	96.4687	98.2456	95.8333	93.3333	92.9293	94.9039	95.2862	89.5833	98.7179	96.1538	91.6667	88.6809	96.8254
ChrNC_037328.1:8162401-8162800	NC_037328.1	8162401	8162800	null					Not found	0	67.6667	64.5833	52.4064	74.1273	39.949	59.4253	65.2864	72.5	86.6132	71.4074	97.7011	88.1601	90.04	92.0974	67.697	84.4444	38.3061	50.1058	68.75	66.7464	57.2123	62.3512	41.5205	36.715
ChrNC_037328.1:8175201-8175600	NC_037328.1	8175201	8175600	null					Not found	0	53.9895	69.6726	75.1247	71.0714	81.1653	85.2519	69.7537	76.4266	82.6613	75.111	84.9265	77.5477	78.125	80.7712	73.4703	81.4103	48.6001	64.5566	67.5	66.9643	60	65.9091	63.125	77.2697
ChrNC_037328.1:8175401-8175800	NC_037328.1	8175401	8175800	null					Not found	0	55.9379	71.5079	67.8161	66.6667	71.3003	75.5556	70.6253	70.8333	69.8925	65.6566	75.4902	62.8205	63.5417	63.3064	60.3604	66.6667	46.0859	57.0275	46.6667	50	60	51.6595	58.3333	72.7193
ChrNC_037328.1:8176001-8176400	NC_037328.1	8176001	8176400	null					Not found	0	81.7533	93.75	83.6131	84.6975	95.3501	90.0366	90.201	90	86.1184	91.6667	88.6267	86.0071	83.5663	85.873	73.4694	82.8521	73.1988	69.2608	91.0846	85.802	87.484	75.3333	87.8095	81.1612
ChrNC_037328.1:8682601-8683000	NC_037328.1	8682601	8683000	null					Not found	0	67.0994	85.5844	85.0198	86.2038	86.7361	91.4824	83.1818	93.6432	88.7458	81.8182	82.942	85.5556	86.5482	83.3838	83.2	77.2727	66.069	78.0993	75.0202	87.2161	91.0269	79.7582	84.1092	81.7256
ChrNC_037328.1:8682801-8683200	NC_037328.1	8682801	8683200	null					Not found	0	61.4396	85.3355	82.9952	85.2877	84.8894	88.5239	78.6191	93.9357	80.3731	85.4743	86.2179	87.2054	83.6601	86.351	79.0931	79.5455	64.797	74.8273	69.3981	81.5476	94.2115	76.0358	82.4162	84.8649
ChrNC_037328.1:8683001-8683400	NC_037328.1	8683001	8683400	null					Not found	0	59.4595	79.7619	79.0338	86.7836	84.6919	85.0845	78.2609	90.9007	72.5932	89.1304	87.1795	87.8788	82.3529	87.2222	79.1863	81.8182	64.9765	68.1459	60.8333	76.1905	98.0769	79.6777	80.7231	86.3216
ChrNC_037328.1:9165001-9165400	NC_037328.1	9165001	9165400	null					Not found	0	95.3006	93.0357	87.935	89.6332	88.4615	91.8974	94.4769	94.0171	92.8571	86.2745	84	79.0794	82.4762	79.6748	85.0365	82.4561	93.8364	91.9828	89.8924	89.7911	98.3107	94.4444	96.045	95.3231
ChrNC_037328.1:9316601-9317000	NC_037328.1	9316601	9317000	null					Not found	0	94.5355	97.8633	90.2462	94.0107	93.0556	91.0905	95.3463	96.2121	84.7794	92.4012	89.1026	84.0409	87.0397	80.1587	71.2899	80.6667	90.3603	92.9307	79.7898	83.2532	89.0725	87.0985	91.4675	81.4623
ChrNC_037328.1:9445201-9445600	NC_037328.1	9445201	9445600	ADAMTS5	gene-ADAMTS5	ADAM metallopeptidase with thrombospondin type 1 motif 5	+	gene	overlapping	0	86.1538	55.3571	76.9231	88.4615	63.4972	88.4259	88.2684	82.3529	82.967	65.4762	73.3064	87.5	64.456	88.1579	91.6667	95	90.5219	75.9741	73.2143	100	80.9048	81.1497	93.4783	88.4318
ChrNC_037328.1:9445401-9445800	NC_037328.1	9445401	9445800	ADAMTS5	gene-ADAMTS5	ADAM metallopeptidase with thrombospondin type 1 motif 5	+	gene	overlapping	0	77.3333	36.5079	66.6667	78.2051	39.8504	78.75	86.6667	70.4706	69.2308	55.5556	53.7634	71.5686	54.2564	78.9474	82.5397	93.3333	88.8112	63.7053	71.4286	95.4545	76.0119	67.5086	84.058	86.8407
ChrNC_037328.1:9585201-9585600	NC_037328.1	9585201	9585600	ADAMTS1	gene-ADAMTS1	ADAM metallopeptidase with thrombospondin type 1 motif 1	+	gene	overlapping	0	0	0.308642	0	0.900901	0.925926	0.297619	1.75926	1.47059	0	0.983796	0.416667	0	0.694444	2.38095	1.08696	0	0.347222	0	0	3.61722	0	0	0	0
ChrNC_037328.1:9586201-9586600	NC_037328.1	9586201	9586600	ADAMTS1	gene-ADAMTS1	ADAM metallopeptidase with thrombospondin type 1 motif 1	+	gene	overlapping	0	46.673	60.4605	54.7222	58.2353	49.6212	56.25	40.8929	49.0391	7.69231	48.9815	67.4403	59.5413	49.8188	49.5452	63.6943	69.4196	46.3041	48.2556	61.0746	48.875	33.5893	62	36.256	44.9849
ChrNC_037328.1:9587801-9588200	NC_037328.1	9587801	9588200	ADAMTS1	gene-ADAMTS1	ADAM metallopeptidase with thrombospondin type 1 motif 1	+	gene	overlapping	0	73.5013	86.3671	82.4401	80.2824	78.5398	78.5925	79.3605	83.8902	60.5929	81.7429	74.6447	77.9455	70.0822	70.0551	70.4618	75.5506	78.5811	85.4244	76.9453	71.6173	85.0061	50.4561	79.6107	75.2551
ChrNC_037328.1:9588001-9588400	NC_037328.1	9588001	9588400	ADAMTS1	gene-ADAMTS1	ADAM metallopeptidase with thrombospondin type 1 motif 1	+	gene	overlapping	0	63.2517	80.8254	62.2444	69.1378	55.8361	56.1719	64.8793	68.5506	66.8909	79.8021	55.5665	56.9221	46.585	56.7164	60.0814	64.6964	76.4624	81.1632	59.7267	59.2237	63.8803	38.9911	67.4885	72.3937
ChrNC_037328.1:9588201-9588600	NC_037328.1	9588201	9588600	ADAMTS1	gene-ADAMTS1	ADAM metallopeptidase with thrombospondin type 1 motif 1	+	gene	overlapping	0	88.818	96.9003	80.4383	87.5231	75.7119	72.9788	83.3845	87.2443	88.921	91.924	77.9759	73.6401	70.5985	75.5237	78.882	76.9719	93.6823	86.6876	73.3466	74.2913	81.7458	62.2985	76.9404	84.475
ChrNC_037328.1:9588401-9588800	NC_037328.1	9588401	9588800	ADAMTS1	gene-ADAMTS1	ADAM metallopeptidase with thrombospondin type 1 motif 1	+	gene	overlapping	0	90	98.4308	96.3636	95.1351	89.0754	86.4764	91.8097	97.9248	91.3108	92.2596	93.8261	85.2921	85.179	89.7911	85.4321	84.2446	94.2165	86.1397	85.1852	83.8589	96.1474	71.9238	81.1782	89.639
ChrNC_037328.1:9648001-9648400	NC_037328.1	9648001	9648400	null					Not found	0	85.1759	93.6	96.583	90.4701	93.7549	83.515	95.6905	93.9958	75.6863	82.0471	84.8828	83.9286	76.1254	66.0487	69.2154	78.7273	81.6273	88.8	84.9817	99	94.7826	69.4697	76.1269	86.4418
ChrNC_037328.1:9781601-9782000	NC_037328.1	9781601	9782000	null					Not found	0	100	96.4286	96.2121	98.1481	98.9583	100	97.2222	100	96.875	94.375	98.75	94.6637	93.0258	92.877	95.2446	100	96.5378	91.8594	89.3519	91.0714	96.0952	83.8624	93.2749	94.4726
ChrNC_037328.1:9781801-9782200	NC_037328.1	9781801	9782200	null					Not found	0	100	96.4286	94.9495	98.7654	98.6111	100	96.2963	100	95.8333	96.6667	98.3333	98.1481	95.8293	94.2064	93.6594	100	94.2297	91.3197	89.9691	88.0952	100	78.2814	81.9112	96.0784
ChrNC_037328.1:9822801-9823200	NC_037328.1	9822801	9823200	null					Not found	0	95	95.9596	86.2222	94.2857	92.7536	97.2222	92.3521	91.8293	86.0606	88	84.4807	84.127	84.7985	85.9473	86.6667	75.2451	84.9953	81.9816	80.6061	88.274	87.6623	81.7496	86.1557	92.5451
ChrNC_037328.1:9881001-9881400	NC_037328.1	9881001	9881400	CYYR1	gene-CYYR1	cysteine and tyrosine rich 1	+	gene	overlapping	0	95.4545	98.6842	100	95.3947	97.1939	96.4286	100	94.8718	84.2732	97.5	96.25	97.0588	88.6667	89.7059	93.4211	97.5	98.0769	96.875	88.3333	96.6667	95.119	95.4545	90	87.6344
ChrNC_037328.1:9897801-9898200	NC_037328.1	9897801	9898200	CYYR1	gene-CYYR1	cysteine and tyrosine rich 1	+	gene	overlapping	0	100	99.0476	95.6669	90.3213	94.0548	96.2963	96.2022	96.5986	96.4425	91.3194	92.6829	94.2029	97.5	96.2143	98.7421	94.4444	94.1371	96.6287	87.8788	97.0536	85.2677	80.303	89.6032	85.5556
ChrNC_037328.1:9898001-9898400	NC_037328.1	9898001	9898400	CYYR1	gene-CYYR1	cysteine and tyrosine rich 1	+	gene	overlapping	0	100	98.8403	96.5491	92.7294	95.8615	96.9267	97.7213	97.9592	97.3319	93.6152	93.839	96.5217	96.5488	97.7286	95.3541	92.6667	96.0378	97.9772	91.0606	97.02	88.3511	84.3636	91.4448	89.4286
ChrNC_037328.1:9954201-9954600	NC_037328.1	9954201	9954600	CYYR1	gene-CYYR1	cysteine and tyrosine rich 1	+	gene	overlapping	0	96.7867	97.3589	99.3827	96.4219	95.9866	95.0617	99.3939	98.0952	96.5903	98.5979	99.187	96.4103	95.7738	92.3703	96.8588	96.2963	96.3981	96.8585	87.3971	94.4444	96.4438	82.2985	94.4695	96.4912
ChrNC_037328.1:10170201-10170600	NC_037328.1	10170201	10170600	null					Not found	0	81.6742	70.023	86.0946	78.5825	96.1393	73.6823	85.9691	72.5159	79.3802	73.4103	88.873	87.1281	91.6564	73.9436	83.8095	71.7274	91.7074	73.322	83.3067	87.4002	94.3819	80.7692	81.3206	72.7456
ChrNC_037328.1:10170401-10170800	NC_037328.1	10170401	10170800	null					Not found	0	73.0966	64.2749	81.9171	71.7169	90.015	67.6149	82.559	66.4275	72.1329	67.0121	85.3212	77.2327	86.7286	66.8788	80.1897	66.8016	81.697	67.3399	79.6581	78.8803	86.431	69.2308	76.8872	66.2306
ChrNC_037328.1:10170601-10171000	NC_037328.1	10170601	10171000	null					Not found	0	55.5873	55.6891	72.3077	58.5476	76.0888	58.9744	76.8823	57.8401	56.0062	57.1429	78.4339	56.058	72.9341	56.5476	74.7403	58.4615	57.395	58.6258	74.2402	60	67.9845	58.4615	68.2609	57.3485
ChrNC_037328.1:10220801-10221200	NC_037328.1	10220801	10221200	LOC107132174	gene-LOC107132174	No description	-	gene	overlapping	0	89.2927	98.8636	85.8067	89.0449	92.5735	98.75	95.2221	97.4922	84.5076	97.6471	87.7214	89.6203	96.3636	95.6793	94.6678	94.6667	88.1698	98.4859	89.5804	82.9752	96.1376	92.8571	92.8926	98.2111
ChrNC_037328.1:10221001-10221400	NC_037328.1	10221001	10221400	LOC107132174	gene-LOC107132174	No description	-	gene	overlapping	0	84.9456	91.3462	81.98	85.5591	94.7632	86.7188	92.3514	89.6552	83.4838	88.989	84.4117	86.1795	96.1225	87.706	92.1669	84.1667	84.9009	90.4624	86.0552	81.8298	96.685	87.1429	91.1064	90.5193
ChrNC_037328.1:10225801-10226200	NC_037328.1	10225801	10226200	LOC107132174	gene-LOC107132174	No description	-	gene	overlapping	0	98.5755	96.6972	99.0516	96.2688	96.1538	96.0932	91.4617	98.6442	90.5217	99.2308	93.1846	90.8302	98.3333	97.7592	97.095	95.8647	93.847	98.137	93.3398	95.3175	87.8283	94.8766	96.8735	95.8442
ChrNC_037328.1:10229801-10230200	NC_037328.1	10229801	10230200	LOC107132174	gene-LOC107132174	No description	-	gene	overlapping	0	90.2778	92.813	83.9291	93.7885	85.5072	94.4444	89.418	97.8495	96.5517	91.7778	97.7089	100	96.8254	96.3964	99.3464	96.4912	76.113	81.9388	92.2078	95.5808	86.7424	100	83.6587	91.2505
ChrNC_037328.1:10230001-10230400	NC_037328.1	10230001	10230400	LOC107132174	gene-LOC107132174	No description	-	gene	overlapping	0	73.6111	89.1975	65.5153	75.652	60.1147	75.5556	64.3578	84.4086	85.2456	85.2222	97.373	95.045	92.8175	92.935	92.8105	93.8596	50.0576	67.8465	82.9569	80.4293	57.1858	82.3413	61.3082	60.662
ChrNC_037328.1:10230201-10230600	NC_037328.1	10230201	10230600	LOC107132174	gene-LOC107132174	No description	-	gene	overlapping	0	56.9444	85.582	47.1014	57.5154	34.7222	56.6667	39.2975	70.9677	73.9394	78.6667	97.037	90.0901	88.8095	89.4737	86.2745	91.2281	24.0022	53.7543	73.706	67.2543	27.6292	61.0119	38.9577	24.862
ChrNC_037328.1:10376401-10376800	NC_037328.1	10376401	10376800	APP	gene-APP	amyloid beta precursor protein	+	gene	overlapping	0	69.7051	64.5833	66.2594	67.8072	73.2752	71.4202	71.6634	72.0238	57.8236	72.6744	56.8089	61.3799	55.9152	64.1667	69.1707	74.0741	78.0669	67.0412	61.7647	63.642	81.1169	56	66.729	71.5056
ChrNC_037328.1:10376601-10377000	NC_037328.1	10376601	10377000	APP	gene-APP	amyloid beta precursor protein	+	gene	overlapping	0	90.2677	90.9524	90.3008	87.1152	88.1494	93.0224	96.4797	96.6667	74.4666	96.8992	81.8034	81.7792	72.6786	94.3333	92.5481	98.7654	89.9225	93.3529	92.1569	72.6667	97.8571	93.3333	95.3378	97.0756
ChrNC_037328.1:10541401-10541800	NC_037328.1	10541401	10541800	APP	gene-APP	amyloid beta precursor protein	+	gene	overlapping	0	96.6282	97.9798	96.8192	93.2875	96.8603	97.0947	97.9814	97.4194	99.2064	93.3333	97.8571	95.525	97.2778	98.9936	95.625	98.619	95.1715	100	97	99.0741	93.3235	95.2381	94.7431	97.9333
ChrNC_037328.1:10541601-10542000	NC_037328.1	10541601	10542000	APP	gene-APP	amyloid beta precursor protein	+	gene	overlapping	0	95.0039	96.6029	94.558	97.1429	95.2381	97.9665	96.9749	94.9104	96.4286	97.1429	96.9513	95.812	99.1296	97.037	96.6667	97.672	95.0606	100	100	98.5784	94.3506	94.4444	98.2213	98.2425
ChrNC_037328.1:10544401-10544800	NC_037328.1	10544401	10544800	APP	gene-APP	amyloid beta precursor protein	+	gene	upstream	173	62.2807	66.6667	84.375	64.8461	84.2857	97.7778	63.8889	66.3121	65.1732	66.6667	80.6452	65.2919	80.6004	96.8553	66.1905	64.8148	64.2059	65.8046	81.3958	66.6667	84.6743	100	64.6949	66.6667
ChrNC_037328.1:10612001-10612400	NC_037328.1	10612001	10612400	null					Not found	0	96.1538	94.9713	93.5268	99.3056	100	90.625	93.3601	96.3542	89.2809	88.0515	93.3704	91.9643	87.5	78.2609	85.7471	94.2308	95.913	86.4916	93.7255	95.2381	100	91.1111	95.0163	95.7143
ChrNC_037328.1:10697801-10698200	NC_037328.1	10697801	10698200	ATP5PF	gene-ATP5PF	ATP synthase peripheral stalk subunit F6	+	gene	overlapping	0	97.8989	93.7273	93.555	98.4416	96.6777	96.4679	97.1721	98.8235	95.9048	96.1836	96.9645	94.2574	94.7636	96.3563	93.8039	92.107	96.6531	97.4586	94.2339	96.7399	98.1688	85.9398	97.2887	97.4056
ChrNC_037328.1:10698001-10698400	NC_037328.1	10698001	10698400	ATP5PF	gene-ATP5PF	ATP synthase peripheral stalk subunit F6	+	gene	overlapping	0	96.7771	94.5455	94.1132	98.5452	94.6498	96.3862	96.8558	98.5294	94.4345	96.0904	96.5728	94.538	93.7045	93.8006	92.0098	91.9941	95.5644	97.6104	93.6469	97.0009	98.543	85.4096	97.3964	97.188
ChrNC_037328.1:10717601-10718000	NC_037328.1	10717601	10718000	JAM2	gene-JAM2	junctional adhesion molecule 2	-	gene	overlapping	0	95.6345	82.9633	95.4276	94.2895	94.3427	92.4107	94.1052	92.6035	83.7983	91.9792	91.9956	90.7853	87.9569	84.2742	92.964	83.227	94.7343	95.594	90.2655	90.6423	91.567	87.9383	88.9999	93.7629
ChrNC_037328.1:10717801-10718200	NC_037328.1	10717801	10718200	JAM2	gene-JAM2	junctional adhesion molecule 2	-	gene	overlapping	0	95.9811	84.1471	95.7216	97.4088	92.457	93.3532	95.5158	92.0248	82.3193	89.3055	92.8989	93.2692	89.015	86.0215	91.7298	83.3097	94.5295	97.8291	92.7679	90.6977	91.6972	89.6104	89.0369	93.3933
ChrNC_037328.1:10741801-10742200	NC_037328.1	10741801	10742200	JAM2	gene-JAM2	junctional adhesion molecule 2	-	gene	overlapping	0	94.8529	99.3902	96.6909	97.3214	96.7274	94.3182	94.2308	97.093	98.4123	97.619	93.7302	89.6809	93.5185	98.9796	88.6364	86.0837	96.5686	97.3446	95.6302	96.5476	98.5294	98.8095	76.5135	96.9223
ChrNC_037328.1:10742001-10742400	NC_037328.1	10742001	10742400	JAM2	gene-JAM2	junctional adhesion molecule 2	-	gene	overlapping	0	94.8529	99.3902	96.6909	97.3214	96.7274	95.0284	94.2308	97.093	98.4123	97.619	93.7302	89.6809	93.5185	98.9796	90.0568	86.0837	96.5686	97.3446	95.6302	96.5476	98.5294	98.8095	91.7957	96.9223
ChrNC_037328.1:10760001-10760400	NC_037328.1	10760001	10760400	JAM2	gene-JAM2	junctional adhesion molecule 2	-	gene	overlapping	0	54.9057	72.3684	56.25	58.5938	68.8571	55.404	65.7143	68.1818	50	64.5437	49.7845	46.201	55.8654	48.913	49.5332	58.9286	59.6154	78.8238	50.3642	50.4273	66.3889	66.5882	75.2299	58.3333
ChrNC_037328.1:10760201-10760600	NC_037328.1	10760201	10760600	JAM2	gene-JAM2	junctional adhesion molecule 2	-	gene	overlapping	0	79.4413	84.2105	75.9259	82.2917	78.4852	73.8371	82.8571	71.526	69.4678	67.7249	72.4138	68.4641	70.1687	73.1884	66.1138	78.5714	82.2917	80.9524	79.2735	78.2526	82.6211	83.2353	82.3879	77.7778
ChrNC_037328.1:10818201-10818600	NC_037328.1	10818201	10818600	null					Not found	0	71.7351	81.1585	73.6131	71.9472	71.685	62.6927	81.7352	73.5294	65.873	74.5746	65.3846	62.5786	50.749	52.8297	55.7576	48.7179	80.1925	82.7004	59.375	57.265	89.4106	46.2015	74.4671	81.4751
ChrNC_037328.1:10823801-10824200	NC_037328.1	10823801	10824200	MRPL39	gene-MRPL39	mitochondrial ribosomal protein L39	+	gene	overlapping	0	0.757576	2.63889	0	0.94697	6.4	0	4.94831	2.43056	2.44949	1.77515	1.60562	3.9819	1	5	1.82292	8.33333	1.48148	3.54167	12	4.25021	1.2605	0.617284	1.25	1.78733
ChrNC_037328.1:10824001-10824400	NC_037328.1	10824001	10824400	MRPL39	gene-MRPL39	mitochondrial ribosomal protein L39	+	gene	overlapping	0	9.54545	8.7904	3.68937	3.83673	9.86667	7.57576	8.61364	8.6715	5.65455	5.95142	9.56183	10.0929	11.2	12.9053	12.0068	15.8333	5.58824	8.50389	13.2727	5.68467	5.35508	4.78469	3	4.04291
ChrNC_037328.1:10824201-10824600	NC_037328.1	10824201	10824600	MRPL39	gene-MRPL39	mitochondrial ribosomal protein L39	+	gene	overlapping	0	13.9669	12.1531	8.64528	6.07612	13.3333	15.1515	10.4287	11.9477	10.4	9	16.6035	19.0909	20	18.9144	19.1571	23.3333	11.1765	10.6909	14.5455	5.45455	7.45455	8.77193	3	5.29049
ChrNC_037328.1:11027601-11028000	NC_037328.1	11027601	11028000	null					Not found	0	58.7831	67.2783	66.3651	69.394	68.6964	62.013	60.311	74.2369	80.4713	74.1667	78.4532	72.9086	63.3276	62.8066	59.8581	82.0655	43.4801	54.5539	65.535	73.355	77.7434	72.756	60.298	71.2834
ChrNC_037328.1:11027801-11028200	NC_037328.1	11027801	11028200	null					Not found	0	53.6772	69.8948	76.9286	68.4121	71.5332	66.6109	69.7251	74.4047	79.9438	76.9792	78.6703	77.6786	59.2942	64.7487	60.6623	84.7339	51.3295	65.2375	64.3519	66.7095	81.9015	70.2976	57.8401	71.03
ChrNC_037328.1:11069001-11069400	NC_037328.1	11069001	11069400	null					Not found	0	84.9003	96.4286	89.1649	92.8681	93.2681	88.8406	96.5686	89.9226	82.8829	76.1804	86.8033	86	82.2863	73.3878	73.8647	85.7521	97.1264	89.9645	86.6667	78.6489	91.2151	80.5769	83.8055	86.2704
ChrNC_037328.1:11247201-11247600	NC_037328.1	11247201	11247600	null					Not found	0	60	65.2819	57.7381	79.6241	78.7677	41.3793	69.9961	71.7243	51.3514	71.7742	60.8974	80.7143	62.931	48.5294	59.0456	77.2727	37.0308	62.5541	46.4503	54.6323	73.146	43.8241	56.8973	62.2705
ChrNC_037328.1:11247401-11247800	NC_037328.1	11247401	11247800	null					Not found	0	62.8571	76.9218	59.5238	81.582	78.8302	46.2069	71.2448	72.4055	52.973	69.9193	63.0769	72	58.9163	44.5378	55.0936	68.1818	41.5165	71.2013	43.4103	67.0977	78.4839	45.0593	56.1061	63.3936
ChrNC_037328.1:11341801-11342200	NC_037328.1	11341801	11342200	null					Not found	0	75.6757	72.7891	85.7143	83.3728	86.1789	76.6784	90.9722	82.4561	78.2609	71.3178	77.7778	67.3759	59.4203	72.2222	52.381	73.6842	90.486	77.2109	59.7222	82.2222	87.963	58.8889	83.3333	81.7708
ChrNC_037328.1:12272001-12272400	NC_037328.1	12272001	12272400	null					Not found	0	70.5983	66.6667	72.5175	76.4252	79.8485	71.5447	72.8395	91.1765	71.3043	80.8861	92.7536	89.8551	54.386	63.8095	60.4167	74.2424	65.3405	59.7153	64.2276	52.9987	71.0954	67.4105	90.8088	78.2887
ChrNC_037328.1:12552801-12553200	NC_037328.1	12552801	12553200	null					Not found	0	79.3651	70.2857	67.3471	82.6275	69.5833	72.4026	87.3482	69.3939	68.125	50.3676	55.1282	50.0564	44.4444	28.4291	44.5688	53.1551	66.3639	63.9245	64.9997	78.4854	84.127	71.8519	71.5316	82.2421
ChrNC_037328.1:12601601-12602000	NC_037328.1	12601601	12602000	null					Not found	0	86.0345	81.9048	74.4444	87.1515	83.147	79.8589	91.1492	89.6296	86.087	86.8519	83.7143	73.0435	72	66.3636	58	78.2051	83.9507	92.2537	84.0523	93.6	87.619	80.0272	86	96
ChrNC_037328.1:12601801-12602200	NC_037328.1	12601801	12602200	null					Not found	0	85.2217	78.5714	76.3889	85.6061	83.2816	81.0736	91.295	88.8889	89.1304	89.8148	84.6429	73.913	73	68.1818	60	76.9231	86.1884	90.975	88.8889	95	84.5238	76.5168	87.5	95.7143
ChrNC_037328.1:13188001-13188400	NC_037328.1	13188001	13188400	null					Not found	0	96.25	84.375	90.1442	96.3294	90	84.7222	92.7083	88.7868	82.3718	65.9091	92.7976	76	71.7831	82.1429	68.2692	73.75	90.625	85.3175	87.2247	75	92.5	81.6352	88.563	85.5797
ChrNC_037328.1:13188201-13188600	NC_037328.1	13188201	13188600	null					Not found	0	96.25	84.375	89.8352	96.3294	90	84.7222	92.7083	90.7563	82.3718	65.9091	92.7976	76	71.7831	82.1429	68.2692	73.75	90.625	85.3175	87.4405	75	92.5	81.6352	88.563	85.5797
ChrNC_037328.1:13442401-13442800	NC_037328.1	13442401	13442800	null					Not found	0	74.0761	64.2778	47.4026	69.6232	62.8676	48.9706	59.2262	80.6525	48.3974	61.1364	56.802	59.4253	45	37.5	50.0082	63.6166	62.4185	53.4341	50	78.8462	64.1481	58.9161	53.9391	73.7351
ChrNC_037328.1:13583801-13584200	NC_037328.1	13583801	13584200	null					Not found	0	92.0378	88.0435	82.7586	87.2119	76.5484	77.1429	89.7727	76.9231	58.8235	78.0882	76.7315	54.1667	61.3321	58.5106	55.5837	71.2662	96.5097	83.7816	71.9577	82.1429	89.6053	66.6338	83.2128	91.9792
ChrNC_037328.1:13584001-13584400	NC_037328.1	13584001	13584400	null					Not found	0	92.0378	88.0435	82.7586	88.2421	76.5484	77.1429	89.7727	76.9231	58.8235	78.0882	76.7315	54.1667	61.3321	58.5106	55.5837	71.2662	96.5097	83.7816	71.9577	82.1429	89.6053	66.6338	83.2128	91.9792
ChrNC_037328.1:13790801-13791200	NC_037328.1	13790801	13791200	null					Not found	0	88.8767	81.6519	79.4686	79.4495	84.5652	72.9139	83.1862	81.8939	64.3813	80.7784	63.6694	64.1667	50.2137	46.6186	49.3018	54.1873	88.3275	88.4992	67.0527	78.0846	85.5357	72.1212	90.625	92.6766
ChrNC_037328.1:13881601-13882000	NC_037328.1	13881601	13882000	null					Not found	0	81.4732	66.3194	66.0985	80.6729	74.4442	78.3131	76.3889	65.8537	75.5417	68.6835	56.6206	72.9293	53.5954	62.7976	43.7747	43.609	72.9813	64.1016	65.0183	72.5877	70.8333	68.8312	76.3736	79.8815
ChrNC_037328.1:14279201-14279600	NC_037328.1	14279201	14279600	null					Not found	0	62.8571	55.8559	60.7323	53.2833	61.9048	33.3878	62.6163	33.3333	38.1667	55.0725	36.8248	42.3051	35.7143	35.0427	34.0789	45.4545	57.4636	45.5782	46.6667	50.3284	60.6641	56.5934	57.7819	46.5455
ChrNC_037328.1:14279401-14279800	NC_037328.1	14279401	14279800	null					Not found	0	70.754	63.4197	70.5492	61.1163	69.8661	41.2571	69.6366	38.7255	42.2614	64.1304	42.3913	45.8955	41.9643	43.7821	37.7387	54.5455	63.4102	51.2049	46.6667	59.298	69.4111	52.0604	59.3364	53.2684
ChrNC_037328.1:14477801-14478200	NC_037328.1	14477801	14478200	null					Not found	0	70.6897	61.445	75.0956	77.0563	71.4222	58.1699	70.7657	80.8333	79.2735	64.0351	78.8452	64.2857	51.0544	49.2064	56.1594	80.9524	60.8009	45.7035	71.6667	74.0353	88.8665	76.4149	53.7062	81.5657
ChrNC_037328.1:14478001-14478400	NC_037328.1	14478001	14478400	null					Not found	0	68.9655	60.9175	75.7353	75.8117	68.9388	56.4808	69.1293	82.5	79.4872	65.7895	83.3994	66.0714	47.5	38.0952	52.7174	79.7619	63.0435	44.4481	75	74.8461	93.2927	71.4405	48.3333	77.7219
ChrNC_037328.1:14510001-14510400	NC_037328.1	14510001	14510400	null					Not found	0	60.2814	65.9524	54.7222	72.9885	63.0801	60.8862	70.5247	84.1398	53.1474	74.4722	59.7495	58.7037	35.8991	48.1884	51.8939	81.8182	74.6674	40.7159	37.1212	74.0744	39.8353	62.1382	61.95	82.1685
ChrNC_037328.1:14510201-14510600	NC_037328.1	14510201	14510600	null					Not found	0	64.2857	77.5	50	81.8966	54.4118	68.75	73.1481	85.0806	54.3447	80.2083	61.1111	57.5	29.8102	51.087	59.0909	81.8182	86.0232	43.4115	37.5	78.2169	37.9766	64.2857	67.9251	87.7688
ChrNC_037328.1:15029201-15029600	NC_037328.1	15029201	15029600	null					Not found	0	88.9341	85.0477	91.995	86.0072	87.0833	79.3355	85.4097	84.6755	83.8656	90.8015	84.3098	82.0726	68.3088	70.7785	36.5217	78.0853	91.4522	87.4114	73.3578	88.3362	93.0128	81.7772	85.4248	91.7709
ChrNC_037328.1:15231801-15232200	NC_037328.1	15231801	15232200	null					Not found	0	83.8235	83.3333	87.3737	82.2024	96.2963	74.5749	87.024	79.6296	80.3922	80.3366	89.5833	71.7843	75.3247	59.2593	63.7912	75	91.4424	92.7427	65.5556	90.107	92.3077	87.5	85.5124	90.1143
ChrNC_037328.1:15310201-15310600	NC_037328.1	15310201	15310600	null					Not found	0	75.4386	84.4444	76.8095	66.8571	64.8148	64.9611	76.6667	78.4343	61.688	78.5375	76.6667	78.827	50	66.6667	55.985	81.6667	70.8974	70.9091	75.4937	71.2088	65.0198	66.8658	47.8711	71.516
ChrNC_037328.1:15310401-15310800	NC_037328.1	15310401	15310800	null					Not found	0	80	86.2917	79.0019	71.8825	75.4902	73.0943	81.7204	81.2626	73.7696	80.7225	77	78.4604	52.963	63.5294	58.1033	73.4444	83.6538	70.6061	82.714	72.2711	85.9758	71.6984	65.8347	81.1055
ChrNC_037328.1:15466201-15466600	NC_037328.1	15466201	15466600	NCAM2	gene-NCAM2	No description	-	gene	overlapping	0	81.8259	87.326	74.75	84.4158	91.8582	77.2008	86.0657	77.454	72.799	91.8498	86.5636	67.1429	63.476	65.6897	58.1131	82.3077	94.3681	95.2427	81.5135	81.9664	97.4264	72.0114	97.9542	93.047
ChrNC_037328.1:15466401-15466800	NC_037328.1	15466401	15466800	NCAM2	gene-NCAM2	No description	-	gene	overlapping	0	80.8961	84.2917	81	85.2039	90.9962	75.6617	89.4209	82.2844	74.8431	92.3077	84.105	67.9552	67.968	70.9195	59.4286	84.1026	95.0549	95.1062	85.3514	88.0764	97.9574	72.2538	97.2723	92.5311
ChrNC_037328.1:15710001-15710400	NC_037328.1	15710001	15710400	NCAM2	gene-NCAM2	No description	-	gene	overlapping	0	94.216	93.2566	90.3419	87.5747	95.4165	80.9211	95.2972	93.8143	77.6601	93.1513	86.3974	90.5981	77.1795	69.2069	84.6063	81.3889	92.8299	94.3534	83.6113	89.5833	90.1353	83.0611	95.5645	93.6962
ChrNC_037328.1:15710201-15710600	NC_037328.1	15710201	15710600	NCAM2	gene-NCAM2	No description	-	gene	overlapping	0	95.18	92.5287	90.2422	89.0046	96.1804	82.5505	95.7107	94.8452	81.3834	92.8221	86.1004	92.165	80.0305	73.1045	85.7831	83.8735	93.6281	95.0167	84.7555	90.2083	91.7794	76.6763	96.3038	92.4555
ChrNC_037328.1:16134001-16134400	NC_037328.1	16134001	16134400	null					Not found	0	72.043	79.7531	80	80.8812	85.1732	68.624	70.7868	66.3799	53.1653	69.4444	37.6226	51.5125	56.8279	44.3736	57.384	49.0741	79.8056	74.955	39.951	79.0741	78.655	51.1406	69.9227	78.1874
ChrNC_037328.1:16733201-16733600	NC_037328.1	16733201	16733600	null					Not found	0	93.7548	96.4593	97.4074	93.0445	92.3646	91.4414	93.4712	90.3509	88.312	93.8406	93.3333	92.1273	94.086	81.4815	90.2934	90.9185	89.2	94.2736	88.0406	93.0556	97.0588	81.4062	93.5374	93.2617
ChrNC_037328.1:16733401-16733800	NC_037328.1	16733401	16733800	null					Not found	0	92.3563	95.2446	96.6667	91.1746	92.1183	88.5135	92.1299	88.8158	89.3429	92.3913	90.7143	91.8367	93.9516	76.8519	87.6624	90.7895	84.6928	92.9202	85.8766	91.369	95.5882	76.1821	91.3265	89.8926
ChrNC_037328.1:16845401-16845800	NC_037328.1	16845401	16845800	TRNAC-GCA	gene-TRNAC-GCA-2	No description	-	gene	downstream	1414	83.1317	72.5687	62.7249	98.4848	76.4887	79.8765	69.953	70.922	74.8148	75.2137	61.4583	73.1944	69.4958	57.6984	67.3276	72.7095	86.3866	70.5852	62.2491	77.807	78.0952	67.2222	69.7972	79.9317
ChrNC_037328.1:16894401-16894800	NC_037328.1	16894401	16894800	null					Not found	0	80.6513	72.5707	71.1963	78.4404	73.1509	57.9457	76.3208	79.1795	82.2917	78.7879	81.8182	73.4712	80.1687	51.8519	58.8292	76.4163	71.1898	64.694	72.4447	72.7965	79.3548	69.2505	81.4188	81.746
ChrNC_037328.1:17556401-17556800	NC_037328.1	17556401	17556800	null					Not found	0	68.3333	77.6956	76.2917	80.2489	74.916	78.4351	86.4286	80.3365	75	67.0375	72.7355	74.3421	72.5	58.871	62.2599	72.2222	63.4604	58.3168	67.9622	79.8077	78.6413	89.0476	86.4762	89.0179
ChrNC_037328.1:17607801-17608200	NC_037328.1	17607801	17608200	null					Not found	0	82.0455	90.4167	87.2093	95.974	85.5263	80.7143	94.2308	95	87.5	75	90.3846	83.2968	73.0057	70.4545	71.1971	84.6154	71.0347	89.8597	92.0455	88.6364	77.2727	73.7148	87.8664	92.8571
ChrNC_037328.1:17608001-17608400	NC_037328.1	17608001	17608400	null					Not found	0	84.6753	92.8571	87.2093	95.974	85.5263	80.7143	94.2308	95	89.2857	75	90.3846	83.2968	73.0057	70.4545	71.1971	84.6154	75.8929	91.7078	92.0455	88.6364	77.2727	61.7857	87.8664	92.8571
ChrNC_037328.1:17653801-17654200	NC_037328.1	17653801	17654200	null					Not found	0	96.1905	96.7533	90.6838	95.8339	92.4662	88.7579	97.1119	96.2307	92.1211	90.843	94.0867	86.6121	81.0736	81.25	88.2597	84.0909	92.4854	94.2714	88.5628	97.3684	93.4452	86.0317	94.2521	98.3156
ChrNC_037328.1:17654001-17654400	NC_037328.1	17654001	17654400	null					Not found	0	96.1905	96.7533	90.6838	95.8339	92.4662	88.7579	97.1119	96.2307	92.1211	90.843	94.0867	86.6121	81.0736	81.25	88.2597	84.0909	92.4854	94.2714	88.5628	97.3684	93.4452	86.0317	94.2521	98.3156
ChrNC_037328.1:17799601-17800000	NC_037328.1	17799601	17800000	null					Not found	0	93.5043	96.5641	93.1605	89.4828	82.6136	78.6667	85.6131	91.9827	78.6319	79.4288	81.7647	73.069	68.4	71.6026	67.9449	76.4211	91.3186	75.8537	75.098	86.2689	95.144	78.7887	91.9048	93.8581
ChrNC_037328.1:17799801-17800200	NC_037328.1	17799801	17800200	null					Not found	0	93.5043	96.5641	93.1605	89.4828	82.6136	78.6667	85.6131	91.9827	78.6319	79.4288	81.7647	73.069	68.4	71.6026	67.9449	76.4211	91.3186	75.8537	75.098	86.2689	95.144	78.7887	91.9048	93.8581
ChrNC_037328.1:17990201-17990600	NC_037328.1	17990201	17990600	null					Not found	0	79.9513	67.813	65.9652	71.6049	71.7502	72.5107	56.5915	81.2975	58.8053	66.8315	77.0357	58.9744	51.4493	58.9226	31.518	52.7337	71.6466	47.7907	62.4865	73.4127	59.1052	63.113	55.6229	66.9529
ChrNC_037328.1:17990401-17990800	NC_037328.1	17990401	17990800	null					Not found	0	78.2934	67.7971	68.9073	76.1638	76.9913	77.4323	62.4575	79.9386	67.2832	70.5352	80.7669	65.7993	57.7267	70.0202	46.0072	63.3237	72.7898	57.8175	65.2191	75.6476	66.1131	74.1449	57.734	72.2352
ChrNC_037328.1:18163601-18164000	NC_037328.1	18163601	18164000	null					Not found	0	84.427	90.3912	86.3643	82.4461	77.6515	72.7004	86.3125	84.8485	82.5181	84.6847	77.2222	73.2252	66.6667	63.8889	73.5571	64.7618	78.506	78.0273	79.9247	75.5952	80.4762	62.3397	81.2624	86.0693
ChrNC_037328.1:18192801-18193200	NC_037328.1	18192801	18193200	null					Not found	0	69.8462	84.8783	80.9917	92.0502	88.725	72.2563	81.1508	82.4087	66.4251	85.8333	80.981	78.8712	73.7374	83.3333	67.5402	80.7021	73.9389	87.11	77.0833	87.9208	88.4274	60.346	80.8352	79.8695
ChrNC_037328.1:18193001-18193400	NC_037328.1	18193001	18193400	null					Not found	0	74	84.0659	82.5253	93.855	91.2976	77.2947	79.7619	81.4625	72.7124	80	80.9091	87.7512	80.3704	88.4615	69.5367	81.3095	80	82.7056	75	88.2353	86.3448	74.9567	83	80.7594
ChrNC_037328.1:18414801-18415200	NC_037328.1	18414801	18415200	null					Not found	0	84.4742	89.1941	90.2778	94.5011	87.9316	73.9098	97.8089	94.7459	86.1448	83.3333	86.5087	87.8744	71.4261	82.0199	78.5714	92.674	91.6209	88.5256	80.7692	90.2998	94.9792	90.4762	88.4339	96.4892
ChrNC_037328.1:18415001-18415400	NC_037328.1	18415001	18415400	null					Not found	0	86.3387	92.7757	92.2917	93.8407	86.8455	78.4779	95.4957	92.7442	87.0538	88.1818	89.7743	84.4693	77.1048	85.9783	80.6667	92.6374	91.7961	89.3077	83.9231	90.582	95.2891	89.7403	89.1732	95.5406
ChrNC_037328.1:18415201-18415600	NC_037328.1	18415201	18415600	null					Not found	0	89.5311	97.575	96.875	95.2334	88.9097	81.2769	94.6839	86.9595	83.3893	96.9697	90.7747	71.9554	75.3358	74.4555	78.3955	79.6703	91.2871	91.0897	80.7692	82.8924	96.0582	84.0909	89.5214	94.1737
ChrNC_037328.1:18768801-18769200	NC_037328.1	18768801	18769200	null					Not found	0	92	84.8485	87.3563	84.6667	91.6667	85.8025	86.8636	85.3333	75.7576	82.2222	75	71.3708	66.6667	61.1111	81.8182	60.6061	81.746	76.0684	75.9091	72.7273	96.8254	63.6364	97.2222	80.7018
ChrNC_037328.1:18769001-18769400	NC_037328.1	18769001	18769400	null					Not found	0	85	85.2273	81.0345	87	91.6667	82.8704	88.1534	82	81.8182	81.6667	77.0833	70.671	69.5652	66.6667	73.8636	62.5	77.5595	75	74.3371	70.4545	96.4286	59.2727	86.553	77.9444
ChrNC_037328.1:19033801-19034200	NC_037328.1	19033801	19034200	null					Not found	0	66.2791	84.2105	77.2701	87.1212	89.8461	85.6966	85.1695	89.6347	85.2941	82.8977	88.8889	75.358	75.4545	67.1053	68.75	87.4425	60.9219	74.461	68.1818	74.9081	88.8833	68.9423	85.1865	80.5556
ChrNC_037328.1:19034001-19034400	NC_037328.1	19034001	19034400	null					Not found	0	66.7683	86.9814	80.9334	88.2134	91.514	85.893	87.5847	87.0968	86.2077	86.4488	91.6667	77.9332	80.1263	73.0263	72.5753	90.3879	64.1762	78.623	71.0474	82.9504	90.1738	81.2281	89.5537	87.1119
ChrNC_037328.1:19034201-19034600	NC_037328.1	19034201	19034600	null					Not found	0	67.2575	89.7523	84.5968	89.3056	93.1818	86.0893	90	84.5588	87.1212	90	94.4444	80.5085	84.798	78.9474	76.4006	93.3333	67.4306	82.7849	73.913	90.9926	91.4642	84.0909	85.0369	86.0294
ChrNC_037328.1:19118001-19118400	NC_037328.1	19118001	19118400	null					Not found	0	92.9651	91.4306	97.0833	96.9231	93.6161	95.2415	97.2213	95.387	90.1696	90.7826	92.3645	90.5874	88.7101	83.8452	84.3672	89.2992	92.4395	93.6545	90.0883	90.152	97.2193	85.4829	91.3861	93.6892
ChrNC_037328.1:19118201-19118600	NC_037328.1	19118201	19118600	null					Not found	0	93.8202	91.4446	97.2222	96.5812	93.9665	96.6285	97.4681	95.1831	88.6578	91.2077	92.3098	89.1788	88.7854	83.8046	83.9122	89.1204	90.2239	93.361	89.4701	90.2924	96.9103	84.4872	90.2149	90.547
ChrNC_037328.1:19462401-19462800	NC_037328.1	19462401	19462800	CXADR	gene-CXADR	CXADR%2C Ig-like cell adhesion molecule	-	gene	overlapping	0	88.6623	81.6092	91.8286	96.7426	94.7684	97.6797	82.5617	93.6237	85.7672	83.7838	88.3053	96.129	98.9247	95.9596	82.4861	88.3333	89.1179	79.5816	79.3264	96.7742	94.9822	78.7082	78.8462	84.1091
ChrNC_037328.1:19462601-19463000	NC_037328.1	19462601	19463000	CXADR	gene-CXADR	CXADR%2C Ig-like cell adhesion molecule	-	gene	overlapping	0	85.625	76.2452	87.7428	96.5777	92.8879	96.9063	77.1605	91.4983	80.7936	75.6757	84.4071	96.4646	98.3871	93.9394	77.1111	82.5	82.5847	72.9933	71.4286	95.9677	93.3096	76.4195	72.1445	79.9232
ChrNC_037328.1:19477801-19478200	NC_037328.1	19477801	19478200	CXADR	gene-CXADR	CXADR%2C Ig-like cell adhesion molecule	-	gene	overlapping	0	90.2778	88.8889	94.8661	87.8458	92.0168	97.6562	88.1016	96	89.8148	92.6471	97.0588	90.3846	93.0736	89.3846	95.4545	90	92.5551	95.1613	97.9167	92.8571	95.0483	91.9328	93.5214	98.4375
ChrNC_037328.1:19478001-19478400	NC_037328.1	19478001	19478400	CXADR	gene-CXADR	CXADR%2C Ig-like cell adhesion molecule	-	gene	overlapping	0	90.2778	88.8889	94.8661	87.8458	92.0168	97.6562	88.1016	96	89.8148	92.6471	97.0588	90.3846	93.0736	89.3846	95.4545	90	92.5551	95.1613	97.9167	92.8571	95.0483	89.916	94.4488	98.4375
ChrNC_037328.1:19500601-19501000	NC_037328.1	19500601	19501000	CXADR	gene-CXADR	CXADR%2C Ig-like cell adhesion molecule	-	gene	overlapping	0	20.2151	1.96078	10.5492	11.0345	16.0906	21.8254	13.3617	6.03448	12.75	20.915	20.5275	20.3566	22.0685	20.5714	13.8831	16.5873	11.0036	9.89957	13.7255	28	15.9171	11.1111	17.1802	13.8497
ChrNC_037328.1:19500801-19501200	NC_037328.1	19500801	19501200	CXADR	gene-CXADR	CXADR%2C Ig-like cell adhesion molecule	-	gene	overlapping	0	13.8081	3.24827	6.97804	9.83019	13.1072	10.0529	9.13367	8.86041	9.94841	16.4919	20.3187	14.9368	19.1919	16	9.54498	8.67725	5.94263	5.20105	10.3285	18.0525	4.93211	6.26566	15.8912	8.7688
ChrNC_037328.1:19501001-19501400	NC_037328.1	19501001	19501400	CXADR	gene-CXADR	CXADR%2C Ig-like cell adhesion molecule	-	gene	overlapping	0	7.67741	4.7466	5.54155	6.65704	7.20551	2.08333	4.94698	9.61452	6.16215	10.786	18.8634	7.64183	15.1133	9.57161	8.40851	4.02778	2.66576	3.93619	9.79748	10.6181	1.33566	3.81579	9.52922	5.94007
ChrNC_037328.1:19501201-19501600	NC_037328.1	19501201	19501600	CXADR	gene-CXADR	CXADR%2C Ig-like cell adhesion molecule	-	gene	overlapping	0	4.38095	2.96703	4.36156	1.78292	5.32468	0	1.78915	5.57201	1.00003	6.25	12.4589	0	6.51195	2.60028	4.26261	3.54167	0.802277	3.5418	10.0987	2.5157	0.574163	1.33333	1.47059	3.10394
ChrNC_037328.1:19559401-19559800	NC_037328.1	19559401	19559800	null					Not found	0	98.913	95.311	96.7252	95.9975	96	98.4127	98.2213	95.8621	98.1481	100	94.2857	95.5238	99.0909	95.5998	98.6667	95.5152	94.318	96.6058	98.1818	96.0387	97.3504	96.9697	91.8669	95.3846
ChrNC_037328.1:19626001-19626400	NC_037328.1	19626001	19626400	null					Not found	0	98.3333	96.25	95.9129	85.7226	97.8261	98.2955	98.8571	98.6054	97.9968	98.3516	97.9592	96.0171	97.9167	97.0588	96.9588	99	95.1036	98.2447	98.4375	99.0385	100	94.8718	98.8571	98.2143
ChrNC_037328.1:19651401-19651800	NC_037328.1	19651401	19651800	null					Not found	0	61.5385	55	45.6814	49.8214	58.2518	30.3846	58	27.1429	26.9767	42.4174	9.52316	8.52875	16.2718	15.1852	16.9492	12.6087	68.2316	55.8287	39.6937	68.8	54.8148	41.6524	60	77.5692
ChrNC_037328.1:19651601-19652000	NC_037328.1	19651601	19652000	null					Not found	0	61.5385	55	45.6814	49.8214	58.2518	30.3846	58	27.1429	26.9767	42.4174	9.52316	8.52875	16.2718	15.1852	16.9492	12.6087	58.7369	55.8287	39.6937	68.8	54.8148	41.6524	60	77.5692
ChrNC_037328.1:19752601-19753000	NC_037328.1	19752601	19753000	null					Not found	0	83.5317	81.6009	88.6045	82.655	79.0434	87.6803	89.6479	84.8029	77.4158	80.8897	80.5736	76.9291	78.6911	70.4706	81.1746	60.8696	82.7022	83.2484	55.3977	90.875	84.8598	70.451	83.3574	85.9826
ChrNC_037328.1:19794001-19794400	NC_037328.1	19794001	19794400	null					Not found	0	84.6512	94.6667	95.6757	81.7762	85.3968	90.4637	96.7442	87.3333	81.914	95.5271	93.8462	84.4444	81.9355	92.4148	87.8049	79.3548	84.8485	86.8631	82.0125	90	79.024	80.4678	88.1264	72.812
ChrNC_037328.1:19794201-19794600	NC_037328.1	19794201	19794600	null					Not found	0	82.1705	93.3333	95.4955	79.2929	81.2169	91.3979	98.4496	83.3333	73.1183	93.8272	91.0256	75.9259	76.3441	92.5926	85.3659	75.2688	83.8384	89.221	75.7576	88.8889	82.6918	76.7057	85.0824	69.3264
ChrNC_037328.1:20445801-20446200	NC_037328.1	20445801	20446200	null					Not found	0	100	96.8254	99.3197	97.5758	92	98.5507	93.6508	98.3333	95.5556	98.9247	100	95.5128	98.4127	98.8506	97.6744	96.8254	88.1313	94.1667	90.4762	100	94.2029	94.8718	96.7742	96.9697
ChrNC_037328.1:20919601-20920000	NC_037328.1	20919601	20920000	null					Not found	0	84.9708	80.3818	72.7778	79.6154	80	84	87.619	87.2727	94.8148	91.6934	94.2857	93.1707	95.954	92.0949	97.3333	96.1538	87.5	87.0175	72.9524	78.1961	82.7273	94.8485	87.9257	79.7143
ChrNC_037328.1:20919801-20920200	NC_037328.1	20919801	20920200	null					Not found	0	84.9708	80.3818	72.7778	79.6154	80	84	87.619	87.2727	94.8148	91.6934	94.2857	93.1707	95.954	92.0949	97.3333	96.1538	87.5	87.0175	72.9524	78.1961	82.7273	87.3737	87.9257	79.7143
ChrNC_037328.1:21220001-21220400	NC_037328.1	21220001	21220400	USP25	gene-USP25	No description	-	gene	overlapping	0	96.4286	98.7013	94.5238	98.8732	95.545	95.082	92.3822	98.2759	94.9757	93.5936	95.4545	97.964	99.5859	96.8178	98.4472	96.7636	97.0759	96.1345	94.4878	91.6667	97.9535	96.1039	96.0577	96.7033
ChrNC_037328.1:21220201-21220600	NC_037328.1	21220201	21220600	USP25	gene-USP25	No description	-	gene	overlapping	0	96.875	98.8636	95.2083	99.014	95.2091	95.2338	92.7094	98.2759	94.6422	94.3944	95.4545	97.964	99.6377	97.2155	98.6413	97.1682	97.6608	94.2157	94.519	90.625	97.2093	95.4545	96.4519	97.1154
ChrNC_037328.1:21494201-21494600	NC_037328.1	21494201	21494600	null					Not found	0	93.665	97.5403	93.006	95.0123	98.2759	96.9148	96.6835	96.0725	93.7605	95.9266	96.0196	94.4522	93.6499	94.2825	95.4115	96.0714	95.6909	95.8101	91.2156	96.3046	92.8639	91.9784	96.3918	97.6623
ChrNC_037328.1:21494401-21494800	NC_037328.1	21494401	21494800	null					Not found	0	92.8571	95.1233	90.5511	92.4637	94.2729	94.9911	96.4731	91.8907	93.7103	90.6855	93.0326	90.1487	88.0859	91.4827	86.0548	91.0833	89.7618	94.001	89.2308	90.8003	93.5393	93.1243	93.9654	95.3824
ChrNC_037328.1:21595201-21595600	NC_037328.1	21595201	21595600	null					Not found	0	7.05931	11.0175	5.45455	3.96028	3.26923	8.54923	11.1993	5.39216	11.1806	1.2	9.44444	7.43034	15.0273	45.3125	12.2328	4.56044	6.89617	0.693473	4.91646	5.34188	3.88889	8.74444	5.28205	6.06283
ChrNC_037328.1:21595401-21595800	NC_037328.1	21595401	21595800	null					Not found	0	8.96408	14.3333	4.44444	3.59579	5.48433	8.2471	13.1946	4.04412	7.66093	1.33333	17.7083	7.90506	12.7047	34.9702	14.4529	3.35775	6.83442	0.909923	7.13868	4.00641	3.61111	4.99248	6.84615	3.76003
ChrNC_037328.1:21665401-21665800	NC_037328.1	21665401	21665800	null					Not found	0	95.5051	96.2805	95.4605	96.3858	97.8572	95.0339	95.2593	96.4832	90.8292	88.1614	92.7083	93.7829	89.4241	93.5472	91.3455	89.5541	97.1032	96.4454	89.1964	92.2978	92.6742	92.8571	93.6364	94.3434
ChrNC_037328.1:21740401-21740800	NC_037328.1	21740401	21740800	null					Not found	0	83.6364	90.2022	83.5211	87.773	91.5598	89.5238	94.3664	93.1579	90.625	88.7037	80.4511	87.037	93.9394	80.719	80.2721	93.9394	97.122	90.7297	89.3795	90.9091	95.1058	80.2605	90.0595	92.7656
ChrNC_037328.1:21740601-21741000	NC_037328.1	21740601	21741000	null					Not found	0	83.6364	90.2022	83.5211	87.773	91.5598	89.5238	94.3664	93.1579	90.625	88.7037	80.4511	87.037	93.9394	80.719	80.2721	93.9394	97.122	90.7297	89.3795	90.9091	95.1058	80.2605	90.0595	92.7656
ChrNC_037328.1:21799201-21799600	NC_037328.1	21799201	21799600	null					Not found	0	97.6323	91.3149	95.5102	91.6617	94.0476	97.7273	95.7983	87.1921	94.9002	91.0714	93.3673	88.8393	96.4373	100	94.3609	85	94.4444	90.8571	95.4545	95.2381	96.1039	97.8836	94.4487	90.7792
ChrNC_037328.1:21799401-21799800	NC_037328.1	21799401	21799800	null					Not found	0	97.6323	91.3149	95.5102	90.9668	94.0476	97.7273	95.7983	87.1921	94.9002	91.0714	93.3673	88.8393	96.4373	100	94.3609	85	94.4444	90.8571	95.4545	95.2381	96.1039	97.8836	94.4487	90.7792
ChrNC_037328.1:22094801-22095200	NC_037328.1	22094801	22095200	LOC107132175	gene-LOC107132175	No description	+	gene	overlapping	0	1.06996	0.63828	0.419287	0.31746	0	1.26425	2.29757	0.577298	0	0	0.308642	0.194932	0.766284	1.02132	0.893843	0.793651	1.21803	0.701459	0	0.724638	0.925926	0	0.740741	1.93947
ChrNC_037328.1:22095001-22095400	NC_037328.1	22095001	22095400	LOC107132175	gene-LOC107132175	No description	+	gene	overlapping	0	1.49811	0.382968	0.507983	0.190476	0.82691	0.910062	2.00482	0.859199	0	0	0.318519	0.116959	0.45977	0.612795	0.906676	0.476191	0.73082	1.0355	1.15685	0.815735	1.02083	0.979532	0.62963	2.11124
ChrNC_037328.1:22095201-22095600	NC_037328.1	22095201	22095600	LOC107132175	gene-LOC107132175	No description	+	gene	overlapping	0	3.27873	0	0.785773	1.4106	2.00522	0.769321	2.46916	1.57934	0.396825	0	0.222222	0.209644	0.241546	0	1.23457	0	1.23016	1.54117	1.85096	1.60598	2.78291	2.33886	1.14198	3.51925
ChrNC_037328.1:22095401-22095800	NC_037328.1	22095401	22095800	LOC107132175	gene-LOC107132175	No description	+	gene	overlapping	0	5.55556	0	1.07527	4.23181	2.66667	1.55039	4.27609	2.17391	1.19048	0	0	0.628931	0.724638	0	1.85185	0	3.69048	1.55039	0	2.91317	6.60969	2.89855	2.5	4.89966
ChrNC_037328.1:22190801-22191200	NC_037328.1	22190801	22191200	LOC107132175	gene-LOC107132175	No description	+	gene	overlapping	0	98.1982	96.6667	90.7692	98.6667	93.4409	100	98.1132	97.5309	98.9583	94.3089	91.5873	97.3684	96.8254	99.1667	93.1818	92.1569	98.2906	95.2381	94.7581	97.2222	94.4444	93.8815	87.5	97.362
ChrNC_037328.1:22191001-22191400	NC_037328.1	22191001	22191400	LOC107132175	gene-LOC107132175	No description	+	gene	overlapping	0	96.8822	95.7863	94.4984	98.2069	92.8238	97.7041	96.9602	98.6111	98.0469	97.2775	95.1091	98.0833	95.754	98.0836	95.541	96.3235	96.4318	95.661	96.2982	95.4728	89.9569	92.5224	91.1929	94.686
ChrNC_037328.1:22191201-22191600	NC_037328.1	22191201	22191600	LOC107132175	gene-LOC107132175	No description	+	gene	overlapping	0	96.0927	95.4561	96.6937	98.1609	92.4536	96.3265	96.2683	99.2593	97.5	99.0587	97.2222	98.5122	95.1111	97.4338	96.9565	98.8235	95.3166	95.9147	97.2222	94.4231	87.2644	88.4972	94.1472	92.3446
ChrNC_037328.1:22192201-22192600	NC_037328.1	22192201	22192600	LOC107132175	gene-LOC107132175	No description	+	gene	overlapping	0	97.1759	100	90.8715	96.692	98.9899	95.5556	97.1774	95.6948	94.0676	93.2061	94.8114	95.7765	97.9202	97.6195	94.6815	98.9899	94.691	95.3715	97.6319	94.2405	95.8254	92.1008	92.6702	95.6449
ChrNC_037328.1:22192401-22192800	NC_037328.1	22192401	22192800	LOC107132175	gene-LOC107132175	No description	+	gene	overlapping	0	95.1922	98.0519	88.138	96.4646	96.6605	96.0847	95.0749	93.2845	92.2925	92.619	92.9308	96.8479	97.0652	96.4006	97.3545	94.4471	92.4896	96.8462	94.9315	91.5446	93.9669	90.084	87.9705	94.8094
ChrNC_037328.1:22225601-22226000	NC_037328.1	22225601	22226000	LOC107132175	gene-LOC107132175	No description	+	gene	overlapping	0	93.1429	95.2727	94.7293	95.8177	96.6149	97.8082	99.4286	95.4936	87.4468	91.4329	87.0493	94.0625	93.9565	99.403	91.4721	97.619	86.1554	82.5402	95.4334	78	96.9574	73.8889	80.6694	96.2222
ChrNC_037328.1:22225801-22226200	NC_037328.1	22225801	22226200	LOC107132175	gene-LOC107132175	No description	+	gene	overlapping	0	94.2857	96.3636	92.9385	94.5283	93.8897	97.5732	98.4014	96.7557	88.3123	92.9878	86.101	85.8022	90.4961	97.3179	89.9678	97.2004	81.3715	78.2108	80.2879	74.1667	94.4128	73.8889	80.8353	92.385
ChrNC_037328.1:22267601-22268000	NC_037328.1	22267601	22268000	LOC107132175	gene-LOC107132175	No description	+	gene	overlapping	0	84.6218	73.8889	67.7778	72.6327	85.755	78	88.7032	79.8913	73.8314	67.6471	46.9363	74.8051	62.5154	73.2143	75.5556	73.3333	95.3463	92.9968	42.5479	69.2308	81.3008	62.735	69.273	93.8775
ChrNC_037328.1:22267801-22268200	NC_037328.1	22267801	22268200	LOC107132175	gene-LOC107132175	No description	+	gene	overlapping	0	79.1807	73.3333	66.6667	73.5536	82.5595	76.1136	87.8425	76.5851	74.5402	67.8406	39.614	71.6443	58.2996	69.2626	75	67.5	95.3193	92.8982	43.1818	67.3077	79.2683	65.2331	68.0262	94.7619
ChrNC_037328.1:22287801-22288200	NC_037328.1	22287801	22288200	LOC107132175	gene-LOC107132175	No description	+	gene	overlapping	0	94.3333	93.8588	96.2353	97.2	94.4615	91.3263	96.936	96.2609	91.123	90.9231	88.8312	88.4586	90.9505	89.8551	92.924	89.9071	89.5732	97.4815	94.4755	95.4474	96.3585	92.6136	89.1373	96.42
ChrNC_037328.1:22288001-22288400	NC_037328.1	22288001	22288400	LOC107132175	gene-LOC107132175	No description	+	gene	overlapping	0	91.1333	93.4319	93.8824	96.4	93.6615	91.3263	94.0091	94.7609	90.498	88.5231	85.9145	87.7996	90.3156	88.6487	91.3024	87.8019	88.5732	95.6296	93.8694	94.4487	95.9504	90.3284	77.5319	93.3128
ChrNC_037328.1:22331601-22332000	NC_037328.1	22331601	22332000	null					Not found	0	93.75	91.3044	95.4545	81.0345	88.4284	88.6792	95.0758	96.6216	90	91.722	84	74.9709	84.0189	83.0882	84.1792	85.2564	92.0545	83.2049	93.7103	80.2083	96.1232	82.8947	85	96.0434
ChrNC_037328.1:22418001-22418400	NC_037328.1	22418001	22418400	null					Not found	0	95.1775	96.6667	95.4557	95.8651	95.625	100	98.4375	96.2963	95.3824	100	97.1014	95.3175	98	98.7654	95	94.2029	94.2947	97.7563	96.9697	100	85.5336	100	97.8571	94.3678
ChrNC_037328.1:22479201-22479600	NC_037328.1	22479201	22479600	null					Not found	0	99.4118	97.3913	95.4839	88.8889	97.1429	98.0392	97.9661	98.5696	95.2381	95.2632	95.2	96.4912	96.6667	100	91.2644	98.3667	87.3975	97.5	87.3846	90	98.2609	85.4412	76.633	100
ChrNC_037328.1:22479401-22479800	NC_037328.1	22479401	22479800	null					Not found	0	98.7968	97.3913	94.6385	90.2991	97.1429	98.2314	98.4746	97.5607	95.7143	96.5789	96	95.4197	97.2143	98.4711	93.6322	97.1833	90.6544	96.9643	92.1538	92.1429	96.9565	91.3631	86.7716	99.4444
ChrNC_037328.1:22479601-22480000	NC_037328.1	22479601	22480000	null					Not found	0	98.1818	97.3913	93.7931	91.7094	97.1429	98.4235	98.983	96.5517	96.1905	97.8947	96.8	94.3481	97.7619	96.9421	96	96	93.9112	96.4286	96.9231	94.2857	95.6522	97.2851	98.9859	98.8889
ChrNC_037328.1:22508801-22509200	NC_037328.1	22508801	22509200	null					Not found	0	95.9184	95.6108	88.3651	90.5173	94.0486	80.6601	96.3687	86.3602	92.5891	90.7509	85.0655	89.5889	89.2857	70.3112	79.7143	66.1765	90.4683	86.187	93.4066	88.7415	92.4227	70.6349	95.143	77.7699
ChrNC_037328.1:22509001-22509400	NC_037328.1	22509001	22509400	null					Not found	0	96.5686	95.6991	90.2688	93.4182	95.9246	87.0671	96.7767	87.9116	94.4474	91.9207	90.0384	92.4149	91.8207	83.4611	82.5714	79.2964	91.4271	88.797	92.3741	90.969	93.0891	74.4048	93.6376	84.5083
ChrNC_037328.1:22509201-22509600	NC_037328.1	22509201	22509600	null					Not found	0	97.2944	95.751	92.0403	95.8626	97.489	92.0602	97.3293	89.9977	96.1347	91.9642	94.1086	94.5998	92.8139	92.6834	85.974	88.8783	92.571	90.1128	91.2739	93.2075	92.8427	76.6667	93.258	90.2047
ChrNC_037328.1:22814401-22814800	NC_037328.1	22814401	22814800	LOC518080	gene-LOC518080	No description	-	gene	overlapping	0	100	96.1154	94.697	98.8372	94.4368	98.2955	95.7317	97.9167	94.3548	96.3095	94.4444	92.8571	96.0938	96.4286	94.1633	99	99.2424	98.8763	90.625	100	96.4286	95.2381	94.3182	95.9968
ChrNC_037328.1:22814601-22815000	NC_037328.1	22814601	22815000	LOC518080	gene-LOC518080	No description	-	gene	overlapping	0	97.7778	96.8923	95.1515	98.1607	95.5495	97.2727	96.5854	97.7778	94.8387	97.0476	95.5556	92.5714	96.25	97.1429	94.305	96.8	98.7879	98.7164	85.8333	100	97.1429	89.0756	94.585	96.0567
ChrNC_037328.1:23059601-23060000	NC_037328.1	23059601	23060000	null					Not found	0	95.5219	99.0764	95.6807	94.5586	97.5769	98.3493	96.3309	98.8328	94.7148	96.0045	95.0152	98.8489	95.3482	94.7977	97.4426	96.8561	96.7057	94.921	97.9974	97.1145	97.6261	93.3333	97.619	96.3728
ChrNC_037328.1:23370601-23371000	NC_037328.1	23370601	23371000	null					Not found	0	95.1416	91.4863	73.4181	86.0245	86.995	79.132	94.1967	74.0676	79.7123	90.0549	39.8611	37.6153	77.9902	42.7021	52.9762	29.1667	85.9028	94.8078	76.3783	90.8395	92.5003	82.8107	81.6636	94.1993
ChrNC_037328.1:23560801-23561200	NC_037328.1	23560801	23561200	null					Not found	0	46.2292	46.0671	46.298	46.5709	46.8488	58.5518	34.8892	52.8608	47.8206	47.6775	71.1241	52.6798	59.7882	56.6658	31.8617	53.4693	39.9072	41.9064	55.1448	49.3103	58.6743	52.8632	55.4993	52.9867
ChrNC_037328.1:23561001-23561400	NC_037328.1	23561001	23561400	null					Not found	0	38.4717	38.2035	40.2579	40.0487	41.4028	44.3057	29.2669	37.8082	37.3816	38.7586	53.677	45.8746	45.5598	44.062	31.0679	42.115	32.6162	35.963	47.0991	40.6884	51.4612	46.3557	49.404	46.6289
ChrNC_037328.1:23561201-23561600	NC_037328.1	23561201	23561600	null					Not found	0	36.1304	35.7002	39.1945	37.6658	39.4591	38.9462	29.5525	32.1993	32.3934	34.608	47.7855	44.224	38.8763	39.3693	31.5688	38.1567	30.151	33.9017	43.0957	36.2822	47.6301	42.4134	46.0842	42.8325
ChrNC_037328.1:23590001-23590400	NC_037328.1	23590001	23590400	null					Not found	0	97.1429	98.5507	96	97.3485	98.4848	96.3768	96.6667	88.0952	95.1499	100	86.6667	97.9167	95.2381	95.8333	93.4872	95.8333	88.4615	95.3704	91.3044	88.0952	93.5741	79.8077	92.1569	94.4445
ChrNC_037328.1:23607601-23608000	NC_037328.1	23607601	23608000	null					Not found	0	45.6197	52.5325	35.6582	39.8352	50.5463	45.3035	73.1383	53.6637	25.8372	62.9915	18.5673	10.7474	19.185	24.025	54.3176	11.7692	78.1664	62.8293	9.25245	34.2935	70.2209	42.0825	40.4394	77.9148
ChrNC_037328.1:23607801-23608200	NC_037328.1	23607801	23608200	null					Not found	0	45.221	54.5455	35.8333	38.5714	51.143	45.3846	73.8934	54.1806	25.6072	63.8251	18.9474	11.4161	20.7143	23.7553	55.6159	11.0462	76.6159	60.0087	8.75	34.1745	70.9983	35.6243	39.984	77.7739
ChrNC_037328.1:23676601-23677000	NC_037328.1	23676601	23677000	null					Not found	0	94.3376	93.31	93.1145	93.0736	96.0816	97.7277	97.5751	94.773	93.8768	96.3124	92.0833	95.3052	90.5594	85.6923	94.5	93.5571	94.8808	96.8038	81.203	95.4076	94.8229	76.4785	94.0532	96.9697
ChrNC_037328.1:23676801-23677200	NC_037328.1	23676801	23677200	null					Not found	0	93.7039	94.8282	93.1591	92.6435	95.7408	96.9046	98.1114	96.8489	90.5435	93.4006	92.4084	91.3726	87.4806	78.0707	89.2735	85.3009	93.7324	94.6592	76.6598	89.9653	96.2994	74.6911	93.6295	98.3701
ChrNC_037328.1:23677001-23677400	NC_037328.1	23677001	23677400	null					Not found	0	93.0702	96.3463	93.2037	92.2133	95.4	96.0816	98.6478	98.9247	87.2101	90.4887	92.7335	87.4401	84.4017	70.4492	84.047	77.0448	92.584	92.5146	72.1165	84.523	93.9213	72.9037	90.5037	96.7402
ChrNC_037328.1:23885001-23885400	NC_037328.1	23885001	23885400	null					Not found	0	92.9825	92.5869	96.8254	94.642	93.8272	89.2416	98.4488	96.4646	88.359	93.2041	88.78	92.848	85.2483	80.3922	82.0527	88.9749	74.9321	91.5914	68.3566	92.8571	86.2471	82.1789	93.75	74.4949
ChrNC_037328.1:24098601-24099000	NC_037328.1	24098601	24099000	null					Not found	0	96.7763	98.2456	95.3613	96.8254	98.658	97.777	96.4841	97.1345	88.5714	95.6842	93.4979	95.0231	91.4815	86.8465	86.7305	93.289	88.6561	92.2264	85.6631	93.2895	94.916	82.225	89.454	94.8598
ChrNC_037328.1:24098801-24099200	NC_037328.1	24098801	24099200	null					Not found	0	94.9123	97.9211	94.6888	96.4762	97.3636	97.9993	96.5579	96.8947	88.5714	96.1158	92.2963	95.5208	89.1754	85.0039	84.6428	91.6524	88.1239	92.4156	84.2396	93.2895	94.5153	82.4686	88.0691	94.6331
ChrNC_037328.1:24411801-24412200	NC_037328.1	24411801	24412200	ROBO2	gene-ROBO2	No description	+	gene	downstream	754	1.03269	0.775935	0.416667	0.347222	1.71115	0.537697	0.838574	5.82249	0.617284	1.47549	0	0	0.694444	0.653595	2.52955	1.72414	0.281294	0	0.625	0.617284	1.11111	0.25974	1.7265	1.01323
ChrNC_037328.1:24412001-24412400	NC_037328.1	24412001	24412400	ROBO2	gene-ROBO2	No description	+	gene	downstream	554	1.32774	0.886783	0.476191	0.446429	1.9556	0.61451	1.07817	7.18954	0.793651	1.68627	0	0	1.59728	1.68067	1.82371	1.14943	0.732721	0	0.416667	0.793651	0	1.22449	2.21978	1.70426
ChrNC_037328.1:24998001-24998400	NC_037328.1	24998001	24998400	ROBO2	gene-ROBO2	No description	+	gene	overlapping	0	98.2143	95.4642	98.684	95.5934	97.4519	96.9565	96.9645	99.4565	97.9508	96.1806	95.1657	96.9579	95.7237	94.5205	94.4444	96.5278	97.7688	94.9713	92.9154	96.0938	95.9821	81.4345	95.3203	92.594
ChrNC_037328.1:24998201-24998600	NC_037328.1	24998201	24998600	ROBO2	gene-ROBO2	No description	+	gene	overlapping	0	98.2143	95.4642	98.684	95.5934	97.4519	96.9565	96.9645	99.4565	97.9508	96.1806	95.1657	96.9579	95.7237	94.5205	94.4444	96.5278	98.5126	94.9713	92.9154	96.0938	95.9821	85.5153	95.3203	92.594
ChrNC_037328.1:25018001-25018400	NC_037328.1	25018001	25018400	ROBO2	gene-ROBO2	No description	+	gene	overlapping	0	95.8333	91.6667	98.3333	91.0714	95.5592	98.2143	93.4524	94	97.1154	94.0705	96.5278	97.6744	92.8571	100	97.0238	96.1538	94.2949	97	93.8095	93.75	98.2143	91.4685	93.913	99.1667
ChrNC_037328.1:25018201-25018600	NC_037328.1	25018201	25018600	ROBO2	gene-ROBO2	No description	+	gene	overlapping	0	96.6667	91.3333	98.6667	92.8571	95.3663	97.8571	94.7619	93.6	96.1538	93.7179	95.5556	97.6744	93.0612	100	96.5664	96.9231	94.9231	96.8	95.0476	95	94.4335	94.5455	93.913	99.3333
ChrNC_037328.1:25333201-25333600	NC_037328.1	25333201	25333600	null					Not found	0	92.3568	95.2795	96.875	98.1999	98.5261	94.7691	97.5966	97.3061	97.1344	95.7983	95.8929	89.6825	89.871	96.8367	93.9061	92.7171	94.4778	96.4665	88.2623	93.3658	96.6387	89.5833	93.9899	94.5449
ChrNC_037328.1:25333401-25333800	NC_037328.1	25333401	25333800	null					Not found	0	92.0407	96.029	97.5	98.7399	97.4276	95.1168	97.9176	97.3643	95.8988	95.1838	93.6429	87.5721	86.8097	96.2068	93.628	92.6797	95.6799	94.9932	87.8551	94.3034	96.1824	89.4571	94.0802	94.5322
ChrNC_037328.1:25333601-25334000	NC_037328.1	25333601	25334000	null					Not found	0	91.3031	97.7778	98.9583	100	94.8646	95.928	98.6667	97.5	93.0159	93.75	88.3929	82.6479	79.6667	94.7368	92.9792	92.5926	97.0909	91.5556	86.9048	96.4912	95.1178	91.1364	94.321	93.6043
ChrNC_037328.1:25557801-25558200	NC_037328.1	25557801	25558200	null					Not found	0	93.6701	97.6336	93.7334	84.8859	91.2687	93.9616	90.2579	90.7828	76.2889	88.8477	78.074	80.9696	81.0338	78.4492	77.698	87.8788	89.7045	89.0967	88.6779	84.8429	82.1853	95.8333	84.8059	88.1719
ChrNC_037328.1:25601601-25602000	NC_037328.1	25601601	25602000	null					Not found	0	72.0982	90.625	85.3409	89.009	85.2523	91.6409	94.2529	93.4416	96.6667	91.8922	95.7925	93.75	95.913	93.0465	92.5873	96.5476	72.4079	83.004	93.1891	81.7708	92.1575	72.1212	75.4902	83.8591
ChrNC_037328.1:25601801-25602200	NC_037328.1	25601801	25602200	null					Not found	0	63.6905	83.0357	79.2208	82.302	76.2523	85.8662	84.5747	86.8831	81.9048	86.2585	89.2157	89.2857	88.8333	89.8268	89.6412	90.3401	61.3233	80.5399	89.5604	76.4286	86.9259	86.0948	69.3056	80.7989
ChrNC_037328.1:25749601-25750000	NC_037328.1	25749601	25750000	null					Not found	0	98.1845	96.2607	97.3016	98.0123	96.7391	91.3961	94.4686	96.7446	94.7288	94.3515	85.9459	88.4615	91.744	89.2633	94.697	96.0526	96.7025	88.7179	92.5253	95.037	97.6461	76.8392	81.3941	87.3005
ChrNC_037328.1:25913001-25913400	NC_037328.1	25913001	25913400	null					Not found	0	69.7368	78.953	92.3559	91.2713	78.9683	86.2482	86.9318	83.0049	94.0887	84.1558	94.7637	95.1128	92.1429	95.3763	84.3708	86.8421	69.4409	80.7011	91.9792	78.8462	84.1622	91.6667	91.6216	79.8815
ChrNC_037328.1:25913201-25913600	NC_037328.1	25913201	25913600	null					Not found	0	69.7368	78.953	92.0175	92.4702	78.9683	86.2482	86.9318	85.1293	93.1609	84.1558	94.7637	94.8308	93.7143	95.3763	87.8439	86.8421	69.4409	83.8786	90.25	80.5288	83.0598	91.6667	91.6216	80.9257
ChrNC_037328.1:25916201-25916600	NC_037328.1	25916201	25916600	null					Not found	0	89.9665	97.3485	89.7436	82.6087	94.8182	92.7928	70.7792	96.5517	93.9992	94.2708	98.8889	99.1667	95.3333	99.0196	97.5	100	85.2513	89.4558	93.1818	94.4444	95.3125	70.0086	84.6391	98.0494
ChrNC_037328.1:25916401-25916800	NC_037328.1	25916401	25916800	null					Not found	0	89.889	97.2727	87.0629	87.4376	88.4737	93.2432	67.8633	97.2414	93.948	95	94.0648	99.2297	91.9008	97.9412	92.8613	100	87.4104	90.6655	87.1901	96.1111	91.8319	80.7008	85.8381	97.213
ChrNC_037328.1:25916601-25917000	NC_037328.1	25916601	25917000	null					Not found	0	89.7727	97.1591	83.8462	94.6808	80.8603	93.9189	63.125	98.2759	93.8712	96.0938	88.2759	99.3243	87.7818	96.3235	87.2949	100	90.6489	92.4802	80	98.6111	87.6552	92.4928	82.9861	92.1468
ChrNC_037328.1:25992401-25992800	NC_037328.1	25992401	25992800	null					Not found	0	69.3643	86.1472	74.8656	81.2957	76.6086	87.5969	75.4274	86.2312	89.9497	80.9514	89.9324	92.7425	88.6636	84.5562	86.3861	90.2778	40.3545	80.3219	85.7707	69.5906	67.5119	72.2802	72.2891	53.4072
ChrNC_037328.1:26173201-26173600	NC_037328.1	26173201	26173600	ROBO1	gene-ROBO1	roundabout guidance receptor 1	-	gene	overlapping	0	95.7336	99.4286	95.7396	98.2577	96.1093	96.6071	96.7301	96.3509	98.2251	97.8076	95.467	97.1954	94.9378	94.9176	96.8912	98.6111	92.4031	96.9466	99.0476	99.2481	100	91.3636	94.493	95.1879
ChrNC_037328.1:26173401-26173800	NC_037328.1	26173401	26173800	ROBO1	gene-ROBO1	roundabout guidance receptor 1	-	gene	overlapping	0	93.1366	96.4064	97.3691	97.0059	96.0625	96.4205	98.9194	97.5898	95.3368	98.3018	96.0029	98.6381	96.3996	96.2995	96.0412	96.6667	90.3331	97.5893	95.73	98.7342	97.9798	96.4286	97.3819	93.0368
ChrNC_037328.1:26545801-26546200	NC_037328.1	26545801	26546200	ROBO1	gene-ROBO1	roundabout guidance receptor 1	-	gene	overlapping	0	93.2222	97.1014	78.8535	92.6984	92.8744	96	98.7179	98.8095	85.4194	89.5833	92.7875	95.2381	95.6797	91.8919	94.7368	100	93.2346	98.6667	89.7436	93.0702	96.6437	88.7304	88.5032	91.4773
ChrNC_037328.1:26582801-26583200	NC_037328.1	26582801	26583200	ROBO1	gene-ROBO1	roundabout guidance receptor 1	-	gene	overlapping	0	0.326797	0.190476	0	0.416667	1.5873	0.627866	0.17094	0.326797	0	0	0.3367	0.175439	0	0	1.33333	0	0	0	0	0	0.31746	1.61616	0.347222	0.574713
ChrNC_037328.1:26583001-26583400	NC_037328.1	26583001	26583400	ROBO1	gene-ROBO1	roundabout guidance receptor 1	-	gene	overlapping	0	0.294118	0.21978	0	0	1.19048	0.740741	0	0.294118	0	0	0	1.17409	0.30303	0	0	0	0	0.248139	0	0	0.930876	1.61616	0.3125	0.530504
ChrNC_037328.1:26723201-26723600	NC_037328.1	26723201	26723600	ROBO1	gene-ROBO1	roundabout guidance receptor 1	-	gene	overlapping	0	91.5038	94.4	93.913	93.0952	95.368	92.6773	98.2353	91.746	85.4798	100	96.0458	93.1868	92.2016	89.6188	87.7281	96.9697	86.537	97	84.1131	93.4448	96.7949	72.2851	82.0099	95.2937
ChrNC_037328.1:27315601-27316000	NC_037328.1	27315601	27316000	ROBO1	gene-ROBO1	roundabout guidance receptor 1	-	gene	overlapping	0	85.4678	90.4007	85.3333	92.8279	91.9769	87.4606	92.5541	89.3636	91.2281	91.0483	83.7305	78.4339	69.5657	72.3029	77.9151	71.7493	85.4279	90.3041	77.2557	77.5545	82.5296	76.424	85.0742	88.2446
ChrNC_037328.1:27315801-27316200	NC_037328.1	27315801	27316200	ROBO1	gene-ROBO1	roundabout guidance receptor 1	-	gene	overlapping	0	87.8899	92.0006	87.7778	94.0232	89.9711	89.5505	93.0375	90.3788	91.2281	92.5402	84.9269	76.9001	73.4476	75.8774	78.8181	75.3466	88.4008	90.7296	79.7644	80.146	82.3286	76.424	85.1809	90.2039
ChrNC_037328.1:27549601-27550000	NC_037328.1	27549601	27550000	null					Not found	0	95.7018	99.5238	94.15	94.977	92.5844	88.4908	93.0827	96.7949	93	88.0776	92.583	88.8797	73.3629	76.7462	83.6167	78.1664	91.4227	92.7268	83.3972	88.6364	94.6474	80.7619	82.224	90.9862
ChrNC_037328.1:27826201-27826600	NC_037328.1	27826201	27826600	null					Not found	0	83.6274	42.2581	60.6819	64.77	87.2674	66.9082	67.3001	58.3333	67.4647	41.4062	72.2222	71.443	76.6567	77.6533	60.0652	78.5714	52.875	31.3914	76.0267	73.9338	73.0495	67.0309	76.7534	69.3021
ChrNC_037328.1:27826401-27826800	NC_037328.1	27826401	27826800	null					Not found	0	84.8115	64.0726	65.6911	68.2758	85.3403	72.8883	68.0786	70.3704	65.2994	54.4643	76.6767	78.1049	79.623	79.9532	63.5577	80.6122	56.658	48.3301	76.1808	79.3546	73.6387	67.0309	74.661	64.72
ChrNC_037328.1:27833601-27834000	NC_037328.1	27833601	27834000	null					Not found	0	63.8889	79.1667	65.1852	80.9685	92.5	75.3247	73.9499	72.132	49.1228	83.3333	75.6863	75.9121	67.517	55.4834	60.7325	58.3333	74.8506	89.8878	37.6775	77.9221	89.7758	67.0696	73.3831	79.6453
ChrNC_037328.1:27833801-27834200	NC_037328.1	27833801	27834200	null					Not found	0	94.4444	93.75	95.2857	95.6044	100	97.1569	97.4211	94.7596	100	98.8889	97.6471	92.4217	79.2857	90.7513	90.2832	91.6667	94.0887	92.619	85.7143	86.6667	90.6699	73.5763	94.3109	94.2172
ChrNC_037328.1:28003601-28004000	NC_037328.1	28003601	28004000	TRNAC-ACA	gene-TRNAC-ACA	No description	-	gene	overlapping	0	70.2212	56.8627	78.6469	82.1843	85.3878	75.1656	76.6667	71.9577	78.4495	62.0491	95.1058	89.8954	93.4553	94.9686	84.1813	77.193	70.8995	63.7988	80.6317	86.4912	86.5079	82.7743	72.9374	61.8577
ChrNC_037328.1:28068801-28069200	NC_037328.1	28068801	28069200	null					Not found	0	96.6569	98.3333	96.8623	99.0991	95.3333	99.1453	97.4629	100	99.2424	96.9697	98.0392	98.0952	95.935	91.453	94.3089	100	93.2057	93.7729	87.5	91.0256	90.6977	73.1408	89.8959	91.0256
ChrNC_037328.1:28069001-28069400	NC_037328.1	28069001	28069400	null					Not found	0	95.4806	98.3333	96.1763	97.3849	95.4352	98.2906	98.4475	98.8889	95.9302	96.9728	98.0392	97.7209	98.0962	96.0114	97.019	98.6667	94.0005	95.0848	94.7222	96.597	96.1179	87.612	95.2532	96.9341
ChrNC_037328.1:28069201-28069600	NC_037328.1	28069201	28069600	null					Not found	0	94.8925	98.3333	95.8333	96.5278	95.4861	97.8633	98.9397	98.3333	94.2741	96.9743	98.0392	97.4827	99.1768	98.2906	98.374	98	94.398	95.7407	98.3333	99.3827	98.828	94.8477	97.9319	98.5455
ChrNC_037328.1:28251601-28252000	NC_037328.1	28251601	28252000	null					Not found	0	88.6752	98.913	73.6111	94.8203	82.5	86.34	95.1344	84.5238	89.0152	90.7895	75.8523	88.3746	74.2424	78.4722	80.1282	73.4375	91.7112	87.6209	77.5	83.1433	75.5042	58.8235	88.4896	88.4607
ChrNC_037328.1:28251801-28252200	NC_037328.1	28251801	28252200	null					Not found	0	92.3077	100	70.3704	95.3665	78.3333	81.7866	97.8136	84.127	90.9091	94.7368	73.3586	95.928	76.7677	80.5556	87.1795	77.0833	96.5241	89.1683	73.3333	87.5244	74.6305	62.8758	92.7336	89.3762
ChrNC_037328.1:29255601-29256000	NC_037328.1	29255601	29256000	GBE1	gene-GBE1	1%2C4-alpha-glucan branching enzyme 1	-	gene	overlapping	0	97.561	99.1228	96.8619	98.9509	95.8333	97.8359	98.2143	98.4127	97.619	97.5827	97.3118	95.557	99.5614	97.9167	96.486	94.4444	99.0196	99.3994	97.8124	94.6881	99.4949	97.7679	95.6696	95.9775
ChrNC_037328.1:29255801-29256200	NC_037328.1	29255801	29256200	GBE1	gene-GBE1	1%2C4-alpha-glucan branching enzyme 1	-	gene	overlapping	0	97.0732	100	96.2342	99.1667	95	97.6392	98.9286	98.0952	97.1429	97.0992	96.7742	95.9184	100	99	96.1404	93.3333	98.8235	99.6364	98.0645	94.7368	99.3939	98.0469	95.6173	95.5186
ChrNC_037328.1:30017001-30017400	NC_037328.1	30017001	30017400	null					Not found	0	75.1613	82.811	61.5385	72.9944	70.4365	54.3478	69.5122	77.3148	79.3651	67.1253	94.3813	90.1709	74.7126	94.0476	78.3333	97.4359	58.3234	61.828	83.3333	59.0476	38.8074	57.7273	68.5185	53.0805
ChrNC_037328.1:30017201-30017600	NC_037328.1	30017201	30017600	null					Not found	0	76	83.0769	60.5128	73.9266	70.9524	54.7826	67.3171	77.7778	81.4286	69.9621	95.7576	91.2821	74.4828	95	80	98.4615	60.2207	62.5806	85.7143	62.8571	35.2645	62	75.5556	64.1595
ChrNC_037328.1:30228801-30229200	NC_037328.1	30228801	30229200	null					Not found	0	92.4731	87.619	93.6508	92.4528	85.7143	96.1905	93.4921	93.9394	83.3333	91.0256	87.5	84.058	85.9649	74.6491	74.5098	84.2105	89.6946	88.1307	80.2441	92.0635	98.5507	47.656	82.5883	91.9192
ChrNC_037328.1:30229001-30229400	NC_037328.1	30229001	30229400	null					Not found	0	85.1613	84.5378	89.1905	87.1698	85.0286	89.7143	88.0952	88.1818	83.3333	86.9231	83.3333	78.2609	83.1579	74.3133	67.7362	84.2105	84.0162	79.2784	72.6919	88.5714	91.5114	62.0098	86.2687	83.9432
ChrNC_037328.1:30385001-30385400	NC_037328.1	30385001	30385400	null					Not found	0	90.0684	92.6496	85.2183	85.3362	93.6833	97.3118	88.0491	97.5203	95	89.1971	95.2101	91.1111	93.9271	98.9899	94.0315	95.2381	87.4837	91.1499	90.8046	86.6667	95.4348	59.3915	83.0566	75.7853
ChrNC_037328.1:30385201-30385600	NC_037328.1	30385201	30385600	null					Not found	0	88.9175	90.469	84.3006	86.5262	93.0765	96.6681	88.2285	96.6974	86.9723	89.7999	90.4062	83.0551	89.6799	91.5152	86.4763	94.3627	82.8164	86.7468	86.6379	77.4722	93.5235	87.91	81.3343	80.2543
ChrNC_037328.1:30385401-30385800	NC_037328.1	30385401	30385800	null					Not found	0	88.227	89.1607	83.75	87.2401	92.7124	96.2818	88.3361	96.2036	82.1557	90.1616	87.5238	78.2215	87.1316	87.0303	81.9431	93.8375	80.016	84.105	84.1379	71.9556	92.3767	87.3214	80.3009	87.4049
ChrNC_037328.1:30637401-30637800	NC_037328.1	30637401	30637800	null					Not found	0	93.007	92.1739	85	92.4324	85.2288	97.3548	94.1897	89.2308	83.1429	93.3333	82.2222	77.6	73.913	87.1429	83.1579	88.8889	82.8571	92.7094	77.3827	82.8205	82.0158	83.4553	78.9181	87.7671
ChrNC_037328.1:30637601-30638000	NC_037328.1	30637601	30638000	null					Not found	0	98.0769	93.4783	83.3333	92.5676	88.8889	96.6936	94.0272	88.4615	85.2381	93.75	83.3333	78	80.4348	91.0714	86.8421	93.0556	75	92.2414	74.8534	84.2949	79.6937	90.4545	83.0662	87.787
ChrNC_037328.1:30715401-30715800	NC_037328.1	30715401	30715800	null					Not found	0	86.9118	91.6667	91.8103	91.8011	91.1184	86.7967	93.3099	95.5645	79.533	88.8067	89.6765	89.1102	84.8684	91.7942	87.4278	92.2414	91.0759	88.596	84.0104	91.25	94.3626	80.3726	96.0962	89.0116
ChrNC_037328.1:30715601-30716000	NC_037328.1	30715601	30716000	null					Not found	0	86.9118	91.6667	91.8103	92.6706	91.1184	86.7967	93.3099	95.5645	79.533	88.8067	89.6765	89.1102	84.8684	91.7942	85.6318	92.2414	91.0759	88.596	82.619	91.25	93.5573	80.3726	96.0962	88.8704
ChrNC_037328.1:30816001-30816400	NC_037328.1	30816001	30816400	null					Not found	0	95.8333	98.8095	94.7368	94.3651	97.5233	100	96.9075	97.3333	93.1548	86.5385	87.8498	79.1667	85.6459	91.6607	78.1385	75.7835	95.6944	92.5161	89.1009	90	97.7011	75	90.4882	89.9618
ChrNC_037328.1:30816201-30816600	NC_037328.1	30816201	30816600	null					Not found	0	91.875	90.7738	90.4791	91.0108	95.9608	94.7368	94.7736	95.5	89.2209	86.5255	86.4231	82.0312	79.8595	90.3364	78.3956	81.8376	93.0208	88.9949	86.9006	85.6277	97.5406	75.7692	88.6995	90.5476
ChrNC_037328.1:31387401-31387800	NC_037328.1	31387401	31387800	null					Not found	0	79.7778	73.319	66.6667	63.1206	94.4308	84.5261	64.5161	86.7925	82.5798	72.549	74.0741	56.6176	82.3529	87.5969	56.3113	87.9902	76.1927	76.51	68.0312	63.4409	92.5022	87.7778	62.963	95
ChrNC_037328.1:31513801-31514200	NC_037328.1	31513801	31514200	null					Not found	0	70.4867	71.4286	81.5476	77.9516	70.2721	66.6763	78.9087	75.9351	78.7167	69.8701	70.8573	79.0992	65.1786	51.6251	71.4886	54.1991	72.7273	65.7286	76.1294	72.8938	77.6711	65.2549	71.265	67.3004
ChrNC_037328.1:31514001-31514400	NC_037328.1	31514001	31514400	null					Not found	0	70.4867	71.4286	81.5476	77.9516	70.2721	66.6763	78.9087	75.9351	78.7167	69.8701	70.8573	79.0992	65.1786	51.6251	71.4886	54.1991	72.7273	65.7286	76.1294	72.8938	77.6711	65.2549	71.265	67.3004
ChrNC_037328.1:31541601-31542000	NC_037328.1	31541601	31542000	null					Not found	0	58.5185	66.1905	65.2841	64.4112	55.7955	57.3077	60.0899	58.8981	53.4014	73.1765	81.1152	78.0952	64.7436	58.1385	71.6129	63.6364	39.9683	52.2078	53.2294	39.5833	60	51.3333	50.6593	50.232
ChrNC_037328.1:31728001-31728400	NC_037328.1	31728001	31728400	null					Not found	0	64	70	78.0303	62.1795	63.7931	55.5258	58.7108	75	65.3522	73.3696	77.9412	72.1154	62.9032	76.7857	50	75	67.0643	56.8769	60.1551	53.5714	65.2778	46.6667	48.3333	59.375
ChrNC_037328.1:31728201-31728600	NC_037328.1	31728201	31728600	null					Not found	0	64	70	78.0303	62.1795	63.7931	55.5258	54.3554	75	65.3522	73.3696	77.9412	72.1154	62.9032	76.7857	58.0882	75	63.8304	56.8769	60.1551	53.5714	65.1852	46.6667	50	58.125
ChrNC_037328.1:32153401-32153800	NC_037328.1	32153401	32153800	null					Not found	0	69.6343	85.8182	79.1465	79.4538	88.9144	84.3137	84.1744	88.3523	85.5192	85.8182	88.0576	77.8119	74.4221	65.9637	74.4181	61.5702	65.0855	76.4728	67.8788	78.3238	85.3102	66.8348	73.8963	87.5426
ChrNC_037328.1:32153601-32154000	NC_037328.1	32153601	32154000	null					Not found	0	69.7251	82.7692	79.6914	78.2878	89.7983	83.4088	79.8031	88.2212	86.8045	84.3077	88.2493	81.5222	74.987	72.1267	79.7936	68.1818	62.7645	76.5348	68.4936	78.1911	81.8925	72.4246	73.3328	85.7603
ChrNC_037328.1:32153801-32154200	NC_037328.1	32153801	32154200	null					Not found	0	71.3262	74.6667	79.5699	73.9583	94.8718	81.6993	67.8046	88.5417	82.2793	80	85.3755	89.2857	73.6842	86.774	90	78.7879	51.4669	77.8067	60.4167	76	73.4921	82	68.0342	81.6808
ChrNC_037328.1:32182401-32182800	NC_037328.1	32182401	32182800	null					Not found	0	90.8046	88.2353	85.4167	90.702	88.5193	82.8732	86.9565	85.3801	78.7179	79.3734	79.2896	63.4146	51.2821	58.1395	55.1111	47.0588	96.1828	73.0374	79.4974	85.5309	90.1895	72.4845	82.6336	84.7658
ChrNC_037328.1:32644801-32645200	NC_037328.1	32644801	32645200	null					Not found	0	97.8889	95.3823	95.4131	95.0145	90.2969	95.8111	98.2527	96.985	95.4409	97.5936	94.9615	95.1515	96.1538	94.3947	91.1546	97.5735	92.3886	90.63	91.5789	94.7727	97.8553	78.0555	88.5822	94.7531
ChrNC_037328.1:32645001-32645400	NC_037328.1	32645001	32645400	null					Not found	0	98.1481	97.4321	96.2013	92.9487	89.1223	98.9899	98.0336	97.1264	96.7025	96.9697	95.8333	92.9293	97.4359	95	91.14	97.9167	94.8642	89.5177	89.4737	95.4545	98.8095	69.2229	88.4201	93.254
ChrNC_037328.1:32745201-32745600	NC_037328.1	32745201	32745600	null					Not found	0	72	87.6245	81.1388	76.0042	75.8278	71.6441	68.1137	66.6667	70.7729	82.5758	66.5181	62.6016	56.9106	48.6166	43.0107	58.3333	66.2184	67.1059	68.8406	59.2363	75.5258	54.3333	62.6504	77.6407
ChrNC_037328.1:33488401-33488800	NC_037328.1	33488401	33488800	CADM2	gene-CADM2	No description	+	gene	overlapping	0	94.7222	95	95.1265	94.6452	98.7083	95.6098	96.7535	97.9344	96.3636	96.6359	92.6587	96.9039	95.3603	96.7929	95.0842	95.2682	86.431	95.5428	88.556	91.4923	96.1147	74.6818	90.5473	95.9498
ChrNC_037328.1:33488601-33489000	NC_037328.1	33488601	33489000	CADM2	gene-CADM2	No description	+	gene	overlapping	0	94.7531	95.0617	94.585	93.9087	98.5648	95.664	96.8373	97.7048	97.7273	96.6206	91.843	97.2135	96.152	96.4366	95.3927	95.6313	88.0682	95.7209	89.0206	91.8803	97.0719	73.7077	87.2275	95.4916
ChrNC_037328.1:34316801-34317200	NC_037328.1	34316801	34317200	null					Not found	0	97.0578	93.6842	97.6271	94.8019	93.4867	96.4557	98.5075	93.6775	93.0047	94.359	93.9535	95.5556	88.5004	93.6819	93.1602	93.6	91.1357	95.6853	90.4921	87.1429	95.8029	83.1818	79.3487	92.812
ChrNC_037328.1:34317001-34317400	NC_037328.1	34317001	34317400	null					Not found	0	97.0578	93.6842	97.6271	94.5525	93.4867	96.4557	98.5075	94.3098	93.7042	94.359	93.9535	95.5556	88.5004	93.6819	93.8442	93.6	94.2126	96.1167	90.4921	87.1429	95.8029	86.8182	84.4492	70.5075
ChrNC_037328.1:34995601-34996000	NC_037328.1	34995601	34996000	null					Not found	0	97.8947	91.8433	95.3809	95.4118	97.0356	95.677	91.3757	94.4939	87.1429	89.3333	93.1905	81.9436	92.0645	87.5182	96	88.8889	90.313	92.2988	97.9167	95.1012	96.1818	72.9138	79.5903	96.2608
ChrNC_037328.1:35084001-35084400	NC_037328.1	35084001	35084400	VGLL3	gene-VGLL3	vestigial like family member 3	-	gene	overlapping	0	93.2927	100	78.9773	94.0476	98.9583	95.5	88.9535	96.7105	95.5128	98.4375	82.1008	91.723	94.6259	92.3469	70.5882	97.3214	95.9021	93.9583	80.5556	89.2857	98.6299	85.6005	78.8115	89.5022
ChrNC_037328.1:35084201-35084600	NC_037328.1	35084201	35084600	VGLL3	gene-VGLL3	vestigial like family member 3	-	gene	overlapping	0	93.5905	99.5726	84.133	94.9735	99.3056	96.6667	90.6884	97.0061	96.5699	97.4537	85.0278	90.2992	95.5154	91.3033	75.7188	95.7418	96.4348	92.9028	82.3545	90.3571	97.9372	89.3587	79.1283	92.1681
ChrNC_037328.1:35084401-35084800	NC_037328.1	35084401	35084800	VGLL3	gene-VGLL3	vestigial like family member 3	-	gene	overlapping	0	92.6402	98.4615	95.6156	95.0861	90.1129	95.7096	91.6596	94.2811	89.0046	93.1944	83.2896	83.1899	78.5142	83.5046	76.9511	76.3888	98.4595	87.6192	76.198	79.5439	97.931	81.1689	84.7907	95.8031
ChrNC_037328.1:35084601-35085000	NC_037328.1	35084601	35085000	VGLL3	gene-VGLL3	vestigial like family member 3	-	gene	overlapping	0	91.6096	98.2906	96.3964	93.9266	83.5215	93.516	89.9938	92.0704	82.5516	91.6667	78.2282	80.3487	65.9942	79.697	70.9317	65.593	99.0991	85.5043	69.6951	70.9064	98.8506	63.7379	88.1432	94.6718
ChrNC_037328.1:35123401-35123800	NC_037328.1	35123401	35123800	LOC101902812	gene-LOC101902812	No description	+	gene	overlapping	0	3.10559	2.1164	0.446429	1.02041	0	1.36054	0.793651	0	1.5873	0.680272	2.72109	1.0393	0.510204	0	2.85714	2.25564	1.31848	1.84114	0.985222	0	1.68067	2.95652	3.69388	0.621118
ChrNC_037328.1:35123601-35124000	NC_037328.1	35123601	35124000	LOC101902812	gene-LOC101902812	No description	+	gene	overlapping	0	10.2073	10.4435	13.5354	12.3026	13.1946	15.251	7.90948	12.2193	15.6556	17.0668	18.0406	21.1726	19.9962	16.4586	17.2421	22.803	7.28349	12.4915	11.7294	8.91797	5.83906	2.58696	9.2839	2.4881
ChrNC_037328.1:35123801-35124200	NC_037328.1	35123801	35124200	LOC101902812	gene-LOC101902812	No description	+	gene	overlapping	0	20.5268	23.158	28.8348	28.6179	26.5776	30.3647	16.979	26.4725	30.6179	32.7048	34.16	39.1351	39.2858	33.9549	32.4882	40.0162	14.3678	23.9071	23.5141	20.4329	9.34717	31.1688	21.7679	7.33907
ChrNC_037328.1:35278401-35278800	NC_037328.1	35278401	35278800	null					Not found	0	96.4245	99.0385	98.1456	94.4973	97.7273	95.7748	98.4848	99.1936	97.3214	93.75	98.4612	85.224	93.2432	93.4524	89.9635	90.9524	98.0263	97.3559	83.8281	92.8571	97.2222	85.4798	97.2475	97.6732
ChrNC_037328.1:35305601-35306000	NC_037328.1	35305601	35306000	null					Not found	0	89.1093	89.7487	84.4731	96.75	89.4737	90	90.0968	90.3509	80.75	78.902	77.8195	83.75	76.4706	87.6923	78.5714	86.6667	92	89.7033	74	85.7143	97.7802	80.6818	84.1385	89.9358
ChrNC_037328.1:35305801-35306200	NC_037328.1	35305801	35306200	null					Not found	0	88.0837	91.4573	83.2731	95.2794	88.3545	89.6893	89.9063	87.4719	81.875	80.1961	78.9801	80.5444	75.8467	85.822	76.7399	85.7639	92.8283	90.8763	65.6667	85.57	95.6559	76.8531	84.8052	90.6394
ChrNC_037328.1:35306001-35306400	NC_037328.1	35306001	35306400	null					Not found	0	96.8407	98.3871	96	95.5882	94.8563	95.3672	96.3659	92.2692	93.2165	95.7738	95.0845	90.3715	89.3703	94.1176	93.3379	95.3125	99.2424	97.1774	87.4094	96.2121	97.3684	85.8392	98.4375	94.9944
ChrNC_037328.1:35306201-35306600	NC_037328.1	35306201	35306600	null					Not found	0	99.2063	97.8495	98.6667	99.0196	98.8889	97.7778	99.1228	98.6667	95.1219	98.8095	98.5185	98.9899	94.9179	100	98.8095	100	100	98.3871	97.1014	100	100	93.9394	97.9167	96.5517
ChrNC_037328.1:35381401-35381800	NC_037328.1	35381401	35381800	CHMP2B	gene-CHMP2B	charged multivesicular body protein 2B	+	gene	overlapping	0	0.649351	0	1.14943	0	0.34965	0.505051	0.35461	0	0	0	1.11111	0	1.51515	0.793651	1.2987	0	0	0.30303	0	0	0.782014	0	0.337838	0
ChrNC_037328.1:35456201-35456600	NC_037328.1	35456201	35456600	null					Not found	0	88.1944	94.9275	86.9281	94.0768	96.7692	88.0952	94.2029	92.8571	87.3016	91.3333	86.8303	83.6923	79.9407	85.7143	85.8189	85.1307	96.2963	90.2113	89.7436	90.4762	100	94.6581	93.1113	94.5788
ChrNC_037328.1:35456401-35456800	NC_037328.1	35456401	35456800	null					Not found	0	88.1944	94.9275	86.9281	93.5383	96.7692	88.0952	94.2029	92.8571	87.3016	91.3333	86.8303	83.6923	79.9407	85.7143	85.4388	85.1307	96.2963	90.2113	89.7436	90.4762	100	86.0684	93.1113	94.5788
ChrNC_037328.1:35468401-35468800	NC_037328.1	35468401	35468800	null					Not found	0	72.6174	65.0494	57.3198	71.1627	71.1451	52.8277	74.0434	53.2509	41.7582	57.5758	19.4786	33.0049	31.749	19.6645	37.8446	31.6667	86.4601	65.7758	31.5766	56.8509	81.5223	64.0482	75.0584	82.6593
ChrNC_037328.1:35468601-35469000	NC_037328.1	35468601	35469000	null					Not found	0	72.7069	63.8261	57.3916	70.7351	69.6049	52.2025	73.7723	54.2869	37.5	55.6818	18.4861	31.4655	29.9862	17.2065	37.2807	31.6667	83.7881	65.5084	28.5911	58.0779	82.3614	66.0551	75.4975	83.438
ChrNC_037328.1:35486401-35486800	NC_037328.1	35486401	35486800	null					Not found	0	93.7747	82.2464	91.6329	95.0183	84.4949	93.5294	92.7273	96.7347	92.4427	94.7527	98.6047	95.6757	99.2308	93.617	92.1307	96.6667	95	89.2801	93.0881	97.4074	90.5263	92.4242	88.5714	95.6727
ChrNC_037328.1:35486601-35487000	NC_037328.1	35486601	35487000	null					Not found	0	93.9992	84.5109	92.5888	95.8133	83.9783	91.6667	78.1818	96.9388	93.0078	95.0896	98.062	96.3964	96.8898	94.3262	86.0995	97.2222	93.1818	87.4304	92.0179	95.6597	90.3035	90.9091	85.6375	94.7112
ChrNC_037328.1:35610801-35611200	NC_037328.1	35610801	35611200	null					Not found	0	91.5844	90.8761	92.9855	91.9224	95.1454	89.2213	94.4444	92.5735	89.0097	92.4827	92.1491	87.2083	90.3628	85.6731	89.8718	92.3195	93.5612	88.346	81.3965	77.8066	89.9074	74.1612	84.1728	85.4101
ChrNC_037328.1:35611001-35611400	NC_037328.1	35611001	35611400	null					Not found	0	92.7413	89.0118	91.5697	93.3513	93.9317	88.3123	94.4444	92.2794	86.9974	92.0739	92.2697	85.2399	89.1439	82.0913	88.6218	92.7803	88.4837	88.3311	80.1939	73.6472	90.5093	73.9515	79.2579	83.2332
ChrNC_037328.1:36040801-36041200	NC_037328.1	36040801	36041200	null					Not found	0	86.4247	95.4348	82.8835	89.4771	78.0814	89.2686	85.7036	84.4444	86.3248	86.5248	85.0934	92.27	88.125	85.0687	90.2357	96.9697	70.9225	81.7626	91.2593	83.2639	76.0684	93.2099	84.0641	88.1481
ChrNC_037328.1:36062801-36063200	NC_037328.1	36062801	36063200	CGGBP1	gene-CGGBP1	CGG triplet repeat binding protein 1	-	gene	overlapping	0	1.03448	0	0.363636	0.253165	0.425532	0.307692	0.408163	1.25	0.666667	0	0	0	1.42857	0	0.289855	0.555556	0.519481	0	0.377358	0.588235	1.36705	0	0.506329	0
ChrNC_037328.1:36063001-36063400	NC_037328.1	36063001	36063400	CGGBP1	gene-CGGBP1	CGG triplet repeat binding protein 1	-	gene	overlapping	0	1.14943	0	0.606061	0	0	0.512821	0.340136	0	0	0	0	0	0	0	0.483092	0.925926	0	0	0	0.980392	1.38889	0	0.843882	0
ChrNC_037328.1:36063401-36063800	NC_037328.1	36063401	36063800	CGGBP1	gene-CGGBP1	CGG triplet repeat binding protein 1	-	gene	overlapping	0	0	0	0.255428	0	0.246914	0	0	0	0.205761	0.3367	0.246914	0	0	0	0.26455	0	0	0.0974659	0	0	0.320513	10.5731	0	0.16835
ChrNC_037328.1:36063601-36064000	NC_037328.1	36063601	36064000	CGGBP1	gene-CGGBP1	CGG triplet repeat binding protein 1	-	gene	overlapping	0	0	0.3367	0.208986	0	0.40404	0	0	0	0.173611	0.284091	0.208333	0	0	0	0.108225	0	0	0.0797448	0	0	0.277778	10.2961	0.151515	0.298295
ChrNC_037328.1:36068001-36068400	NC_037328.1	36068001	36068400	ZNF654	gene-ZNF654	No description	+	gene	overlapping	0	90.4396	90.9579	86.9565	94.5638	93.1418	93.9189	95.6228	93.6937	96.0513	88.8889	93.3333	95.6522	95.3175	98.4127	93.5209	98.3333	89.6367	92.5693	89.5875	94.032	83.9872	84.1912	94.9145	90.1587
ChrNC_037328.1:36323401-36323800	NC_037328.1	36323401	36323800	null					Not found	0	89.755	96.5	93.605	95.3293	99.3939	92.5203	96.8495	97.8365	97.7208	97.1429	96.1681	95.7857	98.1818	98.6364	96.5185	97.5556	92.6852	90.7296	95.1282	94.8148	97.3404	67.6263	95.7457	94.4357
ChrNC_037328.1:36323601-36324000	NC_037328.1	36323601	36324000	null					Not found	0	90.8076	97.5	94.3593	95.6725	99.3939	94.0203	95.2622	98.3494	98.49	98.3333	98.7488	96.2834	96.3636	99.4872	97.0698	98.6667	91.1467	95.9914	95.1282	97.037	97.9654	87.2727	96.3234	95.0239
ChrNC_037328.1:37005401-37005800	NC_037328.1	37005401	37005800	null					Not found	0	94.1517	94.5534	95.7145	94.902	95.0617	97.5379	92.7596	95.378	94.2222	94.1372	94.6942	89.7317	86.8824	94.8182	93.3974	92.1176	96.7858	97.9017	89.9471	94.4387	95.4396	91.2281	98.3333	98.6967
ChrNC_037328.1:37005601-37006000	NC_037328.1	37005601	37006000	null					Not found	0	94.1517	94.5534	95.7145	94.902	95.0617	97.5379	92.7596	95.378	94.2222	94.1372	94.6942	89.7317	86.8824	94.8182	93.3974	92.1176	82.5471	97.9017	89.9471	94.4387	96.1996	73.7343	83.4199	91.9262
ChrNC_037328.1:37145801-37146200	NC_037328.1	37145801	37146200	EPHA3	gene-EPHA3	EPH receptor A3	+	gene	overlapping	0	88.0952	93.5714	96.3636	90.6117	88.5	93.8624	95.2841	95.8528	90.4348	92.9412	89.4	89.3333	83.0556	78.3333	80.4915	89.2308	89.7619	86.6176	86.0535	91.5508	94.5977	90.8232	88.7788	91.8268
ChrNC_037328.1:37146001-37146400	NC_037328.1	37146001	37146400	EPHA3	gene-EPHA3	EPH receptor A3	+	gene	overlapping	0	87.5	91.9643	97.4026	88.6098	84.2857	91.232	94.1558	94.6249	90.2174	92.6471	93	86.6667	77.7778	78.125	75.9157	86.5385	91.9643	83.3791	83.6538	90.9091	93.4729	83.0075	84.7538	93.9796
ChrNC_037328.1:37373401-37373800	NC_037328.1	37373401	37373800	EPHA3	gene-EPHA3	EPH receptor A3	+	gene	overlapping	0	90.6667	100	97.7011	94.592	93.3333	90.987	99.4624	95.9596	88.673	95.8333	88.3721	91.9192	94.4444	84.0909	94.5714	82.7839	99.0196	90.1515	92.4837	85.8974	87.9902	88	93.5897	91.8451
ChrNC_037328.1:37373601-37374000	NC_037328.1	37373601	37374000	EPHA3	gene-EPHA3	EPH receptor A3	+	gene	overlapping	0	89.3333	98.1481	97.7011	94.592	90.9524	92.0104	97.4111	98.9899	88.6944	95.8333	86.8217	93.9394	92.9293	77.2727	95.102	73.895	98.5294	83.3333	86.1111	82.0513	81.7402	73.1852	91.5695	92.7813
ChrNC_037328.1:37866601-37867000	NC_037328.1	37866601	37867000	null					Not found	0	93.1373	95.3102	86.5351	83.0065	87.6984	96.8992	94.2029	94.7368	87.433	94.6237	86.608	87.5845	83.8312	80.8333	70.5983	85.1852	88.6525	94.5866	98.2456	91.358	96.6667	92.5926	87.757	94.6408
ChrNC_037328.1:37920401-37920800	NC_037328.1	37920401	37920800	null					Not found	0	96.3971	98.4848	96.2121	98.383	95.9722	97.5514	96.8371	96.6866	94.4095	96.2963	97.381	97.296	98.0392	96.3955	97.5325	94.5455	91.8235	99.6212	98.8095	98.8258	100	98	88.2353	97.3148
ChrNC_037328.1:37920601-37921000	NC_037328.1	37920601	37921000	null					Not found	0	96.3971	98.4848	96.2121	98.383	95.9722	97.5514	96.8371	96.6866	94.4095	96.2963	97.381	97.296	98.0392	96.3955	97.5325	94.5455	91.8235	99.6212	98.8095	98.8258	100	98	88.2353	97.9798
ChrNC_037328.1:37956201-37956600	NC_037328.1	37956201	37956600	null					Not found	0	95.2744	80.0872	91.7259	92.7839	92.3479	94.5246	90.1746	80.6401	82.2479	83.8135	87.8029	80.2843	81.2533	61.0327	79.1593	68.4417	92.1308	83.7789	80.8223	93.7652	95.8042	87.0972	90.6743	81.0674
ChrNC_037328.1:37956401-37956800	NC_037328.1	37956401	37956800	null					Not found	0	95.2744	90.1421	92.4896	93.8095	92.3479	93.8829	89.4244	91.4931	83.5706	91.336	87.4587	81.9101	78.5437	71.0327	78.6569	83.775	92.7975	91.1932	83.8223	93.2389	96.545	90.6897	89.8701	96.2319
ChrNC_037328.1:37995401-37995800	NC_037328.1	37995401	37995800	null					Not found	0	98.9189	96.8571	98.6343	97.3333	95.9269	97.4286	99.4595	98.2308	92.5886	97.6389	94.2424	90.4569	94.9091	92.197	94.6538	90	90.1388	97.725	100	93.0303	93.6443	90.4274	97.6923	99.3103
ChrNC_037328.1:38012001-38012400	NC_037328.1	38012001	38012400	null					Not found	0	72.7619	72.2581	63.3333	69.9489	73.307	70.1887	81.5057	84.4407	54.9826	62.6989	48.0952	53.593	57.9744	50.2544	65.7179	49.1667	92.621	80.2238	50.4555	68.7242	78.7037	54.0536	81.6099	81.2727
ChrNC_037328.1:38090801-38091200	NC_037328.1	38090801	38091200	null					Not found	0	46.6887	36.2399	54.7685	38.499	44.6056	51.7983	41.9389	53.1866	71.7166	55.7292	87.5856	89.881	88.8183	91.2353	72.1456	87.0175	48.6958	36.0204	75.4283	55.443	14.2821	55.8852	43.0073	40.081
ChrNC_037328.1:38091001-38091400	NC_037328.1	38091001	38091400	null					Not found	0	45.4991	37.1068	55.3629	39.1547	45.8459	54.0905	43.0387	54.6915	70.8606	55.9414	84.7799	90.9989	90.052	90.655	72.1669	88.452	49.0753	35.7479	78.1041	55.6777	14.1932	53.837	43.2686	40.315
ChrNC_037328.1:38138201-38138600	NC_037328.1	38138201	38138600	null					Not found	0	89.1026	83.2742	82.4645	86.9737	86.3492	90.9654	82.3501	96.0228	84.4842	87.1705	89.2178	85.6408	90.36	96.7343	95.2763	96.219	70.7607	73.8482	81.251	81.0714	83.1659	79.2946	85.3853	87.0414
ChrNC_037328.1:38138401-38138800	NC_037328.1	38138401	38138800	null					Not found	0	91.8456	90.3472	85.1247	92.0821	93.8393	94.0395	85.042	95.2406	89.1464	86.7909	93.3998	87.1055	89.75	94.6014	93.0048	93.387	77.9843	79.3898	83.15	83.5268	88.942	84.8413	89.6364	88.4883
ChrNC_037328.1:38138601-38139000	NC_037328.1	38138601	38139000	null					Not found	0	93.4915	94.591	86.7209	95.1472	98.3333	95.884	86.6572	94.7712	91.9437	86.5631	95.9091	87.9842	89.384	93.3217	91.6419	91.6878	82.3185	82.7147	84.2894	85	92.4077	87.6146	92.187	89.3565
ChrNC_037328.1:38216401-38216800	NC_037328.1	38216401	38216800	PROS1	gene-PROS1	protein S	-	gene	overlapping	0	100	97.1481	95.098	93.9655	99.1071	96.7742	98.6364	93.2692	86.2059	84.8026	92.7731	87.5	86.3739	87.037	93.4409	87.5	92.6874	88.2195	79.1667	96.0938	100	81.2379	95	94.3458
ChrNC_037328.1:38216601-38217000	NC_037328.1	38216601	38217000	PROS1	gene-PROS1	protein S	-	gene	overlapping	0	100	97.1481	95.098	93.9655	99.1071	96.7742	98.6364	93.2692	86.2059	84.8026	92.7731	87.5	86.3739	87.037	93.4409	87.5	93.9345	88.2195	79.1667	96.0938	100	92.9356	95	94.3458
ChrNC_037328.1:38574801-38575200	NC_037328.1	38574801	38575200	null					Not found	0	96.4286	83.3333	78.125	85.9211	93.75	92.3913	84.3596	88.5417	93.1818	77.0833	87.2884	95.8333	83.8235	90.4762	93.0556	79.5455	71.517	81.25	81.1985	82.4675	91.0985	95.5556	76.3891	83.5914
ChrNC_037328.1:38575001-38575400	NC_037328.1	38575001	38575400	null					Not found	0	95.2381	85.1852	83.3333	89.5614	100	92.7536	87.1921	88.8889	90.9091	75	96.3845	98.1481	90.1961	98	100	87.8788	72.549	80.9524	85.348	82.7273	90.9091	81.6885	91.1932	87.1795
ChrNC_037328.1:38719401-38719800	NC_037328.1	38719401	38719800	null					Not found	0	97.4456	98.7179	98.3041	99.0329	98.3013	99.0741	95.8486	96.9007	93.9345	93	96.6688	98.1079	88.8007	95.4574	94.3603	97.7778	96.7376	93.0528	89.6367	91.8519	95.3704	82.963	80	95.092
ChrNC_037328.1:38719601-38720000	NC_037328.1	38719601	38720000	null					Not found	0	97.1263	98.5577	98.75	98.912	98.089	98.9583	95.3297	96.9165	94.8068	91.25	96.2524	98.3922	89.6329	95.3704	93.6553	97.5	96.3298	92.1844	88.3413	90.8333	97.9167	79.6508	78.5714	94.7833
ChrNC_037328.1:39110001-39110400	NC_037328.1	39110001	39110400	null					Not found	0	92.3958	94.4221	94.6989	93.7485	90.48	97.224	97.3661	97.952	85.0446	90.0551	92.7731	88.0208	92.6381	87.3661	86.25	84.375	97.0757	86.3988	78.7173	84.8431	96.4295	76.847	86.3994	89.4809
ChrNC_037328.1:39110201-39110600	NC_037328.1	39110201	39110600	null					Not found	0	93.0238	95.181	96.4734	95.8323	92.1242	94.987	97.4581	98.6248	82.9464	89.6402	91.6471	86.0119	90.7515	89.0357	87.5	85.4167	94.8466	88.5756	78.984	84.0442	97.6765	80.8017	86.2803	92.4626
ChrNC_037328.1:39147601-39148000	NC_037328.1	39147601	39148000	null					Not found	0	98.6667	93.8272	98.4127	95.3704	93.2692	94.4945	96.8992	96.0317	87.0769	97.9167	96.1538	80.6202	74.359	74.4504	72.5	89.5833	89.4147	91.3231	88.8889	95.194	98.0392	84.9046	86.9919	94.8718
ChrNC_037328.1:39147801-39148200	NC_037328.1	39147801	39148200	null					Not found	0	99.3333	94.4444	96.0317	91.8869	87.6068	92.6176	97.2868	95.2381	79.9582	94.7917	90.3388	80.5648	57.3212	54.902	63.1517	80.2083	84.666	87.7439	83.3333	90.1896	94.9792	76.922	80.6754	96.6276
ChrNC_037328.1:39148001-39148400	NC_037328.1	39148001	39148400	null					Not found	0	100	94.4444	95.2381	91.3025	86.4583	92.3611	98.2558	95.8333	79.6296	93.75	88.3929	82.4751	53.2895	50	64.1026	76.5625	84.297	86.7347	83.3333	87.963	93.9394	75.5682	80.7692	97.8261
ChrNC_037328.1:39403001-39403400	NC_037328.1	39403001	39403400	null					Not found	0	75.4721	82.0168	75.1828	70.3263	73.6389	78.5244	77.6692	78.5	77.7778	82.625	88.9807	84	78.6667	83	77.9861	84.1667	61.6013	72.5664	70.2911	76.3846	61.7778	62.0828	84.1337	61.4981
ChrNC_037328.1:39403201-39403600	NC_037328.1	39403201	39403600	null					Not found	0	75.4721	83.2283	78.0369	74.7957	76.1805	80.1429	80.2005	82.0833	77.7778	85.5208	90.8172	83.3333	81.1111	83.0556	80.0678	85.7639	68.2114	75.0553	71.7338	78.5661	67.1678	60.1823	82.5464	67.9151
ChrNC_037328.1:39557201-39557600	NC_037328.1	39557201	39557600	null					Not found	0	70.8771	62.6877	68.5897	83.4531	69.292	58.9623	77.3271	82.6923	50.9641	44.2308	42.1937	45.9173	70.0842	52.5862	50	44.7447	83.0747	66.2892	42.822	79.6875	86.2605	57.9727	67.3566	79.3359
ChrNC_037328.1:39722401-39722800	NC_037328.1	39722401	39722800	null					Not found	0	61.0985	78.1945	71.25	65.858	76.5549	64.5318	71.8421	79.8781	84.2558	77.5	87.1622	93.0266	71.2606	90.215	81.3815	88.8787	53.1935	62.4482	71.9512	65.2174	54.2295	81.4286	66.3979	72.3563
ChrNC_037328.1:40375201-40375600	NC_037328.1	40375201	40375600	null					Not found	0	91.2869	82.8125	88.3929	86.7857	81.6234	84.3673	93.3824	89.4737	89.6552	78.6765	91.1224	93.5897	84.9176	94.5571	89.881	90	81.0243	54.8015	82.0699	66.25	95.2083	67.4505	84.2838	79
ChrNC_037328.1:40375401-40375800	NC_037328.1	40375401	40375800	null					Not found	0	91.2869	82.8125	88.3929	82.1558	81.6234	84.3673	93.3824	89.4737	89.6552	78.6765	91.1224	93.5897	84.9176	94.5571	89.881	90	86.7924	62.2022	82.0699	66.25	95.2083	74.3132	87.4271	79
ChrNC_037328.1:40393001-40393400	NC_037328.1	40393001	40393400	null					Not found	0	96.7944	94.0351	97.4638	94.4417	88.9041	97.0083	96.0218	95.6745	82.192	90.5229	87.6119	84.0651	88.7981	87.4262	88.0883	86.7336	95.9848	93.0276	86.5559	85.2229	92.8807	80.6593	85.4711	94.8439
ChrNC_037328.1:40926201-40926600	NC_037328.1	40926201	40926600	null					Not found	0	76.5035	91.4286	92.5	85.1569	83.0952	80.933	85.1494	92.4324	87.4704	75.4545	85.9259	85.9167	84.3758	83.0435	81.5797	85.5865	65.7858	77.4467	77.2222	81.8382	85.2222	96.6667	78.3573	81.2271
ChrNC_037328.1:40926401-40926800	NC_037328.1	40926401	40926800	null					Not found	0	82.0513	95.2381	95.8333	92.3077	90.7937	81.8182	88.8889	98.1982	87.8788	78.7879	80.2469	91.1111	84.5238	87.5	89.8551	91.2281	74.9354	86.4035	77.2222	89.5833	97.2222	89.1667	85.9069	89.7436
ChrNC_037328.1:40935001-40935400	NC_037328.1	40935001	40935400	null					Not found	0	94.1667	94.6265	97.037	95.098	93.5948	97.4843	99.2593	97.7011	89.488	92.029	91.0256	96	95.2381	96.9697	90.8333	97.4359	97.3077	84.9095	98.9583	91.1306	97.7273	83.4188	93.9877	93.8272
ChrNC_037328.1:40935201-40935600	NC_037328.1	40935201	40935600	null					Not found	0	94.1667	94.6265	97.037	95.098	93.5948	97.4843	99.2593	97.7011	89.488	92.029	91.0256	96	95.2381	96.9697	90.8333	97.4359	97.3077	84.9095	98.9583	91.1306	97.7273	83.4188	93.9877	93.8272
ChrNC_037328.1:42018001-42018400	NC_037328.1	42018001	42018400	ARL6	gene-ARL6	ADP ribosylation factor like GTPase 6	+	gene	overlapping	0	90.3854	81.3299	82.7094	87.6375	86.3463	90.1681	89.0984	94.1176	91.0455	86.1953	89.0756	91.5649	86.8136	90.719	88.2353	90.4593	81.2533	81.6806	83.1269	92.3529	85.2146	83.1933	87.8814	71.0784
ChrNC_037328.1:42018201-42018600	NC_037328.1	42018201	42018600	ARL6	gene-ARL6	ADP ribosylation factor like GTPase 6	+	gene	overlapping	0	90.2011	80.9783	81.8182	87.4746	85.6288	89.5536	88.6219	93.75	90.4859	85.3325	88.6905	91.1557	85.9895	90.1389	87.6894	90.0862	80.5857	80.8962	82.7303	91.875	84.2905	82.1429	87.2885	69.839
ChrNC_037328.1:42069601-42070000	NC_037328.1	42069601	42070000	CRYBG3	gene-CRYBG3	No description	+	gene	downstream	464	30.0595	38.2707	47.1363	42.305	32.9429	50.0566	36.5639	41.558	55.3618	41.2005	69.5247	74.1179	60.2165	66.1323	64.5919	62.7443	21.9786	21.7543	37.0696	40.3291	15.9701	36.3256	43.9561	16.6475
ChrNC_037328.1:42069801-42070200	NC_037328.1	42069801	42070200	CRYBG3	gene-CRYBG3	No description	+	gene	downstream	264	15.0996	16.5699	20.5888	13.6987	14.1325	12.5344	12.9388	15.6426	24.6193	11.2287	25.3141	30.69	12.4148	14.6208	19.0038	16.7134	6.01757	6.39156	17.8335	20.07	4.9779	7.57764	14.3356	7.28982
ChrNC_037328.1:42070001-42070400	NC_037328.1	42070001	42070400	CRYBG3	gene-CRYBG3	No description	+	gene	downstream	64	8.66667	10.57	12.5381	6.32003	6.62562	6.61939	5.78704	7.45032	7.96507	5.72391	10.5879	12.0915	6.15079	3.85488	7.77464	8.4616	3.29234	3.27744	14.3428	12.0158	4.78665	0.927536	10.2474	3.89111
ChrNC_037328.1:42070801-42071200	NC_037328.1	42070801	42071200	CRYBG3	gene-CRYBG3	No description	+	gene	overlapping	0	2.16494	0.222222	0	0.949188	0.430108	0.402212	1.41723	0.196078	0.840336	0.476191	0	0	0.208333	0.136054	0.380952	1.13636	2.62605	0.474173	0.888889	0	1.53061	1.2987	1.95402	1.51947
ChrNC_037328.1:42071201-42071600	NC_037328.1	42071201	42071600	CRYBG3	gene-CRYBG3	No description	+	gene	overlapping	0	0.940174	1.17409	0.645508	1.0278	1.25775	0.506787	1.31085	0.140056	1.06101	1.67888	0.752688	0.129032	0.530504	0.461901	0	0	1.23451	0.147929	0	0.452489	1.39828	1.89662	0.43956	1.08519
ChrNC_037328.1:42071401-42071800	NC_037328.1	42071401	42071800	CRYBG3	gene-CRYBG3	No description	+	gene	overlapping	0	1.46684	1.43275	1.3986	0.702442	1.66667	0.88441	2.23709	0	2.29885	3.63757	0.555556	0.293255	1.14943	0.680272	0	0	2.23616	0	0	2.5641	3.0296	1.11111	0.952381	6.62879
ChrNC_037328.1:42102801-42103200	NC_037328.1	42102801	42103200	CRYBG3	gene-CRYBG3	No description	+	gene	overlapping	0	84.044	83.8542	83.7356	84.7619	85.7733	84.291	86.1967	94.1667	82.9649	87.1795	87.5	82.3996	85.4094	84.9319	85.1562	94	81.8481	85.5587	81.6846	82.5173	84.2387	87.0719	84.0672	90.8395
ChrNC_037328.1:42103001-42103400	NC_037328.1	42103001	42103400	CRYBG3	gene-CRYBG3	No description	+	gene	overlapping	0	79.2	79.8611	80.7447	78.6667	81.031	80.8091	81.8271	92.2222	76.5676	82.906	83.3333	76.7548	80.5459	82.0988	80.2083	93.3333	74.9206	81.0967	77.8017	76.7742	79.798	81.3325	79.5139	87.0322
ChrNC_037328.1:42146801-42147200	NC_037328.1	42146801	42147200	CRYBG3	gene-CRYBG3	No description	+	gene	overlapping	0	51.8697	47.2406	49.9165	67.791	48.0741	37.1212	61.6776	47.9391	31.0166	36.4863	30	11.1651	22.8879	3.52328	43.8596	4.78632	82.9404	51.4646	39.1798	55.4981	92.4837	55	74.155	77.2495
ChrNC_037328.1:42172401-42172800	NC_037328.1	42172401	42172800	CRYBG3	gene-CRYBG3	No description	+	gene	overlapping	0	90.4845	93.6975	94.7523	77.3346	87.1389	94.9918	92.7123	89.7222	91.4792	91.7313	94.8725	80.3117	88.0068	92.3893	94.5076	72.9167	90.4956	93.0946	80.4131	80.8571	81.5217	77.0604	80.7295	86.6453
ChrNC_037328.1:42172601-42173000	NC_037328.1	42172601	42173000	CRYBG3	gene-CRYBG3	No description	+	gene	overlapping	0	95.3704	99.3464	98.7988	85.9273	96.821	99.5465	96.7243	99.6914	98.5185	97.0141	98.6111	89.2352	97.7853	97.496	97.601	97.2222	93.7606	97.7887	94.8718	89.8413	93.1677	84.7985	92.1632	96.2725
ChrNC_037328.1:42219001-42219400	NC_037328.1	42219001	42219400	RIOX2	gene-RIOX2	ribosomal oxygenase 2	-	gene	overlapping	0	97.0588	96.4425	95.2521	90.276	94.9038	94.4742	92.6957	97.9918	79.1667	96.9634	81.6239	89.7436	89.7727	81.9264	79.3676	92.5	94.1742	97.6876	70.101	95.9048	92.0253	94.8052	94.1036	94.8242
ChrNC_037328.1:42219201-42219600	NC_037328.1	42219201	42219600	RIOX2	gene-RIOX2	ribosomal oxygenase 2	-	gene	overlapping	0	97.0588	96.4425	99.0196	89.3038	96.6667	96.4286	91.1111	99.3333	91.6667	97.619	96.1538	88.4615	96.8056	93.5185	91.9444	94.1667	95.1389	97.1264	88	100	94.6336	100	94.6585	98.8889
ChrNC_037328.1:42373001-42373400	NC_037328.1	42373001	42373400	null					Not found	0	92.7083	81.4604	93.7984	87.1996	87.9986	81.4912	79.085	85.7143	86.0184	72.2222	65.8772	78.3333	78.1481	84.058	72.2222	75.8621	83.1023	78.1021	67.0565	80	91.6667	66.7929	81.1839	84.8485
ChrNC_037328.1:42373201-42373600	NC_037328.1	42373201	42373600	null					Not found	0	92.7083	81.4604	93.7984	87.1996	90.3989	81.4912	79.085	85.7143	86.0184	72.2222	65.8772	78.3333	78.1481	84.058	72.2222	75.8621	81.8665	78.1021	67.0565	80	91.6667	66.7929	76.6138	84.8485
ChrNC_037328.1:42776201-42776600	NC_037328.1	42776201	42776600	null					Not found	0	45.1948	59.623	54.7893	56.1639	55.8824	59.7639	47.1429	69.5238	66.4322	63.3987	79.4872	80.3667	80.1961	73.5152	72.7273	83.3333	39.3333	50.5372	49.2991	58.1197	31.0048	43.3333	34.3182	39.1377
ChrNC_037328.1:42776401-42776800	NC_037328.1	42776401	42776800	null					Not found	0	43.2987	56.6964	53.7931	57.5263	57.3529	59.1034	50	67.5	76.3736	60	73.3333	82.4	85.2941	64	73.8961	83.3333	38.649	48.2759	51.1385	59.1608	38.5359	50.4342	55.7143	39.0909
ChrNC_037328.1:42817801-42818200	NC_037328.1	42817801	42818200	null					Not found	0	75.2959	83.8403	82.1004	79.5578	82.7273	85.3846	82.9381	86.1042	97.7909	84.8524	96.01	95.0765	91.1855	91.7911	89.7917	91.7112	72.6497	81.1192	86.5815	83.2589	87.0455	90	79.3173	85.0821
ChrNC_037328.1:42818001-42818400	NC_037328.1	42818001	42818400	null					Not found	0	72.3409	84.8422	85.5791	82.8343	90.9091	86.0317	84.2834	86.7802	93.1054	86.4534	96.7372	93.8123	90.613	90.0895	89.2512	90.9091	73.3721	81.6696	88.0698	84.3112	80.6061	91.9643	83.0345	80.0449
ChrNC_037328.1:42829001-42829400	NC_037328.1	42829001	42829400	CLDND1	gene-CLDND1	claudin domain containing 1	-	gene	overlapping	0	0	0.869565	4.44444	1.90476	0	0.851064	1.29032	0.47619	0	0	0	0	0.769231	0	0	0	4	0.487805	0	3.125	1.25	0.694444	0	0
ChrNC_037328.1:42829201-42829600	NC_037328.1	42829201	42829600	CLDND1	gene-CLDND1	claudin domain containing 1	-	gene	overlapping	0	0	1.50198	1.48148	0.634921	0.476191	0.283688	0.430108	0.31746	0.367647	0.462963	0	0	0.25641	0	0.452107	0	3.40404	0.476371	0.37037	1.17188	0.347222	0.572344	1.09375	0
ChrNC_037328.1:42829401-42829800	NC_037328.1	42829401	42829800	CLDND1	gene-CLDND1	claudin domain containing 1	-	gene	overlapping	0	0.534759	1.06952	0	0	0.420168	0	0	0.140056	0.367647	0.462963	0	0	0	0.961538	0.398918	0	1.82709	0.276855	0.326797	0	0.714286	0.213675	1.09375	0
ChrNC_037328.1:42829601-42830000	NC_037328.1	42829601	42830000	CLDND1	gene-CLDND1	claudin domain containing 1	-	gene	overlapping	0	1.2987	0	0	0	0	0	0	0	0	0	0	0	0	2.5641	0	0	0	0	0	0	2.04082	0	0	0
ChrNC_037328.1:42889801-42890200	NC_037328.1	42889801	42890200	CPOX	gene-CPOX	coproporphyrinogen oxidase	-	gene	overlapping	0	100	100	100	100	97.7778	98.1481	96.2121	98.3333	100	100	97.619	100	98.3333	100	91.8333	90.303	98.8095	100	98.2456	100	100	90	96.0294	100
ChrNC_037328.1:42997201-42997600	NC_037328.1	42997201	42997600	null					Not found	0	75.8662	71.0702	64.9493	69.6497	72.2122	71.223	69.7634	60.8136	73.5632	67.4471	60.7608	54.1667	41.8901	52.8187	75.9746	50.7427	81.6387	58.801	66.3025	79.8625	74.9729	75.0263	69.1671	75.7998
ChrNC_037328.1:42997401-42997800	NC_037328.1	42997401	42997800	null					Not found	0	70.5001	58.6219	53.1102	56.7488	57.7442	63.2207	54.8112	50.2166	65.4142	57.986	54.2933	48.7154	36.9428	46.8023	71.9095	42.0115	68.0296	37.9585	55.9976	70.3719	67.8434	62.1482	63.9744	62.4716
ChrNC_037328.1:42997601-42998000	NC_037328.1	42997601	42998000	null					Not found	0	64.3389	44.6313	42.8446	46.2245	45.3346	57.7778	39.7093	40.0325	57.0828	47.3651	46.9212	41.5584	26.0597	39.3997	66.7343	33.8655	53.3287	21.1943	45.3297	66.8708	63.869	56.5449	65.9788	53.0007
ChrNC_037328.1:43195201-43195600	NC_037328.1	43195201	43195600	DCBLD2	gene-DCBLD2	discoidin%2C CUB and LCCL domain containing 2	-	gene	downstream	49	0	0	0	0	0	0	1.66667	0	0	0.877193	0	0	0	1.0101	0	0	0	0	0	0	0	0	0	0
ChrNC_037328.1:43195401-43195800	NC_037328.1	43195401	43195800	DCBLD2	gene-DCBLD2	discoidin%2C CUB and LCCL domain containing 2	-	gene	downstream	249	0	3.125	1.38889	5.11364	0.862069	1.6129	3.125	2.5	9.02778	5.26316	3.78788	5.10204	7.69231	10.6061	2.90698	2.94118	0	0.510204	7.57576	0	0	0	5.81395	0.961538
ChrNC_037328.1:43286201-43286600	NC_037328.1	43286201	43286600	null					Not found	0	93.4174	96.9388	85.9668	95.2632	81.8182	94.375	90.0293	98.4127	97.619	97.2789	90.8896	98.2143	100	94.5652	92.1429	97.8022	94.5698	96.25	93.6594	93.7075	89.2308	90.9091	94.7368	88.169
ChrNC_037328.1:43286401-43286800	NC_037328.1	43286401	43286800	null					Not found	0	90.5392	94.5238	82.6768	89.9298	78.5562	90.5	84.0176	92.8704	92.3333	93.3333	89.9136	92.8846	90.4762	90.4348	84.5	91.5385	87.452	92.0446	85.4478	91.131	82.7077	90	90.1485	96
ChrNC_037328.1:43592401-43592800	NC_037328.1	43592401	43592800	null					Not found	0	57.8856	53.6854	59.6053	58.1426	54.3196	60.0675	56.4337	71.7652	67.1283	59.1121	66.7276	68.5221	56.2765	67.9757	57.8052	72.1677	44.3811	49.0743	57.1285	59.1747	48.3641	55.8695	48.8717	52.7056
ChrNC_037328.1:43592601-43593000	NC_037328.1	43592601	43593000	null					Not found	0	64.498	56.4256	60.5656	62.4082	56.5046	63.9745	62.9477	71.2512	68.8962	62.5361	70.4528	70.3062	64.0423	71.2229	63.31	71.4556	49.0082	53.5439	60.7969	63.3198	49.884	59.6861	52.4713	56.5809
ChrNC_037328.1:43729001-43729400	NC_037328.1	43729001	43729400	null					Not found	0	73.2919	84.087	86.7965	78.3224	74.2377	89.7986	75.15	89.3878	81.5668	89.9496	89.418	75.3388	67.0807	95.4944	75.2376	93.2248	59.6592	80.0788	93.1973	68.0672	74.0595	75.911	67.6959	77.3942
ChrNC_037328.1:43729201-43729600	NC_037328.1	43729201	43729600	null					Not found	0	77.8656	82.7713	87.5871	81.1959	80.735	87.9746	77.217	90.9091	82.5122	89.1106	88.5427	77.0052	67.5171	91.9805	74.8848	87.6671	63.7284	76.7729	90.1686	73.0615	77.2597	77.7009	66.357	75.9807
ChrNC_037328.1:43729401-43729800	NC_037328.1	43729401	43729800	null					Not found	0	85.8696	80.4688	88.9706	86.2245	92.1053	84.7826	80.8342	93.5714	84.1667	87.3129	87.0108	79.9213	68.2806	85.8312	74.2674	77.9412	70.8496	69.6889	84.8684	81.8015	82.8598	80.8333	64.0138	73.5071
ChrNC_037328.1:44050001-44050400	NC_037328.1	44050001	44050400	COL8A1	gene-COL8A1	collagen type VIII alpha 1 chain	+	gene	overlapping	0	96.2766	98.1982	97.7941	98.107	94.2279	93.125	96.2766	95.9476	85.717	92.3974	96.4978	94.6784	92.4419	92.0498	88.4388	94.9206	94.0725	95.5203	94.4597	93.3046	94.2834	91.0714	88.4615	94.6349
ChrNC_037328.1:44050201-44050600	NC_037328.1	44050201	44050600	COL8A1	gene-COL8A1	collagen type VIII alpha 1 chain	+	gene	overlapping	0	96.2403	98.4556	98.5294	97.5661	93.3724	95.625	96.8085	97.3871	85.0413	89.561	95.3073	90.2627	88.9535	83.493	88.3878	95.0269	92.8613	94.0835	95.6829	93.7438	96.4262	85.7143	93.2692	94.341
ChrNC_037328.1:44065601-44066000	NC_037328.1	44065601	44066000	COL8A1	gene-COL8A1	collagen type VIII alpha 1 chain	+	gene	overlapping	0	96.5957	97.7143	98.75	95.6757	89.9267	91.1791	97.6923	94.5455	87.916	85.348	85.6522	85.5568	86.917	81.1818	81.7598	89.1667	93.8038	96.1237	83.513	96.9091	94.9206	70.7197	82.6118	98.2576
ChrNC_037328.1:44142801-44143200	NC_037328.1	44142801	44143200	CMSS1	gene-CMSS1	cms1 ribosomal small subunit homolog (yeast)	+	gene	overlapping	0	2.77778	1.04167	3.53692	2.69615	2.62626	2.45991	0.641026	2.45098	0	1.26346	4.71182	2.42485	6.30137	5.57796	5.90847	2.78638	2.36946	0	0.47619	1.17284	0.490196	3.45931	0.416667	1.48544
ChrNC_037328.1:44143001-44143400	NC_037328.1	44143001	44143400	CMSS1	gene-CMSS1	cms1 ribosomal small subunit homolog (yeast)	+	gene	overlapping	0	4.76191	1.75866	4.895	3.73956	3.87446	3.95181	1.28205	2.96664	1.42857	2.47669	5.65596	3.63689	6.59165	6.12039	7.78549	2.76426	2.70061	0.714286	0.868993	1.95767	1.80266	3.67941	1.51544	1.27324
ChrNC_037328.1:44357601-44358000	NC_037328.1	44357601	44358000	CMSS1	gene-CMSS1	cms1 ribosomal small subunit homolog (yeast)	+	gene	overlapping	0	97.6471	100	97.5	98.9655	95.1724	98.1818	98.4314	96.5217	99.4872	97.0588	98.3776	98.7234	96.9231	98.5185	94.9517	97.2727	97.1092	96.1064	97.2727	97.3333	98.6207	98.3667	99.0909	96.3636
ChrNC_037328.1:44357801-44358200	NC_037328.1	44357801	44358200	CMSS1	gene-CMSS1	cms1 ribosomal small subunit homolog (yeast)	+	gene	overlapping	0	97.7941	97.6077	94.697	97.894	93.1303	99.1736	98.9503	96.3529	99.3007	97.3262	98.796	96.5184	97.6923	97.6431	97.0024	97.4616	96.8092	96.9156	94.4125	98.1818	99.07	90.5914	98.3471	97.1763
ChrNC_037328.1:44358001-44358400	NC_037328.1	44358001	44358400	CMSS1	gene-CMSS1	cms1 ribosomal small subunit homolog (yeast)	+	gene	overlapping	0	97.9167	95.614	92.3611	97.001	91.4286	100	99.3827	96.2121	99.1453	97.549	99.1447	94.6808	98.3333	96.9136	98.4221	97.619	96.5592	97.59	92.029	98.8889	99.4444	84.112	97.7273	97.8535
ChrNC_037328.1:44397001-44397400	NC_037328.1	44397001	44397400	CMSS1	gene-CMSS1	cms1 ribosomal small subunit homolog (yeast)	+	gene	overlapping	0	95.3125	95.9821	97.7273	84.6491	94.937	94.2857	99.2188	96.4286	93.75	92.0455	99.1667	79.9199	93.6274	92.5676	85.4067	90.8009	98.5714	96.5204	91.6667	82.8947	96.875	96.7273	97.8261	98
ChrNC_037328.1:44411201-44411600	NC_037328.1	44411201	44411600	CMSS1	gene-CMSS1	cms1 ribosomal small subunit homolog (yeast)	+	gene	overlapping	0	88.8333	83.3333	83.3333	72.987	91.2281	83.8596	90.6875	87.6374	66.6667	65.3333	75.6111	66.0541	79.5785	61.1324	77.6923	83.3333	89.0294	88.9535	84.4444	75.5194	100	78.5575	78.6473	93.267
ChrNC_037328.1:44411401-44411800	NC_037328.1	44411401	44411800	CMSS1	gene-CMSS1	cms1 ribosomal small subunit homolog (yeast)	+	gene	overlapping	0	88.8333	83.3333	83.3333	72.987	91.2281	83.8596	90.6875	87.6374	66.6667	65.3333	75.6111	66.0541	79.5785	61.1324	77.6923	83.3333	89.0294	88.9535	84.4444	75.5194	100	78.5575	78.6473	93.267
ChrNC_037328.1:44522601-44523000	NC_037328.1	44522601	44523000	null					Not found	0	91.6306	96.2382	96.4286	85.6302	97.9167	94.4966	96.6667	94.7619	92.9487	93.984	97.7561	89.4104	99.0741	99.1667	96.1841	97.2222	98.063	97.0833	94.5652	85.2941	95.2273	98.75	95.6567	100
ChrNC_037328.1:44522801-44523200	NC_037328.1	44522801	44523200	null					Not found	0	93.4905	92.0237	96.3675	87.9914	97.5926	94.881	97.3333	95.9259	93.3333	95.1872	97.7497	91.7636	99.2593	97.3333	96.1293	97.7778	97.9644	96.0794	94.6998	87.1242	95.3818	93.2857	94.8181	99.4444
ChrNC_037328.1:44688401-44688800	NC_037328.1	44688401	44688800	LNP1	gene-LNP1	leukemia NUP98 fusion partner 1	+	gene	overlapping	0	21.2121	7.29814	16.3117	5.4838	12.0879	19.4208	6.17943	2.14646	11.9048	27.5	3.33333	13.8462	14.6292	6.66667	10.5769	36.443	5.90367	14.2437	11.3613	4.83759	3.91409	18.6422	4	3.57143
ChrNC_037328.1:44688601-44689000	NC_037328.1	44688601	44689000	LNP1	gene-LNP1	leukemia NUP98 fusion partner 1	+	gene	overlapping	0	21.2121	11.1905	8.50309	5.7123	7.05128	9.71039	6.05811	1.07323	6.25	27.5	3.33333	13.8462	8.60539	2.77778	5.60897	36.443	9.60784	9.21898	5.68064	2.96336	3.05736	18.6422	1.66667	2.04082
ChrNC_037328.1:44693001-44693400	NC_037328.1	44693001	44693400	LNP1	gene-LNP1	leukemia NUP98 fusion partner 1	+	gene	overlapping	0	87.3077	87.0536	92.0833	83.513	81.124	96.519	86.0129	95.3704	85.6061	88.3929	89.4737	88.6574	86	99.1071	89.2857	93.5897	82.4316	88.604	85.3391	86.9048	78.3797	92.7419	89.4318	94.2308
ChrNC_037328.1:44840401-44840800	NC_037328.1	44840401	44840800	LOC529036	gene-LOC529036	transmembrane protein 45A-like	+	gene	overlapping	0	65.761	77.2031	82.5586	79.4746	79.8041	51.5102	69.9174	84.758	95.7265	81.4387	96.2458	92.6463	95.8015	89.3323	87.5214	100	56.3568	80.0493	88.3948	76.6432	60.8596	54.8148	83.3333	74.0436
ChrNC_037328.1:45214601-45215000	NC_037328.1	45214601	45215000	ABI3BP	gene-ABI3BP	No description	-	gene	overlapping	0	88.0952	97.4026	97.1014	96.2673	88.8889	97.7778	96.9925	98.2759	87.7193	88.8889	93.0555	94.28	88.0952	87.6543	90.942	91.4286	94.0582	97.9203	90.4762	97.619	98.1481	82.0513	93.3333	95.6044
ChrNC_037328.1:45214801-45215200	NC_037328.1	45214801	45215200	ABI3BP	gene-ABI3BP	No description	-	gene	overlapping	0	88.0952	97.4026	97.1014	96.2673	88.8889	97.7778	96.9925	98.2759	87.7193	88.8889	93.0555	94.28	88.0952	87.6543	90.942	91.4286	94.0582	97.9203	90.4762	97.619	98.1481	77.7149	93.3333	95.6044
ChrNC_037328.1:45300201-45300600	NC_037328.1	45300201	45300600	ABI3BP	gene-ABI3BP	No description	-	gene	overlapping	0	86.6815	85.5556	85.3816	95.0098	86.673	88.5572	84.7341	74.0559	75.9596	89.4678	86.1667	93.4216	87.5862	84.4444	85.1136	73.2619	84.0524	84.713	82.9085	95.0643	88.7714	80.163	87.67	77.0213
ChrNC_037328.1:45300401-45300800	NC_037328.1	45300401	45300800	ABI3BP	gene-ABI3BP	No description	-	gene	overlapping	0	85.629	83.9506	84.612	94.6776	85.1923	87.2858	85.14	71.1733	73.2884	88.8266	84.6296	93.4659	86.59	82.716	84.0769	70.291	82.9154	83.9668	81.0094	94.5159	89.1111	79.07	86.7831	75.0529
ChrNC_037328.1:45480001-45480400	NC_037328.1	45480001	45480400	null					Not found	0	84.7649	93.368	93	90	85.2356	84.086	89.7674	94.2222	84.902	94.2016	98.4615	97.7778	83.0027	80	89.0107	90.7692	83.6329	93.0033	95.2143	81.6364	84.7619	61.5504	80.9066	90.9333
ChrNC_037328.1:45480201-45480600	NC_037328.1	45480201	45480600	null					Not found	0	86.7832	94.4733	93.3333	91.6667	87.6963	86.2175	91.4729	95.1852	87.4183	95.168	98.0769	98.1481	85.8356	83.3333	90.8423	92.3077	84.9321	91.0039	96.0119	84.697	86.2585	72.536	83.1629	91.8492
ChrNC_037328.1:45553401-45553800	NC_037328.1	45553401	45553800	null					Not found	0	84.3013	93.75	88.1631	90.6736	74.4792	87.7716	89.0715	91.1067	62.6226	67.1429	81.6803	68.8084	66.9683	49.5397	76.0334	81.6667	93.1072	93.2927	81.1108	79.6683	99.0385	69.2597	86.4447	87.6522
ChrNC_037328.1:45579801-45580200	NC_037328.1	45579801	45580200	null					Not found	0	89.7119	84.9673	88.4058	85.1852	95.2567	96.2177	98.2222	87.9894	96.732	84.188	95.679	96.2963	96.8254	96.6667	95.1852	88.2353	78.7037	87.1266	83.871	93.9394	91.954	81.0185	94.3519	89.6825
ChrNC_037328.1:45580001-45580400	NC_037328.1	45580001	45580400	null					Not found	0	89.7119	84.9673	88.4058	85.1852	95.2567	96.2177	98.2222	87.9894	96.732	84.188	95.679	96.2963	96.8254	96.6667	95.1852	88.2353	78.7037	87.1266	83.871	93.9394	91.954	81.0185	94.3519	89.6825
ChrNC_037328.1:45698801-45699200	NC_037328.1	45698801	45699200	null					Not found	0	75.2688	92.2222	73.0769	89.6296	80.0413	94.8718	82.963	87.5	89.2857	88.0342	92.8977	91	92.6248	98.1132	98.7654	93.6508	63.7037	79.7801	87.9121	85.7143	81.8182	93.6508	92.381	85.1852
ChrNC_037328.1:45699001-45699400	NC_037328.1	45699001	45699400	null					Not found	0	75.2688	92.2222	73.0769	89.6296	80.0413	94.8718	82.963	87.5	89.2857	88.0342	92.8977	91	92.6248	98.1132	98.7654	93.6508	63.7037	79.7801	87.9121	85.7143	81.8182	93.6508	92.381	85.1852
ChrNC_037328.1:45717201-45717600	NC_037328.1	45717201	45717600	null					Not found	0	97.2222	94.6237	86.3636	88.8889	94.6667	88.4058	97.9167	96.6667	79.4872	90.4762	91.3979	92.2222	95.2381	89.2788	91.5459	90	90.5578	95.614	87.3016	96.9697	87.8788	100	92.9894	94.7368
ChrNC_037328.1:45717401-45717800	NC_037328.1	45717401	45717800	null					Not found	0	94.6558	87.6344	78.4091	88.5417	91.4545	83.6956	93.75	87.5	71.1538	84.5238	79.8387	85.8333	85.7143	74.8538	84.2844	82.5	87.085	90.9962	75	93.1818	88.1313	100	92.2222	91.0526
ChrNC_037328.1:45721601-45722000	NC_037328.1	45721601	45722000	null					Not found	0	94.1176	97.1751	96.9697	96.1897	96.8254	98.21	98.6487	100	99.1228	95.3333	95.1389	95.0546	98.2247	97.7869	93.3109	99.2593	96.9697	96.1372	99.0476	88.5057	94.5011	94.0826	94.4168	93.3333
ChrNC_037328.1:45742001-45742400	NC_037328.1	45742001	45742400	IMPG2	gene-IMPG2	No description	-	gene	overlapping	0	94.6839	94.7179	100	96.8992	95.3853	91.3438	94.8718	98.0392	95.5556	93.1188	96.8687	96.0688	91.3262	84.695	93.3333	94.8413	95.6989	97.3333	100	96.2581	94.9923	94.4444	91.358	96.7248
ChrNC_037328.1:45742201-45742600	NC_037328.1	45742201	45742600	IMPG2	gene-IMPG2	No description	-	gene	overlapping	0	95.5562	95.5071	98.2759	98.4496	95.2456	94.1568	96.7949	97.7376	96.4455	92.7756	97.3546	95.4668	95.2843	92.3475	94.315	97.4206	95.905	97.3595	92.9127	97.0538	96.8551	93.3333	87.5243	96.2974
ChrNC_037328.1:45742401-45742800	NC_037328.1	45742401	45742800	IMPG2	gene-IMPG2	No description	-	gene	overlapping	0	96.4286	96.2963	96.5517	100	95.1058	96.9697	98.7179	97.4359	97.3354	92.4324	97.8405	94.8649	99.2424	100	95.2968	100	96.1111	97.3856	85.8254	97.8495	98.7179	92.2222	83.6905	95.87
ChrNC_037328.1:45936801-45937200	NC_037328.1	45936801	45937200	SENP7	gene-SENP7	SUMO specific peptidase 7	-	gene	overlapping	0	97	92.4026	96.9481	99.3333	98.2609	98.8889	96.2143	96.8889	97.8947	97.3214	99.1667	98.5939	96.3433	98.7097	95.1282	97.5	93.3566	97.9744	87.2778	91.4615	90.3333	97.9167	96.5212	96.9045
ChrNC_037328.1:45973601-45974000	NC_037328.1	45973601	45974000	SENP7	gene-SENP7	SUMO specific peptidase 7	-	gene	overlapping	0	94.6637	97.2826	96.778	96.1957	96.0526	96.5	97.7273	99.4898	95.6039	97.8151	95.2703	97.8571	99.4186	99.1525	97.4138	100	89.1993	96.9643	92.1875	88.7097	100	89.226	100	99.0385
ChrNC_037328.1:45973801-45974200	NC_037328.1	45973801	45974200	SENP7	gene-SENP7	SUMO specific peptidase 7	-	gene	overlapping	0	93.0643	97.0569	97.4224	95.2899	96.0526	94.3429	93.5664	97.5918	95.6039	97.2521	95.2703	92.4034	84.9894	99.1525	91.531	100	89.1993	95.8323	91.1413	86.9677	98.6667	86.5325	100	99.0385
ChrNC_037328.1:45987801-45988200	NC_037328.1	45987801	45988200	SENP7	gene-SENP7	SUMO specific peptidase 7	-	gene	overlapping	0	1.13636	0	0	0	0	0	0	0	0.892857	0	0	0	0	0	0	0	0	0	1.13636	1.47059	0	0	0	0
ChrNC_037328.1:45988001-45988400	NC_037328.1	45988001	45988400	SENP7	gene-SENP7	SUMO specific peptidase 7	-	gene	overlapping	0	0.454545	0	0	0	0	0	0	0.454545	0.357143	0	0	0	0	0	0	0	1.51515	0.588235	0.454545	0.588235	0	0	0	0
ChrNC_037328.1:45988401-45988800	NC_037328.1	45988401	45988800	TRMT10C	gene-TRMT10C	tRNA methyltransferase 10C%2C mitochondrial RNase P subunit	+	gene	overlapping	0	0	0	0	0.47619	0	0	0	0	0	0	0	0	0	0	0	0	0	0.47619	0	0	0	0	0	0
ChrNC_037328.1:45988601-45989000	NC_037328.1	45988601	45989000	TRMT10C	gene-TRMT10C	tRNA methyltransferase 10C%2C mitochondrial RNase P subunit	+	gene	overlapping	0	9.2517	9.38776	4.34783	4.23862	7.87546	6.12245	4.14175	9.88456	8.31965	13.9259	14.1991	10.9244	7.6087	9.78261	8.66452	4.41176	2.98184	4.21869	5	8.11688	5.95238	13.0252	5.83333	3.7594
ChrNC_037328.1:46191001-46191400	NC_037328.1	46191001	46191400	NFKBIZ	gene-NFKBIZ	NFKB inhibitor zeta	+	gene	overlapping	0	0.347222	0	0.543478	1.13169	6.04167	2.22222	2.01095	2.54115	0	3.95022	0.37594	0.26455	0.308642	0	0	0.833333	3.03752	1.72008	0.694444	0	1.80826	0.735294	0.844646	4.20206
ChrNC_037328.1:46191201-46191600	NC_037328.1	46191201	46191600	NFKBIZ	gene-NFKBIZ	NFKB inhibitor zeta	+	gene	overlapping	0	0.520833	0	2.11957	1.69753	9.58333	3.33333	2.3754	2.42284	0.595238	0.606061	0.75188	0.396825	0	0	0	1	0	0.882594	0.833333	0	1.0101	1.96078	1.0989	5.20851
ChrNC_037328.1:46191401-46191800	NC_037328.1	46191401	46191800	NFKBIZ	gene-NFKBIZ	NFKB inhibitor zeta	+	gene	overlapping	0	10.192	5.68182	23.1534	9.33498	15.2735	8.82464	21.5653	6.26984	6.42125	6.08108	0	1.63399	1.54553	0	2.1164	1.50376	13.5186	15.5914	4	2.35294	8.33333	4.25697	22.5417	15.6979
ChrNC_037328.1:46191601-46192000	NC_037328.1	46191601	46192000	NFKBIZ	gene-NFKBIZ	NFKB inhibitor zeta	+	gene	overlapping	0	14.2688	7.57576	28.7879	13.069	15.2735	12.3545	30.1914	8.77778	7.84615	8.10811	0	2.28758	2.16374	0	2.96296	2.10526	18.926	21.828	6.66667	3.92157	10	5.67595	30.0556	25.2562
ChrNC_037328.1:46388801-46389200	NC_037328.1	46388801	46389200	null					Not found	0	60.7693	70.1263	72.2013	68.6292	67.8821	63.1352	67.1854	66.2128	67.8712	73.5114	77.8626	60.5911	59.2943	73.3696	58.2223	67.1462	47.0351	76.5724	69.0246	71.8252	71.9233	67.4423	66.6046	68.7671
ChrNC_037328.1:46389001-46389400	NC_037328.1	46389001	46389400	null					Not found	0	58.2966	70.1931	77.8805	71.1342	67.4898	62.9317	67.4446	63.7215	62.6574	69.7234	76.0728	65.7235	65.6675	73.0189	65.7792	66.0448	45.2772	67.8392	68.9211	67.1335	60.054	65.0256	64.5189	63.898
ChrNC_037328.1:46389201-46389600	NC_037328.1	46389201	46389600	null					Not found	0	59.0929	71.4883	76.7775	72.4687	65.9951	65.297	66.1549	62.589	64.7094	70.3891	74.2708	71.7584	70.1597	74.9449	68.3694	70.3394	46.7751	65.2892	67.2352	63.5469	55.6279	63.8062	62.0065	64.009
ChrNC_037328.1:46389401-46389800	NC_037328.1	46389401	46389800	null					Not found	0	63.637	73.6229	68.396	71.5358	61.6667	69.5843	63.6106	63.8504	72.6961	76.4008	75.5423	75.505	69.6666	78.6974	63.0937	75.0383	52.6729	70.5451	64.036	64.1026	60.6567	63.4292	60.3203	70.5229
ChrNC_037328.1:46507801-46508200	NC_037328.1	46507801	46508200	null					Not found	0	85.2778	91.1858	91.2838	95.1917	85.8885	91.143	91.3734	94.5887	86.1497	88.9308	85.6821	73.7573	87.957	77.9243	83.9015	98.3333	89.316	93.0794	90.1587	85.4902	90.5229	87.6994	79.9495	96.9697
ChrNC_037328.1:46508001-46508400	NC_037328.1	46508001	46508400	null					Not found	0	88.9583	92.8079	92.8676	94.608	88.4548	91.2739	90.9938	95.9416	84.7736	90.8916	86.4044	77.867	90.2324	80.9432	86.182	98.75	91.987	94.8095	92.619	89.1176	92.1569	87.906	84.9621	95.4545
ChrNC_037328.1:46812201-46812600	NC_037328.1	46812201	46812600	null					Not found	0	95.659	94.6237	98.3784	96.8254	93.7439	93.8596	94.8276	100	96.4286	93.1373	94.7368	94.8718	94.9577	95.5556	99.4792	98.7179	95.2381	91.5344	97.7778	97.4359	94.2029	96.8254	93.3081	96.2963
ChrNC_037328.1:46984401-46984800	NC_037328.1	46984401	46984800	null					Not found	0	88.875	64.3939	85.9756	84.7199	79.9981	83.1636	83.0082	85.8621	75.6317	83.4131	75.9167	76.9527	82.577	75.3813	73.8404	77.7778	82.8467	71.9018	85.1763	70.8283	75.5886	68.6869	82.5343	76.0417
ChrNC_037328.1:47075801-47076200	NC_037328.1	47075801	47076200	null					Not found	0	75.4195	82.5926	84.2128	79.844	86.1905	82.9508	81.4228	93.0769	93.4848	91.4286	98.3837	89.6894	86.4444	93.0631	84.1682	91.5646	67.0297	76.3702	83.5371	90.0694	83.0952	77.2297	83.496	91.9333
ChrNC_037328.1:47076001-47076400	NC_037328.1	47076001	47076400	null					Not found	0	68.379	80.41	79.899	84.2467	74.4435	83.0426	84.3308	84.965	87.2955	85.7143	89.9926	89.5377	85	92.6153	87.7525	85.9524	63.6559	77.9739	75.8027	96.0807	76.6074	69.7871	86.8589	82.1061
ChrNC_037328.1:47076201-47076600	NC_037328.1	47076201	47076600	null					Not found	0	64.3241	79.0123	75.4386	89.436	64.6543	82.9457	91.3044	78.2051	81.2662	80.9524	83	89.6552	82	90.0651	90.404	81.746	58.3033	78.5963	67.7819	96.0784	69.0382	61.695	87.9724	73.9167
ChrNC_037328.1:47184001-47184400	NC_037328.1	47184001	47184400	null					Not found	0	95.2935	95.2101	97.0238	97.3197	99.2063	95.9064	96.8992	94.8718	89.7436	96.7823	95.8333	97.3856	90.0987	93.1075	92.5926	92.9825	94.6794	92.1053	81.2686	95.2381	100	98.8095	92.0635	94.6667
ChrNC_037328.1:47816801-47817200	NC_037328.1	47816801	47817200	null					Not found	0	90.4302	84.2328	91.9836	84.2593	95.7126	87.6049	94.1744	80.3571	82.6084	75	87.0213	79.1727	68.8589	71.7681	76.638	84.4444	86.078	68.5979	73.1987	85.2381	94.8368	55.4762	63.7784	81.3636
ChrNC_037328.1:47817001-47817400	NC_037328.1	47817001	47817400	null					Not found	0	90.0334	85.7143	93.2099	84.1751	95.7126	87.1605	94.4444	82.8571	85.2228	80	87.6646	81.3351	73.4886	78.7311	79.5119	83.75	89.197	68.7613	78.6745	87.3757	94.5193	55.4762	67.803	81.3636
ChrNC_037328.1:47835401-47835800	NC_037328.1	47835401	47835800	null					Not found	0	53.7879	85.9231	76.6667	74.5772	71.3277	74.537	88.6294	77.7778	76.6722	93.3333	87.1977	81.1111	81.8841	86.6667	73.8095	77.0147	46.7398	66.2795	78.3701	69.4444	62.7924	75.3943	78.4552	60.9405
ChrNC_037328.1:47835601-47836000	NC_037328.1	47835601	47836000	null					Not found	0	53.3058	78.0134	78.1087	66.429	70.8044	73.9899	83.1595	80.0866	78.1849	90.1818	90.3854	86.9697	82.1416	89.7757	82.4315	79.021	40.4309	65.0069	71.935	67.4242	61.151	76.2877	82.47	59.3434
ChrNC_037328.1:47835801-47836200	NC_037328.1	47835801	47836200	null					Not found	0	52.7273	75.8908	83.1992	65.1526	70.1765	75.6944	79.2144	79.8319	79.4872	86.4	94.2105	94	82.4506	93.5065	89.436	81.4286	34.4828	68.4554	68.425	69.3182	59.1813	73.104	86.7949	64.5224
ChrNC_037328.1:48191601-48192000	NC_037328.1	48191601	48192000	null					Not found	0	86.5851	73.9324	76.8449	86.5712	90.5357	90.5882	71.4118	85	83.6364	87.3684	88.813	79.4462	83	69.9567	80.3667	81.3333	82.4499	66.3658	75.7097	86.7593	88.0921	81.8244	73.5328	79.1131
ChrNC_037328.1:48191801-48192200	NC_037328.1	48191801	48192200	null					Not found	0	84.2301	71.7648	74.1788	87.8398	86.6071	88.2353	67.2269	82.9365	80.303	85.9649	86.6447	76	78.3333	64.2136	82.1111	75.5556	80.2345	68.5646	77.7922	83.7302	90.1655	73.1448	72.803	81.498
ChrNC_037328.1:48341401-48341800	NC_037328.1	48341401	48341800	null					Not found	0	97.8728	92.5214	92.4482	94.5271	95.4365	94.13	98.8539	93.2677	94.6581	89.1918	89.7512	86.4706	80.0753	80.3482	81.4176	80.303	96.3817	83.6978	84.3746	90.8593	98.2553	89.6763	84.9868	96.3012
ChrNC_037328.1:48341601-48342000	NC_037328.1	48341601	48342000	null					Not found	0	97.4474	92.6923	93.5185	93.4325	95.9524	99.6226	99.2308	93.9212	93.5897	88.4588	90.5586	88.089	78.3761	78.3226	81.1794	80.303	95.658	82.5427	83.5572	93.1691	97.9064	89.6763	83.0952	95.5615
ChrNC_037328.1:48445401-48445800	NC_037328.1	48445401	48445800	null					Not found	0	78.4843	91.4286	91.4474	86.7347	97.2222	91.2147	90.2439	96.875	95.3947	95.4545	93.75	96.0526	92.5	97.0588	93.5484	90.9091	83.291	84.1787	85	87.5	93.7737	83.552	88.8958	88.4615
ChrNC_037328.1:48445601-48446000	NC_037328.1	48445601	48446000	null					Not found	0	81.2065	83.5786	89.4737	87.7551	96.5432	88.688	92.4361	97.3958	93.0921	84.0909	93.75	95.3947	93.75	92.7906	93.1452	90.9091	82.4788	78.1045	83.125	90.2778	93.8565	79.6436	89.6877	89.4231
ChrNC_037328.1:48445801-48446200	NC_037328.1	48445801	48446200	null					Not found	0	83.9286	80.1867	87.5	88.7755	94.4329	88.7821	91.436	98.8095	90.7895	76.3204	93.75	94.7368	90	92.1101	94.424	90.9091	81.6667	74.1341	81.25	93.0556	91.7749	75.7353	82.9388	90.3846
ChrNC_037328.1:48552801-48553200	NC_037328.1	48552801	48553200	null					Not found	0	97.719	99	98.4	97.2934	98.0476	97.1429	100	96.5208	97	91.5789	99.1667	96.3204	97.2727	95.5556	96.2108	92.8571	96.2778	97.6	98.1818	96.1905	100	80.2198	97.7778	95.4545
ChrNC_037328.1:48641201-48641600	NC_037328.1	48641201	48641600	null					Not found	0	72.7217	53.5161	60.1562	61.9082	79.5699	54.902	56.6327	59.375	49.0741	52.4194	44.892	48.9583	64.5161	62.9047	47.3588	51.4706	73.4702	63.1605	55.5556	75.9259	88.0769	70.0397	76.4583	87.8825
ChrNC_037328.1:48641401-48641800	NC_037328.1	48641401	48641800	null					Not found	0	72.4631	49.7896	61.25	59.5266	78.95	49.4118	56.5561	59.375	56.2963	47.7419	49.402	53.3333	68.2796	57.9833	50.2203	53.1765	72.4125	57.5706	58.4444	79.3122	87.5347	70.0317	75.1061	84.8515
ChrNC_037328.1:48818001-48818400	NC_037328.1	48818001	48818400	null					Not found	0	92.823	92.3615	91.8017	91.3669	96.638	96.0784	91.4069	91.8847	91.7024	95.6359	94.9694	95.3561	95.1353	94.1477	95.7792	95.5556	93.1677	80.0044	97.5452	100	93.9045	94.7995	92.2254	95.3033
ChrNC_037328.1:49481401-49481800	NC_037328.1	49481401	49481800	null					Not found	0	93.5658	94.3476	97.7342	96.2352	96.9508	97.1345	98.2684	92.523	96.9816	94.5032	97.4026	98.3018	95.2763	95.2058	98.0159	93.4524	90.4587	97.1573	95.6463	97.8571	96.7801	93.2718	95.3116	92.4713
ChrNC_037328.1:49481601-49482000	NC_037328.1	49481601	49482000	null					Not found	0	94.5767	96.0938	98.0145	97.2104	96.9982	98.9619	98.4848	92.154	97.5806	94.4642	96.9697	98.2	95.3384	95.1012	98.1481	92.3611	89.3698	96.6835	95.5159	97.5	96.2435	93.7078	95.4937	91.5038
ChrNC_037328.1:49665601-49666000	NC_037328.1	49665601	49666000	null					Not found	0	97.4865	99.0984	98.1481	97.9967	95.9207	98.297	98.1725	99.0415	97.2222	95.6057	99.105	97.2854	98.6765	96.1338	95.9356	99.0196	94.2055	97.2353	96.6092	96.746	98.6117	85	95.4017	94.2927
ChrNC_037328.1:49665801-49666200	NC_037328.1	49665801	49666200	null					Not found	0	97.7775	99.0165	97.9798	97.8146	95.5499	98.3442	98.764	99.1259	96.9697	95.5429	99.5151	97.5895	98.5562	95.7823	95.9793	98.9305	94.1116	97.3271	96.3009	98.2684	98.4855	83.3333	96.9211	93.7738
ChrNC_037328.1:49914201-49914600	NC_037328.1	49914201	49914600	null					Not found	0	26.4535	40.2587	32.1825	30.0054	22.2222	36.1281	22.6093	30.0146	23.6111	30.7692	78.5714	74.0668	63.185	72.8969	33.4862	34.7826	8.84307	32.5628	17.8847	35.3175	14.7653	15.3086	30.2262	15.9826
ChrNC_037328.1:49945601-49946000	NC_037328.1	49945601	49946000	ALCAM	gene-ALCAM	activated leukocyte cell adhesion molecule	+	gene	overlapping	0	49.8001	77.9873	63.3944	51.7593	61.6003	69.364	59.0305	54.7922	79.6789	80.3746	93.7209	95.7792	93.6327	92.1912	86.7567	90.8213	31.4996	67.163	80.6425	66.7986	60.1408	52.512	62.1101	35.0122
ChrNC_037328.1:49945801-49946200	NC_037328.1	49945801	49946200	ALCAM	gene-ALCAM	activated leukocyte cell adhesion molecule	+	gene	overlapping	0	51.4627	79.1515	64.2948	53.3254	63.4033	69.5114	60.0089	55.2436	80.8328	81.6022	93.971	95.9065	94.0875	92.749	87.5147	91.2465	34.9639	68.318	82.0252	67.9097	62.2736	48.8698	63.5178	37.6134
ChrNC_037328.1:50144601-50145000	NC_037328.1	50144601	50145000	ALCAM	gene-ALCAM	activated leukocyte cell adhesion molecule	+	gene	overlapping	0	60.1476	65.8573	66.1489	71.6213	39.6878	71.5881	41.0298	64.4135	58.1278	59.8676	67.6871	70.1429	63.1068	71.1084	63.4333	51.9057	52.2897	56.7377	55.4668	65.7977	49.4562	41.0158	44.8655	60.4382
ChrNC_037328.1:50144801-50145200	NC_037328.1	50144801	50145200	ALCAM	gene-ALCAM	activated leukocyte cell adhesion molecule	+	gene	overlapping	0	51.1737	59.0329	59.3696	62.8415	30.2859	64.1377	36.76	53.5114	52.3973	52.2649	59.363	61.8535	51.4422	59.416	54.3841	42.3593	47.3267	49.8215	49.2599	58.1597	43.6722	34.9579	36.7772	51.7635
ChrNC_037328.1:50145001-50145400	NC_037328.1	50145001	50145400	ALCAM	gene-ALCAM	activated leukocyte cell adhesion molecule	+	gene	overlapping	0	33.1756	39.5558	40.8275	37.2849	25.8643	37.8896	31.3283	35.1932	40.0309	37.0694	41.5922	40.8154	31.9311	35.38	33.6329	37.5499	28.8407	29.6202	34.2691	39.5132	28.2703	25.6825	26.855	26.9518
ChrNC_037328.1:50480401-50480800	NC_037328.1	50480401	50480800	CBLB	gene-CBLB	Cbl proto-oncogene B	-	gene	overlapping	0	0.434783	0.454545	0	0	0.909091	0	0.697674	0.344828	0	0	0	0.540541	0.4	0.4	0	0	0.37037	0	0.714286	0	0.434783	0	0	0
ChrNC_037328.1:50501201-50501600	NC_037328.1	50501201	50501600	null					Not found	0	96.6667	100	99	96.736	93.2312	88.1944	99.4318	97.7778	98.1707	94.9713	95.3704	93.3747	94.5652	95.6436	91.6667	97.9167	87.8064	92.9489	89.9167	96.8151	97.5	88.4341	89.2286	92.2409
ChrNC_037328.1:50501401-50501800	NC_037328.1	50501401	50501800	null					Not found	0	96.6667	100	99	97.2316	97.7767	89.5833	97.7273	99.4444	96.2477	94.9074	95.3704	95.0052	95.4891	94.6232	91.6667	96.875	90.4497	92.9073	88.9167	94.9515	97.5	94.1026	91.0515	96.4076
ChrNC_037328.1:50556801-50557200	NC_037328.1	50556801	50557200	null					Not found	0	93.9394	97.4359	93.9394	96.7276	97.1014	97.7941	97.3404	96.5909	92.1569	90.7467	83.8439	90.1423	91.4452	91.3095	92.5744	96.4286	90.4762	92.1986	90.3788	98.1481	93.5484	95.2381	92.2222	94.5588
ChrNC_037328.1:50557001-50557400	NC_037328.1	50557001	50557400	null					Not found	0	95.4545	98.0769	95.4545	97.5457	97.8261	97.7941	96.2535	95.4545	91.1765	94.3182	92.3792	92.6067	90.4485	98.8095	94.1143	97.3214	92.8571	93.5934	92.0455	97.2222	95.1613	96.4286	94.1667	97.5
ChrNC_037328.1:50694201-50694600	NC_037328.1	50694201	50694600	null					Not found	0	96.9608	92.6136	83.7963	89.4644	85.119	85.6506	87.1875	88.7312	81.0296	93.1818	80.5357	73.4743	82.3529	83.6531	77.8399	77.2727	92.0089	90.3486	87.5	76.9792	90.2941	84.5964	71.0985	93.3821
ChrNC_037328.1:50907201-50907600	NC_037328.1	50907201	50907600	null					Not found	0	92.0923	95.6007	90.6015	97.6817	92.2619	94.1342	91.6706	91.3062	94.213	89.3684	92.5714	94.1245	90.1213	82.0959	89.9134	89.7802	92.3058	92.2416	88.8107	88.0087	95.9974	74.5299	94.5306	95.6573
ChrNC_037328.1:50907401-50907800	NC_037328.1	50907401	50907800	null					Not found	0	93	96.1538	90.3896	97.2024	91.0714	90.7737	92.1274	91.0377	93.3824	86.875	91.4286	92.1939	87.6517	78.3069	87.5	89.2857	92.0489	89.6354	91.0348	95.2381	94.822	63.3333	92.883	94.1937
ChrNC_037328.1:50941601-50942000	NC_037328.1	50941601	50942000	null					Not found	0	95.5534	96.0884	97.619	86.3736	91.6371	94.6038	97.7211	94.3109	93.514	90.1076	84.7083	88.5705	87.7585	90.8594	85.1232	95.4044	94.7968	90.393	88.3547	88.8622	97.3684	80.6119	94.7083	95.6134
ChrNC_037328.1:50941801-50942200	NC_037328.1	50941801	50942200	null					Not found	0	94.5534	97.755	99.375	91.7167	91.9943	94.9746	98.8839	92.4679	92.2619	90.5861	86.7917	88.6195	88.1794	85.0423	86.1084	98.5294	99.1071	89.8699	91.1325	82.7083	97.3684	88.3042	89.4452	96.0896
ChrNC_037328.1:51040201-51040600	NC_037328.1	51040201	51040600	null					Not found	0	97.7143	96.5909	91.3462	95.5534	94.6241	88.2432	98.125	88.3204	95.7516	79.5455	93.1818	88.6667	84.4167	85.7143	90.4762	80.9641	94.2485	91.4712	91.0985	84.3533	91.3044	80.0466	88.414	94.0814
ChrNC_037328.1:51123801-51124200	NC_037328.1	51123801	51124200	null					Not found	0	88.1716	94.906	91.2442	95.4321	86.582	96.889	95.2247	98.2507	94.2487	99.5074	98.3193	95.9627	95.9821	98.8571	96.8231	99.1071	85.5955	94.94	78.1169	97.8992	95.8818	91.1862	93.5222	91.8065
ChrNC_037328.1:51124001-51124400	NC_037328.1	51124001	51124400	null					Not found	0	89.1305	95.5019	91.8349	94.9377	92.0943	97.084	96.5411	98.2591	94.9512	98.8016	97.7428	97.0749	96.7803	98.3578	96.2485	98.2931	86.8111	94.9116	86.633	96.4466	95.8601	91.9754	93.3008	93.6339
ChrNC_037328.1:51124201-51124600	NC_037328.1	51124201	51124600	null					Not found	0	87.1615	95.6808	92.033	94.7567	97.9057	97.619	97.4675	98.4841	96.1971	97.0838	96.5946	96.9713	97.3378	96.9899	95.1295	95.5214	88.4817	93.8897	92.6305	93.9531	95.0073	92.6274	91.011	95.5293
ChrNC_037328.1:51247801-51248200	NC_037328.1	51247801	51248200	null					Not found	0	90.6432	97.0588	96.7857	97.274	97.1146	96.1747	95.246	97.585	86.8266	93.326	95.5382	90.1075	89.7795	92.2749	92.7386	93.7427	90.6473	96.383	91.604	94.6295	94.4413	82.0952	95.5195	93.8996
ChrNC_037328.1:51248001-51248400	NC_037328.1	51248001	51248400	null					Not found	0	90.6243	96.166	96.0135	96.9256	95.7437	96.4341	95.4365	95.9524	86.3731	92.8158	95.5382	91.0906	88.9072	92.4123	92.1174	93.4592	87.2704	95.359	91.604	94.6295	93.4748	77.8571	96.6591	93.1579
ChrNC_037328.1:51287401-51287800	NC_037328.1	51287401	51287800	null					Not found	0	97.8495	97.4359	91.6667	94.9528	95.5556	91.0256	91.3044	88.9846	91.6667	92.0635	96.0487	89.7436	75.7576	82.4561	76.0684	93.9394	94.5075	88.8889	94.4056	95.5556	97.3333	84.4729	94.6394	96.1026
ChrNC_037328.1:51287601-51288000	NC_037328.1	51287601	51288000	null					Not found	0	98.7097	97.1282	94.4737	95.4143	96.7083	93.3503	94.2948	92.4115	94.5152	93.9048	96.6103	87.9352	85.9596	88.0789	82.8508	90.7918	96.5669	92.7625	90.1282	95.5152	91.3524	91.7949	86.5205	94.9738
ChrNC_037328.1:51287801-51288200	NC_037328.1	51287801	51288200	null					Not found	0	99.0385	97.0175	98.6842	96.697	99.2188	97.8372	97.7351	95.3131	92.8079	97.5269	94.3973	86.8902	94.697	94.8674	91.2186	89.8094	97.6852	95.7691	83.9015	96.5909	88.0655	82.5	85.5012	93.3183
ChrNC_037328.1:51345201-51345600	NC_037328.1	51345201	51345600	null					Not found	0	96.1905	95.4321	87.381	98.3333	98.5507	98.4375	95.0617	94	83.3333	90.9231	76.2607	70.1389	82.2222	57.6577	85.2312	75	99.0476	96.3393	87.1955	88.1443	94.0476	78.7582	93.3009	96.2121
ChrNC_037328.1:51345401-51345800	NC_037328.1	51345401	51345800	null					Not found	0	96.1905	95.4321	87.381	98.3333	98.5507	98.4375	95.0617	94	83.3333	90.9231	76.2607	70.1389	82.2222	57.6577	85.2312	75	98.8095	96.3393	87.1955	88.1443	94.0476	78.7582	93.3009	96.2121
ChrNC_037328.1:51483601-51484000	NC_037328.1	51483601	51484000	null					Not found	0	67.9667	74.5439	67.5505	75.9594	84.7732	77.2321	77.3703	72	48.9489	55.7945	60	60.247	46.3235	49.2424	67.9221	55.8333	71.1496	59.4076	44.3182	61.0096	73.3722	63.2019	64.1371	79.2605
ChrNC_037328.1:51483801-51484200	NC_037328.1	51483801	51484200	null					Not found	0	72.043	74.1667	70.3704	76.0567	84.4595	79.7619	77.9904	68	50.4505	60.8791	61.1111	66.6038	47.0588	57.5758	67.4805	54.4444	69.4681	58.3212	41.6996	58.8462	82.6087	69.1176	65.658	79.418
ChrNC_037328.1:51776601-51777000	NC_037328.1	51776601	51777000	null					Not found	0	38	52.6812	53.4615	56.1043	31.3725	81.5641	30.2632	59.4595	72.6852	67.6848	91.8189	77.8625	72.879	88.676	75.5556	79.0323	24.1283	31.8421	76.9345	55.9524	40.621	48	21.5686	14.1026
ChrNC_037328.1:51776801-51777200	NC_037328.1	51776801	51777200	null					Not found	0	38.7333	51.9964	53.3942	54.7976	31.7647	78.9006	30.8772	58.9189	74.4444	68.5338	92.0266	77.0726	72.9185	88.9895	75.5	80	24.8099	31.2184	76.9322	55.2882	39.4735	43.1619	21.2549	16.7366
ChrNC_037328.1:51962401-51962800	NC_037328.1	51962401	51962800	null					Not found	0	54.2949	62.7451	47.9923	60.0204	60.6061	56.5271	58.4615	52.6207	52.3438	56.1667	48.8088	58.9815	56	55.931	57	58.8889	47.8546	45.1077	57.0455	78.7879	56.3056	93.6364	52.451	57.1429
ChrNC_037328.1:52022201-52022600	NC_037328.1	52022201	52022600	null					Not found	0	1.02564	1.37242	0.265957	0.788783	0.762755	1.69515	0.15625	0	3.2277	1.31579	2.61753	0.784365	1.12058	0.515632	0.902123	0	1.38889	1.08994	1.19048	1.13238	1.875	0	4.28984	0.883788
ChrNC_037328.1:52022401-52022800	NC_037328.1	52022401	52022800	null					Not found	0	0	0.535447	0.101317	0.464923	0.37535	1.15891	0.508723	0	0.222222	0.928793	1.08451	0.297619	0	0.198499	0	0	1.0582	0.780423	0	0.308642	1.05808	0	2.5469	0.375375
ChrNC_037328.1:52108601-52109000	NC_037328.1	52108601	52109000	null					Not found	0	93.6806	96.2488	95.5556	94.2857	95.2973	91.6667	94.3089	94.4803	96.1806	97.7011	93.4122	91.8699	96.8078	100	93.1776	94.8718	91.3999	93.0761	93.6364	96.4912	96.9697	95.9936	88.7309	98.1481
ChrNC_037328.1:52133801-52134200	NC_037328.1	52133801	52134200	BBX	gene-BBX	BBX%2C HMG-box containing	+	gene	overlapping	0	0	0.3125	0.390625	0.255102	0	0	0	0	0	0.520833	0	0	0	1.52765	0.446429	0.961538	0.378788	0	0	0	0	0.925926	1.08696	0
ChrNC_037328.1:52134001-52134400	NC_037328.1	52134001	52134400	BBX	gene-BBX	BBX%2C HMG-box containing	+	gene	overlapping	0	0.211416	0	0.4662	0.371058	0.206612	0	0.330579	0	0	0.568182	0	0.171527	0	0.313573	0.324675	0	0.275482	0.12987	0	0	0.197628	0.60408	0.968767	0.727273
ChrNC_037328.1:52134201-52134600	NC_037328.1	52134201	52134600	BBX	gene-BBX	BBX%2C HMG-box containing	+	gene	overlapping	0	0.465116	0	1.02564	0.408163	0.454545	0	0.727273	0	0	0.416667	0	0.377358	0	0.350877	0	0	0	0.119048	0	0	0.434783	1.32898	0.392157	1.36111
ChrNC_037328.1:52189801-52190200	NC_037328.1	52189801	52190200	BBX	gene-BBX	BBX%2C HMG-box containing	+	gene	overlapping	0	0	0.666667	0	0	0.404858	2.8836	0	0	3.63636	0	0	0	0	0	1.0307	0	0	0.3663	0	0	1.42857	0	0	3.125
ChrNC_037328.1:52190001-52190400	NC_037328.1	52190001	52190400	BBX	gene-BBX	BBX%2C HMG-box containing	+	gene	overlapping	0	6.56566	3.05236	2.54011	1.28205	2.96896	3.98295	1.00334	7.97101	6.06061	1.16959	2.35507	7.77778	1.91224	0	2.50947	2.0202	0.584795	0.553918	5.61689	1.20208	0.793651	2.61438	0	2.81138
ChrNC_037328.1:52190201-52190600	NC_037328.1	52190201	52190600	BBX	gene-BBX	BBX%2C HMG-box containing	+	gene	overlapping	0	14.7727	6.03448	6.16883	2.88462	8.33333	5.35714	3.26087	17.9348	9.09091	2.63158	5.29891	17.5	4.30254	0	5.08929	4.54545	1.31579	0.609756	18.2549	2.70468	0	12.7059	0	2.41935
ChrNC_037328.1:52318001-52318400	NC_037328.1	52318001	52318400	BBX	gene-BBX	BBX%2C HMG-box containing	+	gene	overlapping	0	96.404	96.6681	96.966	97.5979	98.3571	97.706	99.1045	96.2382	97.5	96.9314	98.1183	98.0769	96.9359	96.0784	98.108	98.9474	98.9003	96.5154	99.0726	98.7879	99.375	100	98.8587	96.0244
ChrNC_037328.1:52318201-52318600	NC_037328.1	52318201	52318600	BBX	gene-BBX	BBX%2C HMG-box containing	+	gene	overlapping	0	97.1068	92.7507	97.1307	91.5045	92.1395	90.1982	90.6183	92.0676	96.7262	91.3048	97.3314	91.4835	91.8814	88.6274	90.8681	92.4812	97.9712	89.3746	95.9406	90.4762	94.1964	92.8105	91.4657	93.131
ChrNC_037328.1:52360201-52360600	NC_037328.1	52360201	52360600	BBX	gene-BBX	BBX%2C HMG-box containing	+	gene	overlapping	0	100	95.3684	97.6744	97.1631	98.3333	95.8974	96.8783	97.9167	98.1481	97.2973	97.561	96.5986	96.2963	99.1667	97.7778	96.1538	99.4118	97.9575	95.7018	95	98.4127	98.3333	99.187	100
ChrNC_037328.1:52360401-52360800	NC_037328.1	52360401	52360800	BBX	gene-BBX	BBX%2C HMG-box containing	+	gene	overlapping	0	98.2353	96.6842	98.6047	96.6723	94.0476	96.62	97.2381	98.75	96.1862	98.3784	98.5366	97.1344	97.0635	98.5476	98.6667	97.6923	94.0064	95.7556	96.9211	96	97.1429	95.5837	97.561	98.2857
ChrNC_037328.1:52438801-52439200	NC_037328.1	52438801	52439200	null					Not found	0	90	96.2963	93.7971	100	98.75	87.6923	95.2632	93.3333	85.1852	100	94.1758	93.6508	100	92.3077	98	97.9167	89.9634	100	97.619	96.0784	96.2281	95.8333	100	100
ChrNC_037328.1:52439001-52439400	NC_037328.1	52439001	52439400	null					Not found	0	90	96.2963	94.8309	100	98.9583	89.7436	96.0526	94.4444	85.1852	100	95.1465	93.6508	100	92.0746	98.3333	97.9167	92.831	99.2754	97.619	96.0784	96.2281	95.8333	100	98.1481
ChrNC_037328.1:52445801-52446200	NC_037328.1	52445801	52446200	null					Not found	0	94.1758	92.2175	90.8333	96.8254	97.9798	95.1481	96.2057	86.0519	89.6761	89.491	82.6564	92.7571	93.6508	88.8889	79.2641	91.5995	86.644	93.4783	98.9583	92.9825	95.2381	97.2222	98.7179	88.4594
ChrNC_037328.1:52446001-52446400	NC_037328.1	52446001	52446400	null					Not found	0	98.0769	92.8716	90.8333	96.8254	97.9798	95.5	97.3404	93.9286	89.6761	89.491	84.4013	92.7571	93.6508	88.8889	84.174	91.5995	93.3061	93.4783	98.9583	92.9825	95.2381	98.3333	98.7179	93.7034
ChrNC_037328.1:52480201-52480600	NC_037328.1	52480201	52480600	null					Not found	0	86.9529	86.4502	90.7955	85.0148	83.3484	88.7679	88.2328	88.5965	83.6883	93.162	87.8049	82.5	75.8643	83.7209	85.7292	69.4445	89.391	89	66.7677	86.1538	98.3333	79.5455	92.7438	92.9037
ChrNC_037328.1:52579401-52579800	NC_037328.1	52579401	52579800	LOC101910021	gene-LOC101910021	No description	+	gene	overlapping	0	94.6098	99.2424	97.1429	88.2548	96.6	96.1864	95.098	99.5098	92.7419	93.75	98.1818	97.3214	93.2692	94.7388	96.7391	96.4827	95.6506	97.9025	97.7273	92.1923	98.0324	95.8333	98.1082	100
ChrNC_037328.1:52579601-52580000	NC_037328.1	52579601	52580000	LOC101910021	gene-LOC101910021	No description	+	gene	overlapping	0	94.6824	95.8944	94.3915	87.7254	93.8926	95.1588	95.7116	98.6928	92.9391	94.0789	98.7879	95.9154	93.661	93.7147	95.6522	97.6551	94.1847	96.9888	94.9221	92.7949	97.4963	90.0664	97.1128	100
ChrNC_037328.1:52608801-52609200	NC_037328.1	52608801	52609200	null					Not found	0	92.6243	79.798	94.1667	93.5714	92.6579	89.3519	91.6667	98.8506	95.977	79.5699	96.4618	95.6522	91.2281	90.1895	87.6984	100	92.9862	82.3711	98.3333	98.2759	93.4783	86.6667	88.1579	95.9921
ChrNC_037328.1:52609001-52609400	NC_037328.1	52609001	52609400	null					Not found	0	86.2593	88.176	87.5444	90.4043	86.1073	91.1416	90.3567	93.8992	87.9524	88.1591	87.8891	92.6421	89.4682	89.6467	90.4762	96.0212	80.731	88.911	89.6154	93.4919	90.0426	76.8132	87.4939	93.2234
ChrNC_037328.1:52609201-52609600	NC_037328.1	52609201	52609600	LOC112447295	gene-LOC112447295	No description	-	gene	upstream	1923	80.8036	95.3571	81.8681	62.4141	80.4924	92.6757	89.234	89.6552	81.0742	95.5213	80.5412	90.0621	87.9598	89.1814	92.8571	92.6108	54.6206	94.5166	82.1429	89.3913	87.0977	59.7493	69.1685	75.577
ChrNC_037328.1:52665201-52665600	NC_037328.1	52665201	52665600	LOC112447294	gene-LOC112447294	No description	-	gene	overlapping	0	72.619	98.2955	69.4809	76.2019	84.1524	84.8913	84.2105	86.9855	68.3333	95.2381	69.4809	87.5	78.75	77.381	74.5556	78.9474	65.5682	90.1163	67.8931	85.866	68.3333	70.7843	84.2105	77.0833
ChrNC_037328.1:52804801-52805200	NC_037328.1	52804801	52805200	null					Not found	0	84.4444	98.0952	93.5833	93.625	82.7506	91.2698	95.6989	84.8485	81.1111	98.7654	86.607	97.7124	95	92	94.0476	100	98.8095	91.3131	90.5882	96.2963	84	87.9121	86.4915	89.7619
ChrNC_037328.1:52952401-52952800	NC_037328.1	52952401	52952800	IFT57	gene-IFT57	intraflagellar transport 57	-	gene	overlapping	0	9.63424	4.30901	3.64332	4.5	10.2106	6.20347	5.45814	3.19508	2.491	1.13636	6.79903	2.76961	4.11578	10.2095	8.35886	0.740741	9.88562	1.92585	3.67325	4.5	4.1958	4.47619	1.78571	8.83675
ChrNC_037328.1:52952601-52953000	NC_037328.1	52952601	52953000	IFT57	gene-IFT57	intraflagellar transport 57	-	gene	overlapping	0	4.49981	1.76893	1.32484	1.63636	3.92436	2.25581	2.51954	1.33129	2.33897	1.80078	2.96431	1.00713	2.49219	3.90193	3.34262	0.617284	3.93147	0.956393	1.33573	3.35683	1.52575	2.03463	0.649351	4.29682
ChrNC_037328.1:52952801-52953200	NC_037328.1	52952801	52953200	IFT57	gene-IFT57	intraflagellar transport 57	-	gene	overlapping	0	1.56585	0.31746	0	0	0.332226	0	0.840336	0	2.2521	2.18045	0.773036	0	1.56442	0.297619	0.476191	0.529101	0.529101	0.402415	0	2.7036	0	0	0	1.05401
ChrNC_037328.1:53263801-53264200	NC_037328.1	53263801	53264200	null					Not found	0	98.6111	98.6111	92.9119	95.6707	98.8095	95.1389	99.1936	99.1071	88.75	95	95.2635	92.5926	91.25	88.3333	93.4783	90.3571	92.8019	98.0769	97.0588	97.0588	98.6111	98.6842	91.8601	95.2635
ChrNC_037328.1:53264001-53264400	NC_037328.1	53264001	53264400	null					Not found	0	98.6111	98.6111	92.9119	95.6707	98.8095	95.1389	99.1936	99.1071	88.75	95	95.2635	92.5926	91.25	88.3333	93.4783	90.3571	92.8019	98.0769	97.0588	97.0588	98.6111	98.6842	91.8601	95.2635
ChrNC_037328.1:53332401-53332800	NC_037328.1	53332401	53332800	CIP2A	gene-CIP2A	cell proliferation regulating inhibitor of protein phosphatase 2A	-	gene	overlapping	0	94.6032	87.619	95.25	93.9218	95.4545	93.3425	96.6986	97.5666	97.7778	98.4127	97.3333	95.2381	94.9582	98.8506	95.6178	100	93.5677	99.4536	95	93.9594	90.2412	90.2273	88.5699	94.898
ChrNC_037328.1:53332601-53333000	NC_037328.1	53332601	53333000	CIP2A	gene-CIP2A	cell proliferation regulating inhibitor of protein phosphatase 2A	-	gene	overlapping	0	94.6032	87.619	95.25	93.9218	95.4545	93.3425	96.6986	97.5666	97.7778	98.4127	97.3333	95.2381	94.9582	98.8506	95.6178	100	92.3098	99.4536	95	93.9594	90.2412	90	93.4443	94.898
ChrNC_037328.1:53597601-53598000	NC_037328.1	53597601	53598000	TRAT1	gene-TRAT1	T cell receptor associated transmembrane adaptor 1	+	gene	overlapping	0	77.6744	91.9118	90.625	78.6042	89.1807	91.787	96.7593	91.1765	81.0872	87.9344	96.2963	94.6023	96.6667	95.9459	96.2264	95.3704	68.6448	87.5657	86.3095	86.6071	83.046	76.2567	70.5984	87.6223
ChrNC_037328.1:53597801-53598200	NC_037328.1	53597801	53598200	TRAT1	gene-TRAT1	T cell receptor associated transmembrane adaptor 1	+	gene	overlapping	0	74.8096	91.1765	88.051	83.4817	88.0443	88.4269	95.4545	93.7611	84.5771	87.9685	96.633	95.0589	96.4418	94.8198	94.6827	97.3064	64.8712	86.7379	77.6269	78.8841	84.434	75.3574	84.3492	88.163
ChrNC_037328.1:53598001-53598400	NC_037328.1	53598001	53598400	TRAT1	gene-TRAT1	T cell receptor associated transmembrane adaptor 1	+	gene	overlapping	0	73.1726	90.7563	86.5801	86.2689	87.395	86.5068	94.709	95.2381	86.5714	87.988	96.8254	95.3199	96.3134	94.1763	93.8005	98.4127	64.4198	86.2648	72.6654	74.4709	85.2271	74.5288	90.4607	88.472
ChrNC_037328.1:53716401-53716800	NC_037328.1	53716401	53716800	null					Not found	0	86.5228	88.9706	82.6206	79.9583	86.0746	77.4782	88.6792	90.7407	86.307	78.4722	73.3974	73.1419	76.6379	65.5045	74.9517	78.3077	92.1127	89.0644	70.2778	83.8235	99.1071	65.9697	73.6479	87.1573
ChrNC_037328.1:53716601-53717000	NC_037328.1	53716601	53717000	null					Not found	0	86.6421	88.1434	83.1206	79.0769	84.9635	79.7872	89.1509	90.269	86.3594	78.7037	73.3974	74.5308	77.5	66.6405	75	78.3077	92.2359	87.0314	72.5	85.2941	98.3929	62.5214	73.3449	88.0558
ChrNC_037328.1:53986801-53987200	NC_037328.1	53986801	53987200	null					Not found	0	96.4706	91.25	98.8235	99.1304	98.4615	100	100	97.4194	95.2941	92.6316	91.1462	91.4286	85.8824	89.2064	92.7273	96	98.7097	94.1176	90.7692	91.6667	88	85.8929	94.4615	93.9863
ChrNC_037328.1:53987001-53987400	NC_037328.1	53987001	53987400	null					Not found	0	96.4706	91.25	98.8235	99.1304	98.4615	100	100	97.4194	95.2941	92.6316	91.1462	91.4286	85.8824	89.2064	92.7273	96	98.7097	94.1176	90.7692	91.6667	88	85.8929	94.4615	93.9863
ChrNC_037328.1:54052801-54053200	NC_037328.1	54052801	54053200	null					Not found	0	91.4547	87.3102	86.9683	90.2083	88.2921	86.7999	92.381	88.8641	89.0193	91.1278	93.041	90.3744	79.1611	87.1277	87.2598	90.4386	83.4485	89.7418	77.8391	85.2295	83.4143	79.5804	89.8472	85.9804
ChrNC_037328.1:54053001-54053400	NC_037328.1	54053001	54053400	null					Not found	0	87.2794	86.5856	84.4409	84.892	84.6091	86.7018	91.0317	86.3063	86.6477	92.2373	93.8285	91.9134	83.5684	88.2088	84.5954	95.2339	77.6151	88.1553	76.2793	81.7227	77.4531	69.1686	85.0658	79.1585
ChrNC_037328.1:54095801-54096200	NC_037328.1	54095801	54096200	DPPA4	gene-DPPA4	developmental pluripotency associated 4	-	gene	overlapping	0	60.4882	71.5909	73.0496	55.8295	63.7255	65.7005	58.8025	64.7059	86.3113	71.021	90.451	88.5073	85.192	85.9793	68.4211	89.7436	26.0709	53.6778	43.6797	61.7284	33.0303	58.4905	63.72	13.7152
ChrNC_037328.1:54246801-54247200	NC_037328.1	54246801	54247200	null					Not found	0	80.303	83.3333	100	91.9753	96.1538	95.8333	91.7161	89.2425	92.5595	93.1818	82.1569	84.0909	75	78.8462	91.3347	85.7576	83.9435	86.8548	96.4286	79.386	89.6853	81.2937	87.5	85.2609
ChrNC_037328.1:54247001-54247400	NC_037328.1	54247001	54247400	null					Not found	0	87.8788	88.8889	100	92.933	97.4359	97.2222	97.1154	93.7648	91.6667	93.9394	80.3922	85.0816	80.7018	75.0583	85.9211	87.8788	83.0357	88.172	95.2381	89.1813	93.9394	88.8112	85.4167	97.0868
ChrNC_037328.1:54604601-54605000	NC_037328.1	54604601	54605000	null					Not found	0	81.0588	68.9398	82.8283	80.1863	88.9796	85.5128	79.0408	92.2393	82.1954	84.3537	96.2424	92.7497	93.2911	85.7143	85.393	93.2773	73.0069	60.1844	90.4762	84.1353	91.5763	60.0758	56.4517	71.07
ChrNC_037328.1:54604801-54605200	NC_037328.1	54604801	54605200	null					Not found	0	81.1274	67.8699	80.5481	77.7974	81.9841	84.2986	79.4642	91.8366	80.2696	85.4497	96.5804	91.4462	91.1689	83.2407	84.6764	93.4232	70.3064	57.1847	86.1111	80.1559	88.6837	61.6667	54.4435	67.1929
ChrNC_037328.1:54708801-54709200	NC_037328.1	54708801	54709200	null					Not found	0	92.6471	84.6561	87.7604	94.847	81.3187	87.5	93.2432	88.7255	91.746	82.9545	92.7083	92.1053	90.8333	95.8333	85.8974	95.8333	90	90.1316	85.9091	83.3333	89.3382	77.5	93.6057	95.4303
ChrNC_037328.1:54709001-54709400	NC_037328.1	54709001	54709400	null					Not found	0	85.8824	80.582	82.9356	92.4316	76.4835	80	91.8919	87.451	88.1265	77.668	85	85.6842	89.0952	90	82.4786	87.4359	83.5789	86.8672	78.7273	77.381	82.5817	73.2993	88.5083	92.5317
ChrNC_037328.1:54897201-54897600	NC_037328.1	54897201	54897600	null					Not found	0	71.2384	80.4393	79.8214	57.3939	74.2165	75.3238	68.3409	69.7619	76.066	78.2123	90.5882	81.9143	76.9524	84.6824	64.3307	78.1362	49.5281	59.2918	88.5518	67.178	62.2492	65.3718	62.8919	53.1868
ChrNC_037328.1:54897401-54897800	NC_037328.1	54897401	54897800	null					Not found	0	70.5327	75.5069	84.7588	67.6237	75.4978	78.1079	72.9072	65.0794	81.7094	80.6316	94.1176	89.7279	79.3651	87.4169	70.75	73.8167	53.4858	62.5424	83.8182	74.5679	63.465	70.0432	60.1989	50.5494
ChrNC_037328.1:55094601-55095000	NC_037328.1	55094601	55095000	null					Not found	0	56.6667	80	65	57.9235	66.6667	63.9635	64.1975	64.1975	60.0649	81.982	63.0071	59.2841	60	61.1111	63.0435	64.9123	57.9562	68.2949	61.1111	63.8889	62.5	55.5419	61.9021	74.5455
ChrNC_037328.1:55094801-55095200	NC_037328.1	55094801	55095200	null					Not found	0	56.6667	80	65	57.9235	66.6667	63.9635	64.1975	64.1975	60.0649	81.982	63.0071	59.2841	60	61.1111	63.0435	64.9123	57.9562	68.2949	61.1111	63.8889	62.5	57.3892	61.9021	57.5758
ChrNC_037328.1:55225601-55226000	NC_037328.1	55225601	55226000	null					Not found	0	97.3214	95.4651	93.5606	97.7706	98.5425	98.0519	96.5608	98.3673	95.2195	94.8186	96.7246	94.4218	96.1632	98.2857	96.1	96.6387	82.2096	90.0864	92.3319	91.0505	97.6324	97.4741	95.5599	97.8836
ChrNC_037328.1:55225801-55226200	NC_037328.1	55225801	55226200	null					Not found	0	97.3237	93.6134	95.2506	97.7421	98.8306	98.0769	96.2963	98.9011	96.3205	96.1416	96.7097	94.8596	95.2145	98.1893	96.8046	96.8257	85.5357	93.3924	92.7036	92.4559	95.0366	91.1399	91.6184	86.6059
ChrNC_037328.1:55226001-55226400	NC_037328.1	55226001	55226400	null					Not found	0	97.3264	91.453	97.2222	97.7089	99.1667	98.1061	95.9877	99.5238	97.605	97.6852	96.6936	95.3704	94.2657	98.0769	97.5092	97.044	88.8618	96.6985	93.1373	93.9785	91.9689	83.75	87.3485	76.9058
ChrNC_037328.1:55382401-55382800	NC_037328.1	55382401	55382800	null					Not found	0	95.1821	95.5202	96.9136	97.3214	95.8059	97.562	99.1209	96.5812	96.1345	91.8239	93.1466	94.1768	92.197	93.7985	88.7011	96.0513	89.0248	93.9096	88.7259	81.1404	95.1247	83.3333	91.273	94.1439
ChrNC_037328.1:55657001-55657400	NC_037328.1	55657001	55657400	null					Not found	0	86.5246	89.5946	88.4505	91.811	88.9024	89.7747	87.5891	88.37	88.6312	83.6467	82.1291	78.627	71.8841	86.6903	73.162	87.5	90.2418	77.727	84.4907	83.7708	90.0104	76.9109	72.8021	85.237
ChrNC_037328.1:55657201-55657600	NC_037328.1	55657201	55657600	null					Not found	0	82.0328	86.1261	84.6006	90.8832	85.2033	87.9536	86.2796	88.4615	86.1237	83.7511	81.2226	78.4471	69.1787	85.726	71.6163	85.1852	91.5514	78.7474	85.6936	81.3913	86.6805	77.5479	78.1046	81.5463
ChrNC_037328.1:55892201-55892600	NC_037328.1	55892201	55892600	NECTIN3	gene-NECTIN3	No description	+	gene	downstream	783	0	0.388323	0	0	0.310559	0	1.09649	1.11111	0	0	0	0	0.595238	1.12088	0	0	0	0.356927	0	0	0.510204	1.06952	0.309598	0
ChrNC_037328.1:55892401-55892800	NC_037328.1	55892401	55892800	NECTIN3	gene-NECTIN3	No description	+	gene	downstream	583	0	0.434008	0	0	0	0	0.245098	0	0	0	0	0	0.536976	0.923077	0	0	0	0.398918	0	0	0.420168	1.06952	0.346021	0
ChrNC_037328.1:56168801-56169200	NC_037328.1	56168801	56169200	null					Not found	0	93.2913	87.4835	92.9825	96.5251	97.1907	96.8468	96.5587	98.2639	90.1006	95.6863	98.0392	98.6111	98.8095	96.5956	96.2366	97.5	87.5986	95.02	97.5309	98.5758	92.2619	94.3287	96.2963	97.619
ChrNC_037328.1:56169001-56169400	NC_037328.1	56169001	56169400	null					Not found	0	83.8268	88.5071	86.1449	87.9596	91.2794	92.7571	90.9166	89.2628	82.8689	91.1959	90.7021	87.7106	95.0448	89.8103	90.3226	88.8462	75.5242	88.346	87.1247	87.6119	82.5055	88.953	87.2788	88.1319
ChrNC_037328.1:56169201-56169600	NC_037328.1	56169201	56169600	null					Not found	0	75.7143	89.3845	80.284	79.3942	86.2125	89.2517	86.0806	81.5476	76.6703	87.3469	84.4131	78.3673	91.8178	83.9943	85.2535	81.4286	65.1747	82.6255	78.2051	78.2143	74.1429	74.6354	71.6891	72.5
ChrNC_037328.1:56255601-56256000	NC_037328.1	56255601	56256000	null					Not found	0	67.3077	81.6667	75	67.0213	85.4354	84.2735	75.6757	83.5938	68.5484	83.6538	74.1071	73.6111	81.9767	88.4146	86.3636	83.8235	62.1951	76.8939	67.6768	59.2593	63.3333	78.8462	72.561	63.2353
ChrNC_037328.1:56255801-56256200	NC_037328.1	56255801	56256200	null					Not found	0	70.3008	74.9084	68.4982	68.9512	83.8822	82.8274	75.1614	84.1346	71.7039	82.5444	74.1758	72.2028	82.9968	88.5882	88.1119	83.7104	64.0579	76.8819	70.174	65.2312	71.1859	75.463	77.0103	73.19
ChrNC_037328.1:56256001-56256400	NC_037328.1	56256001	56256400	null					Not found	0	73.9551	74.7143	69.0476	72.828	84.5786	83.0462	76.0882	85.6149	75.7957	83.0769	76.7857	74.4192	84.8726	89.7988	90	84.7059	69.7619	78.0397	72.9266	70.7122	75.5417	76.5635	82.5485	79.8663
ChrNC_037328.1:56343601-56344000	NC_037328.1	56343601	56344000	CD96	gene-CD96	CD96 molecule	+	gene	overlapping	0	70.9333	68	49.7059	61.9444	64.4445	76.8553	62.0899	63.8902	13	53.4928	23.5714	26.7273	62.6263	31.5	53.7171	38.1818	63.4409	70.812	53.8095	47.4621	66.0199	64.1644	66.6667	71.9263
ChrNC_037328.1:56343801-56344200	NC_037328.1	56343801	56344200	CD96	gene-CD96	CD96 molecule	+	gene	overlapping	0	67.8333	65	47.6587	59.375	63.8889	76.8553	58.4947	66.8192	13.125	57.7751	26.3393	26.7273	62.6263	31.5	56.6201	47.7273	63.4409	72.2107	53.8095	50.2367	67.5249	64.1644	66.6667	68.317
ChrNC_037328.1:56460401-56460800	NC_037328.1	56460401	56460800	PLCXD2	gene-PLCXD2	No description	+	gene	overlapping	0	86.4583	86.1806	85.5283	85.276	85.8833	91.1331	85.5947	86.2986	75	81.695	85.2767	85.1314	86.4318	88.3413	80.9139	84.1667	86.8056	85.9048	85.1042	82.7083	83.2051	91.9345	86.875	84.375
ChrNC_037328.1:56467601-56468000	NC_037328.1	56467601	56468000	PLCXD2	gene-PLCXD2	No description	+	gene	overlapping	0	97.3333	93.9394	96.7742	95.5417	93.9048	95.6897	100	96.3768	94.1971	95.8333	92.3077	95.4955	98.2456	97.8571	98.8889	100	92.489	98.5185	93.0556	91.1206	100	91.25	97.7778	96.3268
ChrNC_037328.1:56720601-56721000	NC_037328.1	56720601	56721000	PHLDB2	gene-PHLDB2	pleckstrin homology like domain family B member 2	+	gene	overlapping	0	97.6705	97.2527	96.8437	97.0124	96.8441	98.6607	98.1771	94.7924	92.5725	96.598	92.9883	96.688	94.3285	96.3988	93.37	92.3214	96.0081	98.1708	93.4672	97.6434	95.6467	93.3333	98.6806	95.6144
ChrNC_037328.1:56720801-56721200	NC_037328.1	56720801	56721200	PHLDB2	gene-PHLDB2	pleckstrin homology like domain family B member 2	+	gene	overlapping	0	96.9412	96.1691	97.6328	97.4617	95.2703	95.7497	98.0872	94.3959	92.9533	95.545	95.2621	94.4634	93.3148	93.9855	94.9824	93.1746	97.0061	97.4852	92.1206	97.4608	96.1304	95.5556	97.861	93.4156
ChrNC_037328.1:56721001-56721400	NC_037328.1	56721001	56721400	PHLDB2	gene-PHLDB2	pleckstrin homology like domain family B member 2	+	gene	overlapping	0	95.5957	96.1735	97.9021	99.4505	96.732	90.3516	96.2406	96.1943	95.0807	94.0785	98.0449	94.3472	96.5877	91.4346	97.4562	95	93.4413	98.2857	95.9674	98.2381	100	97.619	98.0059	91.0131
ChrNC_037328.1:56721201-56721600	NC_037328.1	56721201	56721600	PHLDB2	gene-PHLDB2	pleckstrin homology like domain family B member 2	+	gene	overlapping	0	95.6126	97.1429	96.9697	99.6032	98.8889	92	95.2632	97.076	93.913	94.2857	97.8704	96.7527	98.1818	93.0725	96.7225	92.5	90.5263	100	98.1481	98.3333	100	96.6667	98.9474	91.3726
ChrNC_037328.1:56909601-56910000	NC_037328.1	56909601	56910000	C1H3orf52	gene-C1H3orf52	No description	+	gene	overlapping	0	95.8552	92.6048	94.5873	92.2634	96.887	98.7037	95.6522	95.696	97.7352	95.2848	91.958	85.6159	93.3171	89.1984	96.7692	96.8254	92.8279	94.6543	92.1823	92.4561	93.7619	98.0952	93.1895	95.6828
ChrNC_037328.1:56909801-56910200	NC_037328.1	56909801	56910200	C1H3orf52	gene-C1H3orf52	No description	+	gene	overlapping	0	96.0263	93.6257	94.8381	93.5732	96.2644	98.4444	100	97.1429	97.2823	99.0476	93.4266	92.7391	95.6842	96.129	99.2	96.8254	94.1208	96.4424	90.6188	96.9474	93.7619	84.1991	93.8274	94.8193
ChrNC_037328.1:57091201-57091600	NC_037328.1	57091201	57091600	CD200	gene-CD200	CD200 molecule	+	gene	overlapping	0	94.2529	71.5556	90.4181	61.3579	76.8442	90.9091	83.8095	97.9728	96.8553	69.9617	98.312	66.6667	71.6667	99.2754	83.3096	100	91.4201	68.3846	86.1111	57.6923	74.3873	75.8621	73.3877	92.1261
ChrNC_037328.1:57229401-57229800	NC_037328.1	57229401	57229800	BTLA	gene-BTLA	No description	-	gene	overlapping	0	87.5	74.5982	85	87.744	80.1918	91.9643	90.5682	90.625	82.5	72.4138	67.5	84.4828	85.5769	86.9565	83.489	81.9444	89.2857	75	84.8958	87.1875	92.5676	77.381	83.2647	83.6538
ChrNC_037328.1:57410201-57410600	NC_037328.1	57410201	57410600	CCDC80	gene-CCDC80	coiled-coil domain containing 80	-	gene	overlapping	0	46.2862	37.61	38.7599	33.1131	35.1648	52.914	34.5588	62.2355	77.2059	60.625	77.7549	73.4375	88.125	77.9365	69.7368	78.5769	32.6376	37.3485	75.7917	38.0263	32.6509	43.5029	46.1247	34.141
ChrNC_037328.1:57410401-57410800	NC_037328.1	57410401	57410800	CCDC80	gene-CCDC80	coiled-coil domain containing 80	-	gene	overlapping	0	47.9167	58.2197	39.5036	44.6816	41.0714	56.4408	42.1258	54.828	75.7353	54.0625	79.4237	72.8447	66.5385	80.5556	68.4211	79.8077	38.4302	41.4209	78.625	37.5934	32.0765	50.3363	42.811	51.613
ChrNC_037328.1:57606401-57606800	NC_037328.1	57606401	57606800	null					Not found	0	93.8636	96.8939	93.75	95.6845	92.9975	91.2077	97.59	90.625	92.3878	94.8276	87.381	92	87.2756	88.1322	90.1654	87.5	97.8261	93.1419	78.9583	97.8261	90.815	78.8702	97.7679	92.6078
ChrNC_037328.1:57606601-57607000	NC_037328.1	57606601	57607000	null					Not found	0	95.1818	96.9091	92.5	95.6777	91.1452	92.9952	97.5842	95	94.9359	93.6946	89.001	92	89.8846	89.2414	92.1691	87.7778	93.2609	93.1563	82.9643	96.5217	79.1961	63.5131	96.5114	93.2219
ChrNC_037328.1:57614401-57614800	NC_037328.1	57614401	57614800	null					Not found	0	96.9697	93.0702	96.2963	94.0887	91.9048	99.0741	97.6744	88.8889	100	91.4141	85.4167	84.6154	80.5556	85.1852	90.937	96.6667	92.5697	100	88.1297	89.3162	100	100	84.9206	88.4395
ChrNC_037328.1:57709001-57709400	NC_037328.1	57709001	57709400	GTPBP8	gene-GTPBP8	GTP binding protein 8 (putative)	+	gene	overlapping	0	42.2222	64.7062	60.7104	38.1494	47.4367	54.6099	46.2798	46.0317	70.0549	60.2786	79.7708	80.5263	75	77.3056	76.9431	82.1935	23.2462	45.7845	56.0544	54.1667	35.752	26.7418	44.5041	34.0915
ChrNC_037328.1:57709201-57709600	NC_037328.1	57709201	57709600	GTPBP8	gene-GTPBP8	GTP binding protein 8 (putative)	+	gene	overlapping	0	41	62.3074	58.6665	40.7367	46.81	56.7261	44.3037	48.5493	72.5702	62.2837	83.3774	83.7368	79.6875	82.8021	77.369	85.3893	23.6723	45.7865	62.9235	58	31.5198	42.7117	44.9711	31.3956
ChrNC_037328.1:57733801-57734200	NC_037328.1	57733801	57734200	GTPBP8	gene-GTPBP8	GTP binding protein 8 (putative)	+	gene	overlapping	0	56.7641	65.0943	55.2604	62.1418	60.1626	53.1961	70.0811	62.2283	55.4348	55.7465	52.2244	66.4402	61.6731	52.9092	54.6821	55.7292	54.6032	58.9646	55.5303	55	68.8811	43.2692	70.5827	61.0275
ChrNC_037328.1:57975601-57976000	NC_037328.1	57975601	57976000	BOC	gene-BOC	BOC cell adhesion associated%2C oncogene regulated	+	gene	overlapping	0	75	91.453	92.1103	88.849	89.0556	93.2518	95.128	94.9134	92.2006	87.6226	90.0379	77.3041	88.1768	86.1297	89.8792	92.2619	89.2978	86.3894	73.1818	85.7576	85.506	86.1905	76.9444	81.6547
ChrNC_037328.1:58015801-58016200	NC_037328.1	58015801	58016200	BOC	gene-BOC	BOC cell adhesion associated%2C oncogene regulated	+	gene	overlapping	0	92.1843	92.1053	95.2991	93.75	98.6111	98.5577	96.1956	99.0741	97.1717	95.7759	98.5294	92.0213	92.8396	94.3396	94.6808	93.5185	94.8203	97.7038	92.6511	98.3871	96.6667	97.7273	96.5465	97.2176
ChrNC_037328.1:58016001-58016400	NC_037328.1	58016001	58016400	BOC	gene-BOC	BOC cell adhesion associated%2C oncogene regulated	+	gene	overlapping	0	91.8519	89.4737	96.2013	93.5185	100	98.0769	99.2754	100	96.229	96.6667	99.0196	90.0709	92.1622	93.0818	95.7447	93.8272	96.6026	97.4512	94.0476	97.8495	98.8889	100	99.0991	97.4013
ChrNC_037328.1:58163201-58163600	NC_037328.1	58163201	58163600	SPICE1	gene-SPICE1	spindle and centriole associated protein 1	-	gene	overlapping	0	98.4127	98.6667	96.5208	96.6791	98.9583	99.0741	94.3764	97.1717	96.2848	97.9798	100	95.8333	100	92.5576	97.619	100	97.9246	93.6497	100	98.8095	97.5309	100	96.0317	95.5429
ChrNC_037328.1:58163401-58163800	NC_037328.1	58163401	58163800	SPICE1	gene-SPICE1	spindle and centriole associated protein 1	-	gene	overlapping	0	98.4127	98.6667	96.5208	96.6791	98.9583	99.0741	94.3764	97.1717	96.2848	97.9798	100	95.8333	100	92.5576	97.619	100	97.9246	93.6497	100	98.8095	97.5309	100	96.0317	95.5429
ChrNC_037328.1:58217801-58218200	NC_037328.1	58217801	58218200	SIDT1	gene-SIDT1	SID1 transmembrane family member 1	+	gene	downstream	33	32.8762	41.199	55.578	36.7766	32.5533	53.7022	47.3807	42.6129	57.1537	39.4775	58.3764	39.1662	55.433	59.1168	40.4527	68.3871	22.0894	30.7992	44.6429	16.1977	19.9206	43.6923	22.1904	30.3941
ChrNC_037328.1:58218001-58218400	NC_037328.1	58218001	58218400	SIDT1	gene-SIDT1	SID1 transmembrane family member 1	+	gene	overlapping	0	23.6383	25.2217	30.1875	21.2187	19.6101	32.5354	27.5501	27.6097	25.4937	21.2682	31.9904	19.7302	32.4381	24.4133	22.0809	27.8412	9.15525	14.7996	24.8016	8.2107	12.619	25.9196	9.17425	12.595
ChrNC_037328.1:58218201-58218600	NC_037328.1	58218201	58218600	SIDT1	gene-SIDT1	SID1 transmembrane family member 1	+	gene	overlapping	0	7.33599	8.39371	6.50205	6.05577	9.48592	14.5496	9.72586	12.0817	5.38385	3.13725	5.50693	0.210084	10.3217	4.02375	5.18607	5.41667	1.59148	0.285714	0	0.769231	3.0719	4.85009	3.7811	0.980392
ChrNC_037328.1:58243401-58243800	NC_037328.1	58243401	58243800	SIDT1	gene-SIDT1	SID1 transmembrane family member 1	+	gene	overlapping	0	98.9247	95.3925	96.4912	94.2004	96.7593	94.8452	96.9697	100	100	95.2732	94.39	98.3333	94.6794	99.2424	100	100	96.6667	96.2602	100	100	99.2063	94.4445	97.4359	100
ChrNC_037328.1:58329801-58330200	NC_037328.1	58329801	58330200	SIDT1	gene-SIDT1	SID1 transmembrane family member 1	+	gene	overlapping	0	55.2795	52.9552	49.6909	41.0099	49.7436	75.5018	38.43	64.6853	75.5092	70.3812	91.4429	93.8623	71.8816	85.8564	82.6224	82.0948	50.2909	30.6393	53.1101	70.7071	22.6513	55.1668	46.7245	31.9317
ChrNC_037328.1:58330001-58330400	NC_037328.1	58330001	58330400	SIDT1	gene-SIDT1	SID1 transmembrane family member 1	+	gene	overlapping	0	54.9107	53.8084	50.3982	41.087	52.7871	75.1337	37.5232	64.7436	83.2073	70.0717	91.7995	93.1159	71.8992	88.4103	88.7255	81.5035	56.4876	22.9126	52.8509	69.9074	22.6867	55.8328	53.7339	32.1936
ChrNC_037328.1:58340201-58340600	NC_037328.1	58340201	58340600	USF3	gene-USF3	No description	-	gene	overlapping	0	87.3563	75.7576	85.2778	92.2222	91.6138	86.9281	89.5238	88.2393	77.1294	67.7899	76.7974	60.0928	78.0303	65.8333	74.1909	70.3704	94.0826	97.8646	82.3529	90.679	98.7097	77.0303	93.8272	83.8963
ChrNC_037328.1:58383801-58384200	NC_037328.1	58383801	58384200	USF3	gene-USF3	No description	-	gene	overlapping	0	98.1481	98.8506	93.0556	94.5431	97.4359	98.8889	95.3488	97.1014	98.5507	94.8718	97.5309	94.1667	91.2698	100	99.3197	95.0952	100	97.558	88.8889	100	98.8095	100	100	93.4211
ChrNC_037328.1:58392201-58392600	NC_037328.1	58392201	58392600	LOC101908760	gene-LOC101908760	No description	+	gene	overlapping	0	0	0	0	0	1.63265	0.3861	0.332226	0	0	0.4329	0	0	0	0	0.571429	0.793651	0.5	0	0	0	0	0	0	0.378788
ChrNC_037328.1:58392401-58392800	NC_037328.1	58392401	58392800	LOC101908760	gene-LOC101908760	No description	+	gene	overlapping	0	0	0	0	0	0	0.540541	0.465116	0	0	0.606061	0	0	0	0	0.641026	1.11111	0	0	0	0	0	0	0	0.50505
ChrNC_037328.1:58406201-58406600	NC_037328.1	58406201	58406600	NAA50	gene-NAA50	N(alpha)-acetyltransferase 50%2C NatE catalytic subunit	-	gene	overlapping	0	87.5123	67.4872	81.9131	81.0699	78.7048	72.2995	78.2361	70.6722	66.4787	60.6934	64.3614	71.6414	66.8144	61.3674	72.493	69.4196	91.5646	88.7852	80.8068	82.4155	91.0675	78.1466	88.9266	91.765
ChrNC_037328.1:58406401-58406800	NC_037328.1	58406401	58406800	NAA50	gene-NAA50	N(alpha)-acetyltransferase 50%2C NatE catalytic subunit	-	gene	overlapping	0	91.7547	75.9487	84.6909	85.6444	82.5937	78.574	87.2157	77.3389	75.7644	68.7477	73.4639	78.7318	75.6477	75.5137	81.9048	78.7529	92.0909	92.5781	85.3726	91.1111	93.3138	86.1776	91.7646	92.7617
ChrNC_037328.1:58434001-58434400	NC_037328.1	58434001	58434400	ATP6V1A	gene-ATP6V1A	ATPase H+ transporting V1 subunit A	+	gene	overlapping	0	0.277778	0	0.250627	0.168067	0.194932	0.641026	0.238095	0	0	0	0.534759	0	0.147059	0.347222	0.202224	0	0	0	0.14881	0.555556	0	0	0.227273	0.265957
ChrNC_037328.1:58434201-58434600	NC_037328.1	58434201	58434600	ATP6V1A	gene-ATP6V1A	ATPase H+ transporting V1 subunit A	+	gene	overlapping	0	0.238095	0	0.198413	0.273109	0.154321	0	0.21164	0.357143	0	0	0.534759	0.137363	0.147059	0.297619	0.178891	0.26455	0.217865	0	0.130208	0.476191	0	0	0	0.250313
ChrNC_037328.1:58434401-58434800	NC_037328.1	58434401	58434800	ATP6V1A	gene-ATP6V1A	ATPase H+ transporting V1 subunit A	+	gene	overlapping	0	0	0	0	0.446429	0	0	0	1.25	0	0	0	0.480769	0	0	0	0.925926	0.925926	0	0	0	0	0	0	0
ChrNC_037328.1:58518601-58519000	NC_037328.1	58518601	58519000	GRAMD1C	gene-GRAMD1C	GRAM domain containing 1C	+	gene	overlapping	0	0	0	0	0.952381	0	0	0	0	0	0	0	0.47619	1.00251	0.441919	0.15361	0	0.170068	0.1287	0	0	0	0	0.396825	0.250627
ChrNC_037328.1:58518801-58519200	NC_037328.1	58518801	58519200	GRAMD1C	gene-GRAMD1C	GRAM domain containing 1C	+	gene	overlapping	0	0.714286	0	0	0.714286	0.15528	0.18797	0	0	0	0	0	0.535714	0.75188	0.331439	0.115207	0	0.127551	0.183633	0	0	0	0	0.297619	0.18797
ChrNC_037328.1:58519001-58519400	NC_037328.1	58519001	58519400	GRAMD1C	gene-GRAMD1C	GRAM domain containing 1C	+	gene	overlapping	0	2.85714	0	0	0	0.621118	0.75188	0	0	0	0	0	0.714286	0	0	0	0	0	0.348432	0	0	0	0	0	0
ChrNC_037328.1:58618201-58618600	NC_037328.1	58618201	58618600	GRAMD1C	gene-GRAMD1C	GRAM domain containing 1C	+	gene	overlapping	0	0	0	0	0.595238	0	0	0	0	0.925926	0	0	0	1.19048	0.537634	0.45045	0.980392	0.641026	0.438596	0	0	0	0	0	0
ChrNC_037328.1:58618401-58618800	NC_037328.1	58618401	58618800	GRAMD1C	gene-GRAMD1C	GRAM domain containing 1C	+	gene	upstream	108	0	0	0	0.357143	0	0	0	0	0.555556	0	0	0	0.714286	0.322581	0.27027	0.588235	0.384615	0.789474	0.434783	0	0.851449	0	0	0
ChrNC_037328.1:58618601-58619000	NC_037328.1	58618601	58619000	ZDHHC23	gene-ZDHHC23	zinc finger DHHC-type containing 23	+	gene	downstream	97	0	0	0	0	0	0	0	0	0	0	0	0	0	0	0	0	0	1.31579	1.08696	0	2.12862	0	0	0
ChrNC_037328.1:58722801-58723200	NC_037328.1	58722801	58723200	CCDC191	gene-CCDC191	No description	-	gene	overlapping	0	94.963	98.8095	95.4789	99.1228	95.291	95.7447	97.271	95.9864	98.7179	96.4425	98.374	94.7818	96.9697	95.8333	96.2963	100	98.7805	95.5612	89.1667	100	97.3846	83.6802	96.3209	94.687
ChrNC_037328.1:58820401-58820800	NC_037328.1	58820401	58820800	DRD3	gene-DRD3	dopamine receptor D3	-	gene	overlapping	0	83.9827	89.1026	91.8367	89.7486	95.6408	83.2974	94.6407	94.3199	74.1318	90.1515	81.973	81.7874	82.56	86.9748	83.1876	84.8485	92.2466	84.6795	84.1333	75.5556	96.8672	100	85.6061	93.2807
ChrNC_037328.1:58820601-58821000	NC_037328.1	58820601	58821000	DRD3	gene-DRD3	dopamine receptor D3	-	gene	overlapping	0	80.9596	89.1636	91.6964	90.0761	95.4657	84.5402	97.5238	92.5551	74.5718	88.3207	83.4429	84.2598	83.5996	80.5882	86.1847	80.303	88.7701	84.948	84.1472	90	95.5747	94.1667	95.4545	91.6981
ChrNC_037328.1:58825001-58825400	NC_037328.1	58825001	58825400	DRD3	gene-DRD3	dopamine receptor D3	-	gene	overlapping	0	97.5997	99.0476	91.0366	95.7265	95.4204	95.082	96.9521	97.9798	85.8462	94.2529	96.4539	92.3611	94.4061	97.3684	94.7917	92.3077	97.8093	97.2034	97.8495	100	96.9865	93.2692	97.4138	98.6667
ChrNC_037328.1:58825201-58825600	NC_037328.1	58825201	58825600	DRD3	gene-DRD3	dopamine receptor D3	-	gene	overlapping	0	97.5997	99.0476	91.0366	95.7265	95.4204	95.082	96.9521	97.9798	85.8462	94.2529	96.4539	92.3611	94.4061	97.3684	94.7917	92.3077	97.8093	97.2034	97.8495	100	96.9865	99.0385	96.5517	98.6667
ChrNC_037328.1:58858601-58859000	NC_037328.1	58858601	58859000	null					Not found	0	86.495	93.8564	92.6127	95.34	91.3061	97.9643	96.1166	91.629	89.1053	93.1078	95.2056	85.6227	87.4797	86.1175	88.2242	98.2456	97.0547	92.9394	89.6515	86.9841	94.4721	86.7282	82.7114	93.7801
ChrNC_037328.1:58858801-58859200	NC_037328.1	58858801	58859200	null					Not found	0	92.83	95.4882	91.6713	96.7607	93.4995	92.2917	97.039	93.122	87.2728	95.7071	88.2622	82.6709	88.7661	87.5318	76.4092	98.2456	91.8133	91.0086	87.1212	93.9815	98.5507	69.8232	89.661	91.915
ChrNC_037328.1:58922001-58922400	NC_037328.1	58922001	58922400	null					Not found	0	79.4796	89.4309	77.7778	82.6395	82.6765	89.5095	91.0163	82.2222	70.2703	68.0837	83.908	73.5235	68.3193	69.3017	76.1905	74.6032	88.6364	87.8489	72.6449	91.6667	93.8131	76.0281	87.1605	86.5079
ChrNC_037328.1:58922201-58922600	NC_037328.1	58922201	58922600	null					Not found	0	79.4796	90.17	77.7778	82.6395	82.6765	89.5095	95.5081	86.6667	70.2703	70.2935	82.931	80.1426	76.2395	70.7263	82.1429	74.6032	88.6364	87.8489	74.7962	91.6667	93.8131	76.0281	87.1605	89.881
ChrNC_037328.1:58930001-58930400	NC_037328.1	58930001	58930400	TIGIT	gene-TIGIT	No description	+	gene	overlapping	0	94.9167	100	94.7368	92.3077	96.0165	90.2778	92.4242	97.2222	93.4868	92.8571	89.5833	91.3462	91.2873	87.5	82.1429	96.875	91.5063	93.0619	74.6534	95.8333	98.2143	83.7321	83.8132	98.2143
ChrNC_037328.1:58930201-58930600	NC_037328.1	58930201	58930600	TIGIT	gene-TIGIT	No description	+	gene	overlapping	0	94.7667	97.3913	93.9334	95.3846	95.7192	93.4188	93.2942	91.5942	86.5789	88.2088	90.3763	89.3162	84.623	85.6232	77.4095	92.1667	94.6429	92.4631	74.5833	92.3333	96.9048	83.59	86.7888	97.6471
ChrNC_037328.1:58930401-58930800	NC_037328.1	58930401	58930800	TIGIT	gene-TIGIT	No description	+	gene	overlapping	0	90.9727	91.8314	89.3805	84.963	85.5309	92.6282	91.9117	88.7851	80.932	89.1634	93.9043	89.2878	84.0385	80.7161	85.3104	93.3234	87.0502	90.386	70.7143	83.1106	91.094	79.3056	90.2378	94.5451
ChrNC_037328.1:58930601-58931000	NC_037328.1	58930601	58931000	TIGIT	gene-TIGIT	No description	+	gene	overlapping	0	90.6794	91.8972	90.4179	82.0106	83.3235	93.2905	92.1691	90.9075	85.1316	92.2035	95.1016	91.5556	89.0243	80.0694	90.963	95.2381	85.6031	89.8182	75	83.124	90.0271	77.2222	89.952	94.9737
ChrNC_037328.1:58973601-58974000	NC_037328.1	58973601	58974000	null					Not found	0	95.5882	99.4286	90.1042	97.1811	97.0769	95.6486	98.9547	97.5263	96.25	98.0324	95	96.7643	93.0089	96.875	97.1603	94.4664	94.7379	92.462	97.619	97.5595	92.406	88.6364	95.5267	100
ChrNC_037328.1:58973801-58974200	NC_037328.1	58973801	58974200	null					Not found	0	93.1373	98.5886	90.0694	94.0635	97.4103	95.3122	98.7805	97.5108	97.5	93.5601	92.7778	96.5693	93.1654	95.8333	97.3171	94.8617	94.7246	94.1743	97.8865	98.373	93.9035	87.6418	92.4716	96.9976
ChrNC_037328.1:59013001-59013400	NC_037328.1	59013001	59013400	null					Not found	0	62.1504	46.7854	49.3159	57.2754	71.4464	77.448	65.989	40.9111	68.4074	63.0654	51.9666	62.016	53.3878	57.7247	63.7788	57.9063	84.4112	82.2445	57.3653	85.3111	88.0952	63.2828	70.1948	86.5867
ChrNC_037328.1:59013201-59013600	NC_037328.1	59013201	59013600	null					Not found	0	59.3316	57.5788	49.6803	55.2213	81.2015	77.3564	69.5198	65.7261	80.619	78.7018	68.3691	76.1905	68.057	71.3074	69.6153	68.1131	83.5762	81.0979	66.1279	82.2699	97.1429	74.9134	69.6919	87.7738
ChrNC_037328.1:59013401-59013800	NC_037328.1	59013401	59013800	null					Not found	0	55.528	57.1718	47.6923	53.2	74.5364	61	63.1534	66.3181	81.9048	76.1553	59.1706	73.7548	64.2353	63.0503	63.9587	56.6316	79.9332	81.434	74.1741	77.1621	92.5735	77.7815	78.917	88.2694
ChrNC_037328.1:59030601-59031000	NC_037328.1	59030601	59031000	null					Not found	0	94.7852	94.6815	95.1404	96.4299	94.7223	96.8421	96.0406	97.7389	97.3504	96.4242	95.375	94.5611	93.3667	93.4168	94.1108	96.5306	93.7229	95.5462	96.5909	93.4199	98.3333	85.2273	87.5119	92.2359
ChrNC_037328.1:59030801-59031200	NC_037328.1	59030801	59031200	null					Not found	0	94.7368	93.9394	92.7198	90.3002	87.747	97.3684	91.1765	93.8732	100	95.6439	91.25	88.3333	93	96	85.2273	100	95	96.4594	97.7273	98.6111	97.9167	72.7273	82.619	69.8869
ChrNC_037328.1:59084601-59085000	NC_037328.1	59084601	59085000	null					Not found	0	94.575	96.246	90.5952	88.6293	93.3595	96.8271	92.7088	97.6522	96.5017	92.971	96.044	93.869	88.4804	90.968	96.7265	94.8195	88.3333	94.3417	91.6667	93.8139	89.8204	95.6481	90.1831	93.6445
ChrNC_037328.1:59084801-59085200	NC_037328.1	59084801	59085200	null					Not found	0	93.2743	96.9716	93.7874	91.7298	91.6901	96.7665	89.779	97.709	97.3141	91.825	95.663	94.381	92.9741	88.5657	97.7444	96.9388	87.987	94.7496	95.1389	92.2727	95.2204	85.1617	92.1611	90.5711
ChrNC_037328.1:59194001-59194400	NC_037328.1	59194001	59194400	null					Not found	0	98.2716	98.0407	95.8333	97.3045	98.3532	98.366	97.1545	100	96.0784	97.8495	97.7273	97.8788	95.4545	96.6498	99.4681	98.2143	97.9787	98.4505	96.8064	98.1481	98.2759	98.4848	92.4536	100
ChrNC_037328.1:59194201-59194600	NC_037328.1	59194201	59194600	null					Not found	0	98.2716	98.0407	95.8333	97.3045	98.3532	98.366	97.1545	100	96.0784	97.8495	97.7273	97.8788	95.4545	96.6498	99.4681	98.2143	97.9787	98.4505	96.8064	98.1481	98.2759	98.4848	95.049	100
ChrNC_037328.1:59282401-59282800	NC_037328.1	59282401	59282800	null					Not found	0	69.9887	49.2188	59.6675	52.479	71.4796	67.7883	61.9812	76.1378	33.98	24.2254	19.7159	3.14103	21.2698	12.2333	36.2109	9.375	79.637	69.5073	61.0417	52.9516	76.6775	63.7231	83.978	82.9685
ChrNC_037328.1:59282601-59283000	NC_037328.1	59282601	59283000	null					Not found	0	73.8739	52.0833	65.7635	54.2857	77.2881	74.487	65.2174	82.3504	36.3636	25.9514	20.8333	3.33333	21.6931	12.2881	37.1701	9.72222	86.7911	72.6765	68.0556	53.4851	78.2783	71.6308	89.8409	85.3372
ChrNC_037328.1:59333001-59333400	NC_037328.1	59333001	59333400	null					Not found	0	98.3927	96.9328	96.9828	98.4121	97.8958	98.7967	99.5796	97.3958	98.7652	99.4681	94.5184	98.75	97.5	95.3529	94.7368	96.0769	95.1839	98.6667	98.9583	97.9861	97.1814	98.6111	97.6295	97.2163
ChrNC_037328.1:59580401-59580800	NC_037328.1	59580401	59580800	null					Not found	0	100	98.9583	100	98.7175	97.1693	98.4496	97.5049	96.9697	98.0387	94.4444	97.7602	94.8718	98.2219	98.6928	97.619	97.1014	96.778	99.5984	95	100	100	96.7742	98.2906	96.3591
ChrNC_037328.1:59580601-59581000	NC_037328.1	59580601	59581000	null					Not found	0	98.3871	98.5268	100	99.0663	95.6409	97.6744	96.0491	95.4105	97.7185	93.8428	95.4656	95.6439	99.111	98.0885	98.8095	97.8261	91.5217	98.959	95.7456	98.2333	96.9862	95.093	91.7831	96.2534
ChrNC_037328.1:59580801-59581200	NC_037328.1	59580801	59581200	null					Not found	0	96.7742	98.0952	100	99.4152	94.1126	96.8992	94.5932	93.8513	97.3982	93.2412	93.171	96.416	100	97.4843	100	98.5507	86.2654	98.3196	96.4912	96.4666	93.9724	93.4118	85.2755	96.1779
ChrNC_037328.1:59780801-59781200	NC_037328.1	59780801	59781200	null					Not found	0	51.7188	34.4118	45.1111	57.8763	56.0525	42.1429	62.8148	49.6626	31.4103	4.00641	8.33333	2.5	44.4444	21.0057	28.1422	25	64.9407	45.913	53.7135	50	96.1538	9.69697	89.7917	58.6538
ChrNC_037328.1:59781001-59781400	NC_037328.1	59781001	59781400	null					Not found	0	52.7083	33.1904	40.2116	57.8551	57.6582	44.7619	64.716	53.1939	33.4402	5.23504	17.094	5	47.2767	24.4977	31.2866	18.3333	65.6252	50.7246	51.3645	53.3333	94.4056	9.69697	89.2262	64.1026
ChrNC_037328.1:59881801-59882200	NC_037328.1	59881801	59882200	null					Not found	0	87.8788	98.2143	95.3905	97.5595	88.8052	94.8148	95.3984	96.0257	81.0132	85.2823	92.3208	88.4068	89.266	84.4646	85.5314	87.4203	89.1103	95.3412	67.1282	92.7536	90.2778	86.4646	94.4576	97.8712
ChrNC_037328.1:59897601-59898000	NC_037328.1	59897601	59898000	null					Not found	0	95.1675	100	84.2319	96.5698	87.8621	87.4983	94.1647	91.7814	87.3083	91.2605	83.4138	84.2382	82.5067	81.6993	79.6468	81.5625	98.0215	91.0645	86.963	87.9167	96.6667	92.2381	88.2275	96.2168
ChrNC_037328.1:59912801-59913200	NC_037328.1	59912801	59913200	null					Not found	0	95.5678	87.2698	85.9015	92.4676	89.7233	92.3684	87.4585	98.7879	87.1326	92.803	91.5763	81.3566	87.6667	87.963	69.6928	95.1282	92.6219	82.6455	90.3896	89.3218	93.1839	89.8077	94.2683	94.3544
ChrNC_037328.1:60069601-60070000	NC_037328.1	60069601	60070000	null					Not found	0	80.7437	64.8707	72.3426	75.969	80.7511	73.5934	86.7913	67.7083	39.625	36.6157	41.1586	41.6667	42.138	30.8553	34.203	36.2847	78.9516	80.0772	41.3831	56.6667	85.9936	51.0476	73.616	84.2207
ChrNC_037328.1:60069801-60070200	NC_037328.1	60069801	60070200	null					Not found	0	79.8805	67.7442	75.1235	80.3618	83.2237	75.5439	88.1856	76.9444	39.5	48.8209	42.5325	47.4747	50.3017	30.614	41.6825	31.713	77.1986	83.9626	43.4127	56.6667	84.1026	56.1111	70.7037	82.2943
ChrNC_037328.1:60434001-60434400	NC_037328.1	60434001	60434400	null					Not found	0	93.3971	98.6364	98.9474	97.9825	98.9899	99.1126	98.0861	96.4369	95.2941	96.0839	98.5714	97.2727	96.4064	99.6504	96.2978	100	86.6667	97.4449	98.8235	98.0682	98.1818	97.619	98.3957	97.2727
ChrNC_037328.1:60434201-60434600	NC_037328.1	60434201	60434600	null					Not found	0	94.4549	98.8462	97.8195	97.9684	98.9683	98.648	98.1203	95.9367	93.6311	96.3736	98.0272	94.7516	96.3828	98.96	95.603	99.6032	88.7446	96.5569	94.1597	94.9107	92.6863	94.881	94.7545	96.1418
ChrNC_037328.1:60434401-60434800	NC_037328.1	60434401	60434800	null					Not found	0	94.9471	96.2626	95.5436	96.2557	97.0412	96.4174	98.3333	91.8966	88.7688	96.4388	94.7619	85.8037	92.899	95.6202	93.6329	91.8364	92.3142	91.3079	86.3165	87.3737	90.8521	93.3333	80.2033	95.2484
ChrNC_037328.1:60434601-60435000	NC_037328.1	60434601	60435000	null					Not found	0	93.4658	95.2222	96.4675	95.9612	96.6721	95.9707	98.1953	92.1088	89.2946	96.5201	95	87.4826	91.7432	95.8995	94.1235	88.5119	92.3288	91.23	88.8889	91.4141	96.345	96.6667	86.8114	92.5492
ChrNC_037328.1:60459601-60460000	NC_037328.1	60459601	60460000	null					Not found	0	100	91.8254	94.7891	97.271	100	96.9697	94.3932	96.2366	88.8278	90.9357	90.5983	89.7436	83.7146	80	87.3007	93.6111	96.0859	95.7572	83.2667	88.6364	89.4145	95.5128	94.4444	91.0331
ChrNC_037328.1:60565801-60566200	NC_037328.1	60565801	60566200	LSAMP	gene-LSAMP	limbic system associated membrane protein	-	gene	overlapping	0	95.9726	95.5406	97.2222	93.2844	94.8037	92.1825	94.2941	93.3673	90.2196	96.2121	96.2019	91.2183	89.0873	91.1832	85.155	97.5	90.9821	91.9497	93.4776	93.75	97.2794	80.4903	96.9583	95.591
ChrNC_037328.1:60566001-60566400	NC_037328.1	60566001	60566400	LSAMP	gene-LSAMP	limbic system associated membrane protein	-	gene	overlapping	0	96.3845	96	96.8773	94.2073	91.3883	92.2222	97.0588	95.2239	96.224	95.2222	96.5991	91.0422	91.1742	90.9605	90.991	95.5556	88.2035	89.7178	97.2222	94.1667	95.8943	80.9468	100	95.8638
ChrNC_037328.1:60854601-60855000	NC_037328.1	60854601	60855000	LSAMP	gene-LSAMP	limbic system associated membrane protein	-	gene	overlapping	0	77.0833	75	74.5833	87.1795	84.375	91.6667	82.0423	87.6506	75.5405	87.1678	82.7349	83.0889	88.4868	81.25	83.3061	87.5	82.7992	85.9286	79.3478	86.6071	93.2692	92.7083	84.0426	85.0236
ChrNC_037328.1:60854801-60855200	NC_037328.1	60854801	60855200	LSAMP	gene-LSAMP	limbic system associated membrane protein	-	gene	overlapping	0	77.0833	75	74.5833	87.1795	84.375	91.6667	82.0423	87.6506	75.5405	87.1678	82.7349	83.0889	88.4868	81.25	83.3061	87.5	82.7992	85.9286	79.3478	86.6071	93.2692	94.7917	84.0426	85.4639
ChrNC_037328.1:61255401-61255800	NC_037328.1	61255401	61255800	null					Not found	0	96.0317	96.3333	97.5794	89.5208	95.3759	98.1132	97.4947	96.6667	95.33	87.963	85.993	87.8847	85.2564	81.1321	95.2722	90.6667	92.0709	90.817	88.8889	80.9524	99.187	90.7664	87.1637	85.1948
ChrNC_037328.1:61638201-61638600	NC_037328.1	61638201	61638600	null					Not found	0	86.7353	62.0452	76.8223	85.0995	69.9443	89.2149	63.1716	86.0532	54.3137	48.0975	60.6347	67.8442	51.9842	69.8382	59.0644	62.5455	89.7895	62.3534	76.7899	84.0741	78.1366	73.6344	74.2635	92.7847
ChrNC_037328.1:61638401-61638800	NC_037328.1	61638401	61638800	null					Not found	0	92.3886	73.0844	82.843	89.3313	79.8659	89.8333	72.1051	89.8329	70.4423	63.2474	73.253	78.3488	62.8141	75.9559	71.7687	79.4805	92.8372	74.2011	85.074	87.5661	84.3833	80.3271	81.0081	94.2658
ChrNC_037328.1:61638601-61639000	NC_037328.1	61638601	61639000	null					Not found	0	98.5507	92.928	93.3333	95.3428	98.7654	94.2529	93.5897	96.4912	97.9167	90.142	89.4737	91.645	83.0026	87.9167	99.0196	93.3333	98.4375	96.1975	96.0784	93.8272	100	94.1176	96.8254	96.0816
ChrNC_037328.1:62408601-62409000	NC_037328.1	62408601	62409000	null					Not found	0	91.4108	98.0042	90.768	92.3976	87.5632	87.1493	92.5231	95.2509	87.0658	92.2557	87.4342	85.2836	80.3075	90.609	80.4361	83.185	90.9297	93.3774	94.0909	92	92.9965	67.026	67.8227	93.565
ChrNC_037328.1:62408801-62409200	NC_037328.1	62408801	62409200	null					Not found	0	92.3939	97.9961	93.2462	93.0272	87.1214	86.1065	93.1319	95.4907	90.8497	94.2529	89.1228	88.9496	82.9806	93.8889	81.9042	82.8431	91.0847	94.2813	93.6364	93.3333	92.0509	68.8552	62.4346	94.1802
ChrNC_037328.1:62777201-62777600	NC_037328.1	62777201	62777600	null					Not found	0	90.303	96.8137	93.8272	73.3471	96.7647	89.9882	94.0476	88.6723	69.1728	80.3914	75.0454	61.8823	63.8298	62.961	71.426	69.9214	83.1807	91.7855	78.7211	68.75	88.4982	74.7492	81.6641	93.2332
ChrNC_037328.1:62777401-62777800	NC_037328.1	62777401	62777800	null					Not found	0	88.4343	94.104	91.8981	67.9118	96.9834	88.2802	92.6587	88.8686	65.5536	78.5313	73.17	59.4356	60.2837	59.0647	67.2505	65.0673	81.402	90.6744	77.466	68.1818	87.0925	76.1968	79.7201	91.5084
ChrNC_037328.1:62791801-62792200	NC_037328.1	62791801	62792200	null					Not found	0	64.9013	60.0173	59.4237	69.8599	53.9152	51.1905	79.9138	55.4204	40	47.5974	32.6282	30.4884	32.3737	28.1916	46.2368	25	77.1595	72.3334	42.0012	56.2611	75.4599	35.6676	53.6859	71.682
ChrNC_037328.1:62792001-62792400	NC_037328.1	62792001	62792400	null					Not found	0	79.4737	80.6612	75.7353	79.9286	71.2612	68.3943	88.0747	72.7753	56.6667	64.2641	59.9359	62.9943	56.1111	55.6452	56.3932	43.75	89.2847	83.0508	55.1178	71.3235	84.5353	67.0238	62.6024	84.1056
ChrNC_037328.1:63017201-63017600	NC_037328.1	63017201	63017600	null					Not found	0	72.1095	66.3413	67.9739	78.5	77.451	61.6272	75.6329	89.1667	75.8865	80	85.7955	68.8889	72.327	52.5641	74.7748	80.5556	70.3727	71.0151	62.5617	80.7018	82.8283	51.5873	71.1111	84.1131
ChrNC_037328.1:63017401-63017800	NC_037328.1	63017401	63017800	null					Not found	0	72.1095	66.3413	67.9739	82.0833	77.451	61.6272	75.6329	89.1667	75.8865	80	85.7955	68.8889	72.327	52.5641	74.7748	80.5556	70.3727	75.7613	62.5617	80.7018	82.8283	51.5873	71.1111	83.0848
ChrNC_037328.1:63077201-63077600	NC_037328.1	63077201	63077600	null					Not found	0	71.8064	75.4545	73.6364	70.1147	79.7333	75.9191	81.7391	90.3226	73	65.5161	78.2609	86.087	80	72.5	72.1429	81.9118	60.1823	73.4503	73.1373	65	71.5	61.532	69.7895	80.0463
ChrNC_037328.1:63077401-63077800	NC_037328.1	63077401	63077800	null					Not found	0	82.2222	87.8788	84.8485	77.1465	88.8889	89.5833	92.029	96.7742	81.6667	78.2796	92.7536	92.7536	85.9649	82.6389	83.3333	89.5833	68.1217	82.9435	86.7102	73.3333	77.5	86.6667	81.3158	86.8055
ChrNC_037328.1:63139001-63139400	NC_037328.1	63139001	63139400	null					Not found	0	82	84.9983	80.9717	78.5304	83.5303	80.0265	81.713	87.2852	62.8925	84.9343	69.84	69.9637	63.1021	58.4512	69.4818	69.0612	87.5946	79.8977	56.6667	74.2034	83.2629	40.9444	76.5028	84.2097
ChrNC_037328.1:63206001-63206400	NC_037328.1	63206001	63206400	null					Not found	0	89.7436	88.3333	89.0217	91.3757	95.259	91.4674	95.7006	86.0606	82.7955	88.7895	86.9638	88.3142	93.8952	88.7188	84.031	84.2105	92.0974	88.5602	74.7694	81.619	98.75	92.1474	86.9066	91.0471
ChrNC_037328.1:63243601-63244000	NC_037328.1	63243601	63244000	null					Not found	0	93.75	89.3048	93.4783	90.6352	92.6471	95.9677	95.7547	96.5986	85.2941	79.7619	89.5	82.1429	93.1677	100	93.5977	92.8922	93.5559	95.625	96.875	89.5833	97.9643	92	88.8677	95.5902
ChrNC_037328.1:63243801-63244200	NC_037328.1	63243801	63244200	null					Not found	0	93.75	89.3048	93.4783	90.6352	92.6471	95.9677	95.7547	96.5986	85.2941	79.7619	89.5	82.1429	93.1677	100	93.5977	92.8922	93.5559	95.625	96.875	89.5833	97.9643	92	88.8677	95.5902
ChrNC_037328.1:63247201-63247600	NC_037328.1	63247201	63247600	null					Not found	0	91.6667	92.5926	94.7368	96.7818	89.5833	93.8312	98.4127	96.0784	82.381	98.4848	87.1429	81.4361	90.1451	90.1449	93.1149	88.8889	80.2198	96.5517	80.5556	90.9341	95.8064	66.4336	85.5072	87.0479
ChrNC_037328.1:63247401-63247800	NC_037328.1	63247401	63247800	null					Not found	0	91.6667	92.5926	94.7368	96.7818	89.5833	93.8312	98.4127	96.0784	82.381	98.4848	87.1429	81.4361	90.1451	90.1449	93.1149	88.8889	80.2198	96.5517	80.5556	90.9341	95.8064	66.4336	85.5072	87.0479
ChrNC_037328.1:63309801-63310200	NC_037328.1	63309801	63310200	null					Not found	0	92.7579	92.0588	94.593	92.5264	93.2622	95.214	91.3655	94.9512	90.4839	90.5315	94.4264	90.1176	80.5147	91.3071	93.1048	96.688	93.0743	90.5329	84.6583	81.1538	91.8864	86.875	92.9697	93.3036
ChrNC_037328.1:63310001-63310400	NC_037328.1	63310001	63310400	null					Not found	0	93.5185	89.4118	94.4574	93.8447	91.0163	94.5195	91.4286	96.2985	89.9786	91.3753	92.5685	91.1245	88.6029	93.46	95.7447	97.4359	95.704	88.8264	83.0532	81.5385	89.1818	82.5	81.9848	92.1131
ChrNC_037328.1:63451001-63451400	NC_037328.1	63451001	63451400	null					Not found	0	78.8719	91.9643	81.7249	84.3242	87.5296	84.525	93.3616	95.1379	88.1159	84	96.3624	92.345	91.8304	90.7853	94.1866	90.4762	74.7353	89.9018	80.83	90.4799	92.1738	78.1407	89.7604	89.0828
ChrNC_037328.1:63451201-63451600	NC_037328.1	63451201	63451600	null					Not found	0	81.6496	100	87.549	84.6546	86.9707	87.3309	92.3165	97.0207	91.2464	94	94.8148	91.8217	92.13	90	94.8087	92.8571	77.7662	86.3429	84.4862	93.1889	92.7357	85.7361	85.8927	87.5325
ChrNC_037328.1:63456001-63456400	NC_037328.1	63456001	63456400	null					Not found	0	75.7162	82.1429	74.0625	69.2361	79.9353	81.8592	79.321	86.129	86.6316	70.4937	84.4157	85.9649	89.0351	84.4753	83.4865	86.7222	73.5518	71.5719	77.438	72.8734	90.9722	71.1035	80.3391	73.5659
ChrNC_037328.1:63667601-63668000	NC_037328.1	63667601	63668000	null					Not found	0	87.6736	83.4143	90.2665	96.0475	90.8194	93.4524	86	95.4793	83.8571	89.2713	82.0513	75.5245	85.9341	80.8824	84.1169	85.2273	88.9078	89.3321	80.7143	87.8953	92.3958	84.5975	95.3125	87.175
ChrNC_037328.1:63668401-63668800	NC_037328.1	63668401	63668800	null					Not found	0	96.9697	100	97.5	94.1538	84.2636	95.5128	99.1801	93.287	86.0336	90	94.4444	91.2704	92.9167	93.75	88.025	98.4375	94.6006	90.9669	83.8636	94.3044	89.6429	96.6667	95.1736	95.1488
ChrNC_037328.1:63728801-63729200	NC_037328.1	63728801	63729200	null					Not found	0	96.748	92.7536	89.5833	92.2481	85.4701	89.1156	96.4478	93.0556	82.906	90.0901	90	88.8624	91.1458	86.5079	84.013	80.4952	95.4705	91.3489	80.303	86.9048	94.8221	86.3095	95.3304	91.6667
ChrNC_037328.1:63729001-63729400	NC_037328.1	63729001	63729400	null					Not found	0	97.0488	93.913	83.75	94.2678	90.1709	83.4694	96.7432	94.9638	86.6667	87.5676	78.2051	86.4603	89.0625	80	87.7411	88.2971	95.5829	94.2123	76.3636	90.5095	94.8221	84.6429	95.3378	93.7198
ChrNC_037328.1:63850001-63850400	NC_037328.1	63850001	63850400	IGSF11	gene-IGSF11	immunoglobulin superfamily member 11	-	gene	overlapping	0	94.7396	91.2826	92.9021	89.6004	92.1737	96.2911	92.563	99.375	86.2011	92.7778	92.3499	92.0132	89.8148	87.9366	90.8824	98.6111	91.591	87.4411	66.2322	85.3856	96.6667	87.5136	89.8705	94.7237
ChrNC_037328.1:63850201-63850600	NC_037328.1	63850201	63850600	IGSF11	gene-IGSF11	immunoglobulin superfamily member 11	-	gene	overlapping	0	94.9397	89.9366	92.5561	88.4711	90.8929	96.8639	92.9097	99.2188	88.7698	94.0741	91.9079	92.5588	89.3519	88.1579	90.4779	98.1481	91.6866	86.6162	62.9763	86.5397	95.5556	89.1538	90.0401	94.2379
ChrNC_037328.1:63899801-63900200	NC_037328.1	63899801	63900200	LOC101901963	gene-LOC101901963	No description	+	gene	overlapping	0	41.5561	52.6872	42.2323	55.1691	59.1466	43.2831	51.3613	42.1008	42.9504	41.9127	42.9261	40.8351	40.273	37.704	29.5991	39.3994	40.5997	48.4922	28.9774	44.5759	62.8381	28.4294	34.7568	51.8371
ChrNC_037328.1:63900001-63900400	NC_037328.1	63900001	63900400	LOC101901963	gene-LOC101901963	No description	+	gene	overlapping	0	62.8865	70.4362	61.898	71.946	74.2207	68.9052	68.4619	70.8541	60.6674	63.6709	64.5824	61.8267	54.2918	57.1632	59.5872	65.805	61.0717	69.5886	53.9496	69.2072	68.0349	38.7446	55.9628	62.5273
ChrNC_037328.1:63900201-63900600	NC_037328.1	63900201	63900600	LOC101901963	gene-LOC101901963	No description	+	gene	overlapping	0	78.383	83.2783	74.5714	83.6664	84.6612	83.1023	79.2086	87.5491	73.0885	76.8	80.9923	76.9118	67.0969	69.2121	73.8711	82.8395	72.452	81.3471	66.5274	80.8489	72.2064	41.25	67.8701	70.7563
ChrNC_037328.1:64048801-64049200	NC_037328.1	64048801	64049200	B4GALT4	gene-B4GALT4	beta-1%2C4-galactosyltransferase 4	-	gene	overlapping	0	27.4167	27.3684	11.8841	27.7174	24.2134	23.294	18.3333	16.2112	36.6667	40.5385	56.6414	52.3626	39.3011	56.9665	49.5643	60	57.7377	39.4316	59.6639	47.3538	44.765	41	61.75	56.7639
ChrNC_037328.1:64049001-64049400	NC_037328.1	64049001	64049400	B4GALT4	gene-B4GALT4	beta-1%2C4-galactosyltransferase 4	-	gene	overlapping	0	18.9444	18.2456	10.5138	10.2811	17.2007	15.5294	13.9464	11.6622	14.7658	28.4145	39.3738	25.2873	26.7384	20.9424	24.4077	40	41.2696	15.1652	22.3453	33.7198	32.7117	28.6154	50.4767	44.4446
ChrNC_037328.1:64110601-64111000	NC_037328.1	64110601	64111000	ARHGAP31	gene-ARHGAP31	Rho GTPase activating protein 31	+	gene	overlapping	0	18.0491	24.8938	21.272	16.1526	20.0758	34.8744	10.5264	18.0606	18.1062	18.9394	12.987	24.7393	31.8982	13.989	9.73485	24.5455	5.08088	14.3368	21.1788	13.3096	17.1174	28.3311	8.66615	11.5001
ChrNC_037328.1:64110801-64111200	NC_037328.1	64110801	64111200	ARHGAP31	gene-ARHGAP31	Rho GTPase activating protein 31	+	gene	overlapping	0	41.9994	41.0651	34.6344	40.5375	45.8333	64.962	21.3921	44.7115	57.887	33.3333	33.4416	54.3016	67.8442	34.8837	23.4375	55	4.7619	35.6616	43.544	24.1013	25.049	28.3311	21.5545	21.7391
ChrNC_037328.1:64111601-64112000	NC_037328.1	64111601	64112000	ARHGAP31	gene-ARHGAP31	Rho GTPase activating protein 31	+	gene	overlapping	0	94.1657	96.0526	98.3394	99.5885	100	99.1379	97.5	96.673	97.1154	91.5645	97.3374	96.7901	97.9731	93.8545	97.3269	100	91.9218	98.4848	97.1429	98.2222	97.9167	71.6667	92.5073	95.2679
ChrNC_037328.1:64120201-64120600	NC_037328.1	64120201	64120600	ARHGAP31	gene-ARHGAP31	Rho GTPase activating protein 31	+	gene	overlapping	0	70	54.7009	44.2204	63.7037	59.5882	50.6173	56.9106	27.2727	32.0988	40.7407	32.6984	10.9109	30.8333	9.33333	27.7778	14.4621	69.3434	51.9749	43.8272	50.7937	60.2734	34.8992	76.3764	76.8625
ChrNC_037328.1:64120401-64120800	NC_037328.1	64120401	64120800	ARHGAP31	gene-ARHGAP31	Rho GTPase activating protein 31	+	gene	overlapping	0	70.3571	55.7692	44.832	62.8819	59.2745	50	57.8145	27.2727	30.5556	41.1325	32.381	10.8859	30	9.40385	29.1667	13.6243	71.8352	52.7312	45.9656	50.5952	62.9134	38.6744	77.8705	78.8969
ChrNC_037328.1:64282401-64282800	NC_037328.1	64282401	64282800	TIMMDC1	gene-TIMMDC1	translocase of inner mitochondrial membrane domain containing 1	+	gene	overlapping	0	96.5782	97.3011	98.9172	95.4472	95.1128	98.6111	98.5294	98.4114	98.0769	98.5294	99.0693	96.5013	99.4118	97.798	99.2597	97.4359	94.9286	100	98.2143	97.6562	100	100	93.7778	99.5238
ChrNC_037328.1:64282601-64283000	NC_037328.1	64282601	64283000	TIMMDC1	gene-TIMMDC1	translocase of inner mitochondrial membrane domain containing 1	+	gene	overlapping	0	97.1485	96.9318	98.2573	96.206	96.0902	98.4848	97.9144	98.2	95.0644	95.9626	98.8456	97.201	97.6159	96.6498	99.0498	97.4359	95.1235	98.6607	96.6499	98.125	100	100	94.0572	99.6032
ChrNC_037328.1:64631801-64632200	NC_037328.1	64631801	64632200	NR1I2	gene-NR1I2	nuclear receptor subfamily 1 group I member 2	+	gene	overlapping	0	86.6239	92.5926	91.5995	89.8148	90.5556	98.1481	95.6522	80.6452	88.8506	90.4762	85.1852	96.9697	94.7917	98.9583	89.2941	79.4872	84.5238	87.3333	87.6543	92.5926	90.1235	81.4574	90.5993	71.2121
ChrNC_037328.1:64632001-64632400	NC_037328.1	64632001	64632400	NR1I2	gene-NR1I2	nuclear receptor subfamily 1 group I member 2	+	gene	overlapping	0	88.0929	92.5926	92.7688	96.2963	89.213	97.8758	90.6785	90.3226	89.1379	91.9643	88.8889	97.7273	96.0227	97.6562	93.1222	84.6154	83.9286	94.2738	85.5683	91.6306	92.5926	76.3708	88.6392	88.5522
ChrNC_037328.1:64643601-64644000	NC_037328.1	64643601	64644000	GSK3B	gene-GSK3B	glycogen synthase kinase 3 beta	-	gene	overlapping	0	85.4018	96.6667	95.3409	96.7391	88.8949	95.1538	94.8297	98.4722	95.5902	88.3681	96.7391	93.0352	91.5881	97.6311	98.0769	96.4286	90.9034	89.7697	87.8788	95.4167	91.2582	90.4762	89.3554	88.2692
ChrNC_037328.1:64728801-64729200	NC_037328.1	64728801	64729200	GSK3B	gene-GSK3B	glycogen synthase kinase 3 beta	-	gene	overlapping	0	96.1538	100	98.8095	96.3858	99.1228	95.4023	96.8992	97.3118	96.6667	95.8333	97.4359	90.6349	100	93.4307	96.875	91.358	95.7209	89.7619	96.4912	95.6522	96.075	91.6667	93.371	93.575
ChrNC_037328.1:64859801-64860200	NC_037328.1	64859801	64860200	GSK3B	gene-GSK3B	glycogen synthase kinase 3 beta	-	gene	overlapping	0	3.57143	2.04082	9.52381	3.51741	5.65476	4.16667	7.10623	3.94558	0	4.16667	0	1.25	3.06122	0	1.0582	0	5.38462	2.42652	2.27273	2.5974	9.52381	3.125	6.66667	4.40176
ChrNC_037328.1:64860001-64860400	NC_037328.1	64860001	64860400	GSK3B	gene-GSK3B	glycogen synthase kinase 3 beta	-	gene	overlapping	0	4.67532	3.1746	9.52381	4.0056	5.95238	3.33333	7.12251	3.80952	0	3.33333	0	0.833333	2.38095	1.2012	1.23457	0	4.86656	2.17969	3.63636	2.0202	10.4377	3.73641	5.37815	3.95269
ChrNC_037328.1:64861001-64861400	NC_037328.1	64861001	64861400	GSK3B	gene-GSK3B	glycogen synthase kinase 3 beta	-	gene	overlapping	0	0.37594	0.956633	0	0	0.223214	0.21645	0.572344	0.583333	0	0.255102	0	0.714286	0.84707	0.297619	0	0	0	0	0.420168	0.621118	0.357143	0	0.995879	0
ChrNC_037328.1:64861801-64862200	NC_037328.1	64861801	64862200	GSK3B	gene-GSK3B	glycogen synthase kinase 3 beta	-	gene	overlapping	0	0	0	0	0	1.0468	0	0.238095	0	0	0	0	0.277778	0.188679	0	0	0	0	0.172414	0	0	0	0	0.816326	0
ChrNC_037328.1:64862001-64862400	NC_037328.1	64862001	64862400	GSK3B	gene-GSK3B	glycogen synthase kinase 3 beta	-	gene	downstream	18	0	0	0	0	0.805229	0	0.0992064	0	0	0	0	0.213675	0.145138	0	0.961538	0	0	0.0718391	0.197239	0	0	0	0.627943	0
ChrNC_037328.1:64862201-64862600	NC_037328.1	64862201	64862600	GSK3B	gene-GSK3B	glycogen synthase kinase 3 beta	-	gene	downstream	218	0	0	0	0	0	0	0	0	0	0	0	0	0	0	1.0989	0	0	0	0.854701	0	0	0	0	0
ChrNC_037328.1:64943201-64943600	NC_037328.1	64943201	64943600	GPR156	gene-GPR156	G protein-coupled receptor 156	-	gene	overlapping	0	94.6207	94.6963	94.7742	97.2222	96.4874	99.0909	97.6744	99.2308	99.2308	95.8333	96.875	99.2232	99.4118	97.2414	95.6	99.2857	97.8022	95.9755	92.9032	96	99.4595	94	89.4581	94.368
ChrNC_037328.1:64943401-64943800	NC_037328.1	64943401	64943800	GPR156	gene-GPR156	G protein-coupled receptor 156	-	gene	overlapping	0	94.1092	93.3704	95.9677	96.5278	99.2857	98.8636	97.093	99.0385	99.0385	100	96.0938	99.5192	100	97.4138	95.5	99.1071	98.2143	95.4796	91.9355	95	99.3243	95	86.8227	94.21
ChrNC_037328.1:64956001-64956400	NC_037328.1	64956001	64956400	GPR156	gene-GPR156	G protein-coupled receptor 156	-	gene	overlapping	0	92.1477	84.6654	97.3333	89.8629	93.076	97.2973	91.9072	97.3056	96.1538	91.7306	97.2222	89.307	95.6845	96.7033	96.875	93.6607	90.2597	93.1624	86.4103	92.0343	93.8982	88.7964	90.5	94.8718
ChrNC_037328.1:65045601-65046000	NC_037328.1	65045601	65046000	GPR156	gene-GPR156	G protein-coupled receptor 156	-	gene	overlapping	0	42.6071	55.7347	64.9372	48.4678	45.6179	65.0364	54.6162	62.0175	84.1859	56.6539	82.3006	83.7232	83.9435	75.119	75.4953	81.8943	28.3468	37.1749	65.7643	50.4762	37.5703	62.3022	58.5908	28.2446
ChrNC_037328.1:65045801-65046200	NC_037328.1	65045801	65046200	GPR156	gene-GPR156	G protein-coupled receptor 156	-	gene	overlapping	0	38.572	55.9608	46.4933	42.1674	36.6409	50.9415	46.7053	55.9244	69.644	56.1879	70.1371	71.5173	79.7041	65.4557	68.369	76.7903	35.123	34.3764	47.1523	48.7202	20.8485	34.7397	47.3055	15.6883
ChrNC_037328.1:65046001-65046400	NC_037328.1	65046001	65046400	GPR156	gene-GPR156	G protein-coupled receptor 156	-	gene	overlapping	0	37.2609	55.5556	41.0163	41.42	31.885	45.9677	41.129	46.7949	57.265	54.0404	58.6445	61.3721	75.9604	57.9398	64.407	72.8205	34.5944	32.0333	29.7619	47.3545	28.3214	24.2165	43.2336	14.0901
ChrNC_037328.1:65434001-65434400	NC_037328.1	65434001	65434400	GTF2E1	gene-GTF2E1	general transcription factor IIE subunit 1	+	gene	overlapping	0	0	0	0	0.247549	0	0.255754	0	0	0	0	0	0	0	0.808625	0.255102	0	0.3663	0	0.222222	0	1.11035	0	1.42706	0.510204
ChrNC_037328.1:65434201-65434600	NC_037328.1	65434201	65434600	GTF2E1	gene-GTF2E1	general transcription factor IIE subunit 1	+	gene	overlapping	0	0.297619	0	0	0.495098	0	0	0	0	0	0	0	0	0.304878	0.707547	0.765306	0	0.320513	0	0.847701	0	0.198413	0	0.581395	0.446429
ChrNC_037328.1:65492401-65492800	NC_037328.1	65492401	65492800	null					Not found	0	33.4229	23.6111	40.8046	41.1418	26.7609	49.8928	40.3407	69.1754	64.5833	59.7914	80	80.1075	83.6559	79.5343	49.3846	82.0663	14.1304	28.2946	27.0833	41.4176	38.8209	41.9001	33.4636	30.1234
ChrNC_037328.1:65676201-65676600	NC_037328.1	65676201	65676600	STXBP5L	gene-STXBP5L	syntaxin binding protein 5 like	+	gene	overlapping	0	93.1818	96.7391	97.1429	96.3967	93.8872	97.1591	94.7917	95.1577	90.5442	92.1371	95.1219	83.4381	80.1724	92.9348	85.2941	94.2308	90.2326	95.0893	83.8636	90.2778	91.8999	54.8684	97.4359	91.4683
ChrNC_037328.1:65676401-65676800	NC_037328.1	65676401	65676800	STXBP5L	gene-STXBP5L	syntaxin binding protein 5 like	+	gene	overlapping	0	96.8182	97.7866	98.2857	94.2645	93.6931	97.7273	96.875	96.1562	94.2822	94.8979	97.8049	91.3344	90.2832	93.0435	92.3529	96.5385	91.2587	95.6035	82.2609	95.4861	94.0849	61.3413	94.7546	92.9509
ChrNC_037328.1:65676601-65677000	NC_037328.1	65676601	65677000	STXBP5L	gene-STXBP5L	syntaxin binding protein 5 like	+	gene	overlapping	0	99.2424	98.4848	99.0476	92.843	93.5637	98.1061	98.2639	96.8218	96.7742	96.7383	99.5935	96.5986	97.0238	93.1159	97.0588	98.0769	91.7737	95.9463	81.1924	98.9583	95.5416	65.6566	92.5201	93.9394
ChrNC_037328.1:65764201-65764600	NC_037328.1	65764201	65764600	STXBP5L	gene-STXBP5L	syntaxin binding protein 5 like	+	gene	overlapping	0	93.1494	98.3046	96.6667	95.547	92.4953	97.7101	97.1429	96.5	91.8449	96.5278	93.6534	98.8636	84.9415	92.4821	94.1176	87.3663	94.6895	88.1748	86.7647	92.4761	85.035	86.4583	69.9048	95.9583
ChrNC_037328.1:65789201-65789600	NC_037328.1	65789201	65789600	STXBP5L	gene-STXBP5L	syntaxin binding protein 5 like	+	gene	overlapping	0	98.2684	100	97.2527	96.678	96.5761	90.9091	99.0148	99.095	92.3379	96.8662	97.7724	95.1137	97.2308	97.5345	95.665	87.483	97.6555	98.2178	97.9592	98.7013	100	89.4643	98.2857	95.9617
ChrNC_037328.1:65789401-65789800	NC_037328.1	65789401	65789800	STXBP5L	gene-STXBP5L	syntaxin binding protein 5 like	+	gene	overlapping	0	98.2684	100	97.2527	96.9153	96.5761	90.9091	99.0148	99.1597	92.8852	96.8662	97.9315	95.1137	97.2308	97.7106	95.665	87.483	96.5892	98.2178	97.9592	98.7013	100	91.5714	98.2857	96.2502
ChrNC_037328.1:66049801-66050200	NC_037328.1	66049801	66050200	POLQ	gene-POLQ	No description	-	gene	overlapping	0	0	0	0	0	0	0.549451	0.34965	0	0	0	0	0	0.591716	0.384615	0.641026	0	0	0	0	0	0	0	0	0
ChrNC_037328.1:66050001-66050400	NC_037328.1	66050001	66050400	POLQ	gene-POLQ	No description	-	gene	overlapping	0	0.526316	0.833333	0.238095	0.4329	0.347222	0.765476	0.465368	0.322581	1.11111	1.17647	0	1.39946	1.67249	1.18478	0.952381	2.25	0	0.863487	1.45098	1.05263	1.16667	0	0.87146	0.30303
ChrNC_037328.1:66050201-66050600	NC_037328.1	66050201	66050600	POLQ	gene-POLQ	No description	-	gene	overlapping	0	1.50376	2.38095	0.680272	1.36054	1.38889	1.16667	0.680272	0.921659	3.1746	2.94118	0	3.99845	3.67965	2.67081	1.53061	6.42857	0	2.46711	3.10924	3.00752	3.33333	0	2.1164	4.16667
ChrNC_037328.1:66226601-66227000	NC_037328.1	66226601	66227000	GOLGB1	gene-GOLGB1	No description	-	gene	overlapping	0	0.961538	0	0	0	0	0	0	0	0.833333	0.961538	0	0.392157	0	0.657895	0.362319	0	0	0	0	0.446429	0	0	0	0
ChrNC_037328.1:66226801-66227200	NC_037328.1	66226801	66227200	GOLGB1	gene-GOLGB1	No description	-	gene	downstream	83	0.641026	0	0	0	0	0	0	0	0.555556	0.641026	0	0.775194	0	0.438596	0.520833	0	0	0	0	0.274725	0.227273	0	0.641026	0
ChrNC_037328.1:66227001-66227400	NC_037328.1	66227001	66227400	GOLGB1	gene-GOLGB1	No description	-	gene	downstream	283	1.51515	0.956938	0.416667	0.684594	0.3125	0.193424	0.577957	0	1.76931	0	0	0.781346	0.58651	1.26263	0.21645	0.324675	0	0.206612	1.5	0	0.714286	1.3986	1.13918	0.378788
ChrNC_037328.1:66227201-66227600	NC_037328.1	66227201	66227600	GOLGB1	gene-GOLGB1	No description	-	gene	downstream	483	2.38095	1.50376	0.555556	1.07579	0.446429	0.303951	0.770609	0	2.78034	0	0	0.340136	0.921659	1.98413	0.340136	0.510204	0	0.324675	2	0	0.714286	2.1978	0.691244	0.595238
ChrNC_037328.1:66318601-66319000	NC_037328.1	66318601	66319000	EAF2	gene-EAF2	ELL associated factor 2	+	gene	overlapping	0	95.7635	98.2213	97.75	96.9697	95.5	98.6207	98.9744	98.0833	95.7143	97.6471	97.3123	92.561	92.2143	93.0288	98.5714	97.3333	95.4402	94.6518	97.3123	100	96.6304	96.6667	97.8438	95.8381
ChrNC_037328.1:66318801-66319200	NC_037328.1	66318801	66319200	EAF2	gene-EAF2	ELL associated factor 2	+	gene	overlapping	0	96.4748	96.9149	93.8281	95.1569	97.5087	97.1254	99.0728	96.3139	89.1695	94.4906	93.8082	93.5842	88.9211	91.2924	95.7086	96	97.2581	95.4936	96.2389	98.75	97.4694	95.5382	97.2028	92.3571
ChrNC_037328.1:66319001-66319400	NC_037328.1	66319001	66319400	EAF2	gene-EAF2	ELL associated factor 2	+	gene	overlapping	0	96.798	96.3211	92.0455	94.3329	98.4217	96.4458	99.1175	95.5096	86.1946	93.0558	92.2155	94.0493	87.4242	90.5031	94.4074	95.2	98.0844	95.8762	95.751	98	97.8508	95.0253	96.8531	90.7748
ChrNC_037328.1:66371601-66372000	NC_037328.1	66371601	66372000	SLC15A2	gene-SLC15A2	solute carrier family 15 member 2	+	gene	upstream	237	97.7036	97.973	97.2785	97.6415	96.3542	96.5909	94.7917	98.5714	97.3684	95.8333	97.2222	96.7593	94.5122	98.0294	95.3947	97.4138	97.4413	97.2384	89.6873	97.619	94.3182	83.75	96.0769	91.0385
ChrNC_037328.1:66742201-66742600	NC_037328.1	66742201	66742600	ILDR1	gene-ILDR1	immunoglobulin like domain containing receptor 1	-	gene	overlapping	0	72.9907	69.9134	63.3492	53.2515	49.0034	66.9947	34.5146	71.645	85.8736	70.8284	90.6178	89.7959	90.2399	86.7834	81.2585	84.7403	29.5405	39.3734	77.7634	59.6256	46.3005	60.1852	62.453	26.7066
ChrNC_037328.1:66742401-66742800	NC_037328.1	66742401	66742800	ILDR1	gene-ILDR1	immunoglobulin like domain containing receptor 1	-	gene	overlapping	0	54.5708	77.7778	54.4815	39.546	55.7555	71.6408	38.9946	50	88.4058	74.3571	91.1877	87.3016	87.7203	83.3834	76.1111	67.1717	30.5885	45	80.5219	45.2991	36.4295	60.1852	47.3902	22.1036
ChrNC_037328.1:66866801-66867200	NC_037328.1	66866801	66867200	WDR5B	gene-WDR5B	No description	-	gene	overlapping	0	0	0.813008	0.230681	0.252207	0	4.91803	0.185529	0.909091	0	0	0	0	0.444444	1.13636	0	0	0.193424	0	1.46568	2.77778	0	1.28205	0	0
ChrNC_037328.1:66867001-66867400	NC_037328.1	66867001	66867400	WDR5B	gene-WDR5B	No description	-	gene	overlapping	0	0.641026	0.743902	0.568742	0.156128	0.846561	4.94145	0.612245	0	1.53061	1.01149	0	0	0.503581	2.82307	0.50505	0	1.01837	0	0.680272	0.833333	1.54167	1.93846	0	0
ChrNC_037328.1:66867201-66867600	NC_037328.1	66867201	66867600	WDR5B	gene-WDR5B	No description	-	gene	overlapping	0	1.14469	0.555556	0.367347	0	2.17519	4.95902	0.58309	0.555556	2.67857	1.12388	1.4652	0	0.452761	2.85829	0.673401	0	3.85802	2.05026	0	0	1.71296	1.7265	0	0
ChrNC_037328.1:66943001-66943400	NC_037328.1	66943001	66943400	KPNA1	gene-KPNA1	karyopherin subunit alpha 1	-	gene	overlapping	0	2.8373	1.23334	0.710867	0.587663	4.29825	2.61359	0.987899	3.00705	0.618132	0.308642	0.793651	1.9459	0.308642	3.83987	1.35417	0	1.33984	1.56135	0.5	0.9375	0.855263	0	0	1.20684
ChrNC_037328.1:66943201-66943600	NC_037328.1	66943201	66943600	KPNA1	gene-KPNA1	karyopherin subunit alpha 1	-	gene	overlapping	0	2.29039	0.940431	0.76256	0.391776	2.84357	2.13767	0.6586	1.52851	0.653634	0.576132	0.529101	1.15482	0.205761	2.55991	0.992383	0	0.850529	1.1049	0.294118	0.625	0.699374	0	0	1.08528
ChrNC_037328.1:66943401-66943800	NC_037328.1	66943401	66943800	KPNA1	gene-KPNA1	karyopherin subunit alpha 1	-	gene	overlapping	0	0.797721	0.236407	0.577298	0.37037	1.04167	0.996318	0	0	0.483092	0.740741	0	0	0.653595	0	0.179211	0	0.793651	0.488459	0	0	0.258398	0	0	0.932401
ChrNC_037328.1:66987601-66988000	NC_037328.1	66987601	66988000	PARP9	gene-PARP9	poly(ADP-ribose) polymerase family member 9	-	gene	overlapping	0	1.3468	0	0	1.91424	0.699301	0.3367	1.75953	0.478469	0.66313	1.0101	0	0	0.974026	0.727273	1.17302	0.699301	1.76038	0.688312	1.25541	0	1.52381	0	0.887446	1.00201
ChrNC_037328.1:66987801-66988200	NC_037328.1	66987801	66988200	PARP9	gene-PARP9	poly(ADP-ribose) polymerase family member 9	-	gene	overlapping	0	0	0	0	0.705645	0.854701	0	0	0	0.42735	0	0	0	0.396825	0	0	0	0.653595	0.444444	0.793651	0	0.529101	0	0.555556	0.615385
ChrNC_037328.1:67010601-67011000	NC_037328.1	67010601	67011000	PARP14	gene-PARP14	poly (ADP-ribose) polymerase family%2C member 14	+	gene	downstream	987	91.6667	92.3349	94.0986	90.4575	87.1032	97.3911	92.6824	96.8093	88.0952	91.4286	90.3989	94.8392	97.619	75.3516	86.5076	96.4286	92.9436	91.8722	93.3831	83.0087	90.7568	93.9394	90.6634	95.5426
ChrNC_037328.1:67010801-67011200	NC_037328.1	67010801	67011200	PARP14	gene-PARP14	poly (ADP-ribose) polymerase family%2C member 14	+	gene	downstream	787	91.6667	90.8019	94.2517	89.1942	87.1032	96.8693	91.2189	97.8378	88.0952	91.4286	88.4786	93.8071	97.1429	75.8765	85.3476	95.7143	91.5323	90.2467	93.3831	81.4286	90.7568	93.9394	91.2961	94.6511
ChrNC_037328.1:67054201-67054600	NC_037328.1	67054201	67054600	PARP14	gene-PARP14	poly (ADP-ribose) polymerase family%2C member 14	+	gene	overlapping	0	95.3125	94.5312	90.5172	97.3214	93.6153	98.8068	98.1061	90.2778	93.75	96.5278	89.981	90.7407	96.0227	97.3214	96.647	91.3462	93.2854	94.6279	95	93.8596	95.5357	96.875	94.3353	92.7645
ChrNC_037328.1:67054401-67054800	NC_037328.1	67054401	67054800	PARP14	gene-PARP14	poly (ADP-ribose) polymerase family%2C member 14	+	gene	overlapping	0	95.3125	94.5312	90.5172	97.3214	94.3247	98.8068	98.1061	90.2778	93.75	96.5278	89.981	90.7407	96.0227	97.3214	96.647	91.3462	93.2854	94.6279	95	93.8596	95.5357	96.875	94.3353	92.7645
ChrNC_037328.1:67209001-67209400	NC_037328.1	67209001	67209400	DIRC2	gene-DIRC2	disrupted in renal carcinoma 2	+	gene	overlapping	0	93.5345	92.1772	94.6576	94.1845	95.8556	95.1193	93.8596	87.8802	91.25	92.1103	88.5484	91.3708	91.4229	87.3135	92.4161	89.1429	94.9641	91.7775	87.8397	87.0811	90.4991	80.5543	82.4449	96.3598
ChrNC_037328.1:67209201-67209600	NC_037328.1	67209201	67209600	DIRC2	gene-DIRC2	disrupted in renal carcinoma 2	+	gene	overlapping	0	92.6108	91.7399	91.6048	92.542	99.0196	94.4221	92.9825	89.9002	92.8571	92.1737	90.7174	88.0726	88.5714	87.8821	92.9199	89.3501	95.3233	92.76	85.9834	86.0047	94.898	79.934	86.2473	95.7531
ChrNC_037328.1:67248401-67248800	NC_037328.1	67248401	67248800	SEMA5B	gene-SEMA5B	No description	-	gene	overlapping	0	95.2101	95.7997	97.2222	94.3878	98.2456	98.0392	96.8312	98.6111	96.746	98.7654	96.1408	99.4872	97.3856	92.1569	98.1622	97.3684	93.3333	97.2222	83.3333	100	98.8095	78.3333	89.32	87.7193
ChrNC_037328.1:67248601-67249000	NC_037328.1	67248601	67249000	SEMA5B	gene-SEMA5B	No description	-	gene	overlapping	0	94.2647	95.3346	95.1389	94.7917	97.4937	93.3824	95.2649	96.875	96.4385	97.3499	94.6666	97.6923	97.0392	91.6667	96.9496	95.3236	92.2222	96.6667	85.4167	100	97.2553	82.2794	88.99	90.7895
ChrNC_037328.1:67451201-67451600	NC_037328.1	67451201	67451600	PDIA5	gene-PDIA5	protein disulfide isomerase family A member 5	+	gene	overlapping	0	100	98.0392	100	96.2143	95.2381	99.2248	98.1481	98.1481	98.8889	100	94.4444	95.4955	90.8909	100	98.5507	96.8254	96.748	97.4359	96.5517	100	100	95	92.5926	97.2222
ChrNC_037328.1:67499001-67499400	NC_037328.1	67499001	67499400	PDIA5	gene-PDIA5	protein disulfide isomerase family A member 5	+	gene	overlapping	0	88.8072	90	94.3182	76.4912	96.4286	88.8889	94	93.3333	88.3523	90	89.4433	91.3177	96.6667	85.1732	95.2381	100	87.5758	95.4902	79.1667	95.8333	97.2222	92.1569	92.9825	93.6184
ChrNC_037328.1:67720001-67720400	NC_037328.1	67720001	67720400	ADCY5	gene-ADCY5	adenylate cyclase 5	-	gene	overlapping	0	94.3182	95.2381	95.9552	97.7011	97.0428	94.0402	97.3684	96.6667	96.6667	98.7179	95.194	96.2426	94.4444	93.8109	96.7742	94.7368	98.4488	94.533	92.3611	96.6667	96.1538	87.5	96.6667	93.3501
ChrNC_037328.1:67720201-67720600	NC_037328.1	67720201	67720600	ADCY5	gene-ADCY5	adenylate cyclase 5	-	gene	overlapping	0	94.3182	95.2381	95.9552	97.7011	97.0428	95.0251	97.3684	96.6667	96.6667	98.7179	95.194	95.4365	94.4444	93.8109	96.7742	94.7368	98.4488	94.533	92.3611	96.6667	96.1538	87.5	97.7778	92.3293
ChrNC_037328.1:67764801-67765200	NC_037328.1	67764801	67765200	ADCY5	gene-ADCY5	adenylate cyclase 5	-	gene	overlapping	0	64.7661	76.7094	86.715	83.3121	80.4954	81.359	77.6524	78.4314	35.7553	24.0741	39.6779	59.0161	58.9535	32.2897	65.3118	30.1075	69.2308	59.2949	50.938	65.0794	73.8194	68.287	63.3333	64.5455
ChrNC_037328.1:67765001-67765400	NC_037328.1	67765001	67765400	ADCY5	gene-ADCY5	adenylate cyclase 5	-	gene	overlapping	0	64.9135	70.1923	72.1014	67.8108	80.8806	66.1766	72.4276	75.2941	38.6207	26.6667	28.3929	34.4601	45.2935	34.9015	57.6638	32.9032	64.6154	50.5769	45.1637	67.619	74.4271	68.6111	61.8824	63.4545
ChrNC_037328.1:67765801-67766200	NC_037328.1	67765801	67766200	ADCY5	gene-ADCY5	adenylate cyclase 5	-	gene	overlapping	0	93.4289	88.8571	98.5431	95.9642	90.5308	96.9967	92.7121	92.2222	82.3437	95.8333	93.8392	89.0824	94.9591	95.2976	97.7814	83.6526	98.6111	88.6214	91.7045	95.5882	99.5215	87.4634	98.0769	98.8636
ChrNC_037328.1:67766001-67766400	NC_037328.1	67766001	67766400	ADCY5	gene-ADCY5	adenylate cyclase 5	-	gene	overlapping	0	92.3419	86.6667	95.9936	89.3236	90.4361	98.8636	88.4707	91.5278	78.7562	95.8333	92.345	86.6204	91.4216	92.7097	98.4848	87.2854	94.8232	89.3009	94.4643	92.4632	96.0526	86.2513	98.0769	98.8636
ChrNC_037328.1:67824401-67824800	NC_037328.1	67824401	67824800	LOC112447309	gene-LOC112447309	No description	+	gene	overlapping	0	0.392157	6.12121	3.55556	4.87231	5.74713	14.0538	5.3351	9.03463	2.13333	0.37037	1.04615	1.7037	2.6615	3.55328	6.07937	1.72125	1.33419	1.40351	1.21212	3.33333	4.65909	11	4.27426	4.52381
ChrNC_037328.1:67824601-67825000	NC_037328.1	67824601	67825000	LOC112447309	gene-LOC112447309	No description	+	gene	overlapping	0	0.452489	7.06294	4.10256	5.37376	6.36605	15.9201	5.88116	10.4246	2.46154	0.42735	1.2071	1.53846	3.07096	3.80408	7.01465	1.98605	1.24359	1.61943	1.3986	3.2967	4.65909	11	4.93184	5.21978
ChrNC_037328.1:67828001-67828400	NC_037328.1	67828001	67828400	LOC112447309	gene-LOC112447309	No description	+	gene	overlapping	0	83.2108	97.3913	94.7431	91.5119	96	85.3846	82.3036	84.39	87.1528	82.4013	82.7604	89.0638	86.7857	86.8056	92.3077	94	82.4519	89.8789	91.5303	77.9356	98.2609	78.5912	95.5556	86.875
ChrNC_037328.1:67828201-67828600	NC_037328.1	67828201	67828600	LOC112447309	gene-LOC112447309	No description	+	gene	overlapping	0	95.8333	96.7391	94.5158	98.8506	95	92.5	87.1292	97.7273	97.2222	96.0526	93.75	97.0238	98.5714	100	100	93.75	93.75	98.6322	91.2428	90.8712	98.913	86.5385	100	100
ChrNC_037328.1:67952401-67952800	NC_037328.1	67952401	67952800	HACD2	gene-HACD2	3-hydroxyacyl-CoA dehydratase 2	-	gene	overlapping	0	0	1.11111	0	0	0	0	0	0	0	0	0	0	0.925926	0	0	0	0	0	0	0	0	0	0	0
ChrNC_037328.1:67952601-67953000	NC_037328.1	67952601	67953000	HACD2	gene-HACD2	3-hydroxyacyl-CoA dehydratase 2	-	gene	overlapping	0	2.43056	3.04714	2.1164	2.23945	2.97619	2.35725	2.06349	3.20513	4.9253	3.24074	4.03865	4.67742	6.46897	4.8336	5.22333	5.55556	0.730994	4.81102	2.59259	3.0433	2.52525	3.84615	1.38889	0.724638
ChrNC_037328.1:67952801-67953200	NC_037328.1	67952801	67953200	HACD2	gene-HACD2	3-hydroxyacyl-CoA dehydratase 2	-	gene	downstream	109	12.5467	16.6865	13.2976	13.3466	15.731	17.1233	11.6932	19.238	23.2828	21.3048	22.9444	26.9812	28.5758	25.9054	21.6489	29.0618	9.67757	18.0282	18.5921	19.6451	11.706	8.6238	8.67495	6.6758
ChrNC_037328.1:67953001-67953400	NC_037328.1	67953001	67953400	HACD2	gene-HACD2	3-hydroxyacyl-CoA dehydratase 2	-	gene	downstream	309	37.2273	53.6139	34.5028	41.5492	48.1716	54.0661	35.2222	54.3478	65.2306	66.5393	68.7489	77.3338	75.8374	73.8491	63.3816	80.7439	35.4055	46.3393	58.2381	55.8824	33.5571	68.4028	31.1447	21.5769
ChrNC_037328.1:67953201-67953600	NC_037328.1	67953201	67953600	HACD2	gene-HACD2	3-hydroxyacyl-CoA dehydratase 2	-	gene	downstream	509	47.8261	72.9412	36.1576	54.6957	63.5979	70.291	45.2174	64.3478	80.2299	86.6667	87.7419	93.7931	88.4615	90.2439	84.0114	96.25	50.169	54.8718	75.2286	65.8824	42.4918	68.3333	46.0714	28
ChrNC_037328.1:67963201-67963600	NC_037328.1	67963201	67963600	null					Not found	0	98.4375	99.0596	99.4737	97.1905	97.3354	97.8261	96.7045	98.1061	98	97.2222	92.7577	99.6599	97.9021	96.223	93.3908	99.2424	99.4286	93.439	96.6667	94.2149	100	96.6117	99.2424	98.9899
ChrNC_037328.1:67963401-67963800	NC_037328.1	67963401	67963800	null					Not found	0	98.2143	97.6127	98.0162	96.8852	97.2696	96.1886	96.7411	95.7341	94.4396	93.0736	91.0834	97.5714	97.3626	93.4199	93.0157	96.7857	96.5926	93.885	94.6218	93.1818	99.1304	93.7546	99.3506	99.2064
ChrNC_037328.1:68020201-68020600	NC_037328.1	68020201	68020600	MYLK	gene-MYLK	myosin light chain kinase	-	gene	overlapping	0	97.9167	94.4444	85.1852	92.0635	94.9735	98.3333	98.2456	93.6937	100	94.0315	92.5926	96.875	86.9744	84.3137	93.6937	93.3333	95.8841	100	96.6667	98.4848	95.0794	90.8883	84.7222	93.3333
ChrNC_037328.1:68032401-68032800	NC_037328.1	68032401	68032800	MYLK	gene-MYLK	myosin light chain kinase	-	gene	overlapping	0	82.1476	91.1746	88.8889	89.2425	86.2057	88.1579	84.6814	86.1244	83.9583	90.1786	93.125	90.623	83.75	91.7854	85.0877	85.4018	82.75	92.7868	90.8983	90.6548	82.8322	78.2251	84.1782	86.8389
ChrNC_037328.1:68032601-68033000	NC_037328.1	68032601	68033000	MYLK	gene-MYLK	myosin light chain kinase	-	gene	overlapping	0	78.8903	89.9275	86.6097	87.2563	85.3299	87.9699	81.4312	85.5615	80.5769	89.2857	91.5385	90.4752	80	90.6109	84.4771	82.4176	79.1741	91.5914	89.9634	91.3541	77.6818	74.596	80.527	85.5062
ChrNC_037328.1:68033201-68033600	NC_037328.1	68033201	68033600	MYLK	gene-MYLK	myosin light chain kinase	-	gene	overlapping	0	92.3077	84.5517	86.8027	96.9697	100	90.7143	94.1667	94.7917	80.1075	88.2883	83.908	78.7037	81.4778	78.2051	83.0357	87.6543	91.954	91.8605	77.7778	80	91.6667	86.1111	86.2745	92.7895
ChrNC_037328.1:68033401-68033800	NC_037328.1	68033401	68033800	MYLK	gene-MYLK	myosin light chain kinase	-	gene	overlapping	0	93.2692	81.8348	83.9286	95.3463	95.5357	92.0259	91.875	94.7917	78.8306	87.8378	83.6207	76.6738	69.5505	79.3269	68.4524	89.7792	91.3793	89.4795	78.5256	78.75	90.1786	79.9679	84.7059	87.0395
ChrNC_037328.1:68054601-68055000	NC_037328.1	68054601	68055000	MYLK	gene-MYLK	myosin light chain kinase	-	gene	overlapping	0	95.9164	94.4444	97.5309	97.7636	99.0741	95.9596	97.8315	96.1538	92.7536	93.1034	93.8889	92.4457	95.5729	98.3871	96.2698	99.2424	93.2417	97.4804	94.4669	98.4507	100	88.8889	96.2515	98.2387
ChrNC_037328.1:68054801-68055200	NC_037328.1	68054801	68055200	MYLK	gene-MYLK	myosin light chain kinase	-	gene	overlapping	0	94.5552	94.7917	96.2963	97.9938	100	94.697	96.7473	97.1154	93.4783	93.9655	94.1667	91.306	96.5278	97.4194	95.6614	100	92.2268	98.003	94.8448	98.8232	100	89.7436	98.1963	97.6515
ChrNC_037328.1:68066801-68067200	NC_037328.1	68066801	68067200	MYLK	gene-MYLK	myosin light chain kinase	-	gene	overlapping	0	79.4452	96.875	92.692	93.1274	90.7407	98.8636	92.7778	95.2381	98.5913	94.3548	87	95.6277	90.8051	96.875	98.2955	100	95.586	93.3355	95	100	98.1481	93.8811	97.6562	98.6111
ChrNC_037328.1:68067001-68067400	NC_037328.1	68067001	68067400	MYLK	gene-MYLK	myosin light chain kinase	-	gene	overlapping	0	79.4452	96.875	92.692	93.1274	90.7407	98.8636	92.7778	95.2381	98.5913	94.3548	87	95.6277	90.8051	96.875	98.2955	100	95.586	93.3355	95	100	98.1481	93.8811	97.6562	98.6111
ChrNC_037328.1:68101201-68101600	NC_037328.1	68101201	68101600	MYLK	gene-MYLK	myosin light chain kinase	-	gene	overlapping	0	96.9697	96.7742	99.4792	98.227	97.8628	99.2593	95.7804	97.3118	95.8145	98.3633	94.4728	98.6842	94.4628	97.7105	93.5918	95.2381	94.0231	94.3474	96.5742	96.4976	93.1793	86.4815	96.8762	97.271
ChrNC_037328.1:68101401-68101800	NC_037328.1	68101401	68101800	MYLK	gene-MYLK	myosin light chain kinase	-	gene	overlapping	0	95.4545	98.3871	100	98.4043	97.6562	98.8889	95.0992	96.7742	95.1923	98.1548	97.9592	99.3421	93.895	98.3051	92.8571	95.2381	91.0346	93.183	97.1814	95.8333	89.7689	79.7222	95.3143	95.9064
ChrNC_037328.1:68138001-68138400	NC_037328.1	68138001	68138400	MYLK	gene-MYLK	myosin light chain kinase	-	gene	overlapping	0	97.6331	95.9936	99.7436	98.6661	96.7362	99.1453	95.8566	98.4582	96.9231	97.8462	97.3244	98	97.3959	99.7519	96.3582	95.0549	91.0769	95.7758	95.2564	96.7399	98.4127	91.6993	92.6258	95.9273
ChrNC_037328.1:68138201-68138600	NC_037328.1	68138201	68138600	MYLK	gene-MYLK	myosin light chain kinase	-	gene	overlapping	0	97.8022	96.2798	99.7619	98.4213	96.9693	99.2064	96.1525	98.5684	97.1429	98	97.5155	97.4286	97.2418	97.7696	96.2936	94.8587	91.0649	95.899	95.1984	96.9728	98.5261	91.9036	93.1174	95.8067
ChrNC_037328.1:68565801-68566200	NC_037328.1	68565801	68566200	KALRN	gene-KALRN	kalirin%2C RhoGEF kinase	+	gene	overlapping	0	81.7912	92.5399	88.6167	80.4505	86.2608	87.8612	91.9371	92.6548	87.4675	84.4697	86.4087	86.2403	86.3152	87.977	89.8568	94.8718	63.6109	91.4857	86.7121	90.8591	61.7521	96.6111	80.7458	92.5752
ChrNC_037328.1:68733801-68734200	NC_037328.1	68733801	68734200	KALRN	gene-KALRN	kalirin%2C RhoGEF kinase	+	gene	overlapping	0	92.1569	75.641	81.25	97.4211	94.7368	98.4127	96.4201	100	93.1373	93.7322	89.899	89.6825	89.7436	84.9462	85.9867	95.2381	98.374	96.7297	94.1919	93.3333	88.8889	96.6667	98.1481	93.3333
ChrNC_037328.1:68734001-68734400	NC_037328.1	68734001	68734400	KALRN	gene-KALRN	kalirin%2C RhoGEF kinase	+	gene	overlapping	0	92.6471	80.7692	79.6875	96.8176	96.0526	97.5595	95.3414	100	92.6471	93.4473	87.1212	91.0714	89.6761	88.7097	89.4956	96.4286	96.2164	97.9561	93.3712	92.5	88.3333	96.6667	93.0556	90.8333
ChrNC_037328.1:68974001-68974400	NC_037328.1	68974001	68974400	KALRN	gene-KALRN	kalirin%2C RhoGEF kinase	+	gene	overlapping	0	98.9247	99.187	95.2381	99.1667	98	100	97.7273	97.7778	98.1982	94.6894	98.9583	97.4601	97.3333	99.0196	97.0588	98.9899	96.6127	96.4912	99.0476	100	97.9798	100	97.5367	98.3333
ChrNC_037328.1:68974201-68974600	NC_037328.1	68974201	68974600	KALRN	gene-KALRN	kalirin%2C RhoGEF kinase	+	gene	overlapping	0	98.9247	99.187	95.2381	99.1667	98	100	97.7273	97.7778	98.1982	94.6894	98.9583	97.4601	97.3333	99.0196	97.0588	98.9899	87.7512	96.4912	99.0476	100	97.9798	100	98.9247	98.3333
ChrNC_037328.1:69299001-69299400	NC_037328.1	69299001	69299400	ITGB5	gene-ITGB5	integrin subunit beta 5	-	gene	overlapping	0	98.1481	93.6201	80.9524	96.5278	93.3333	98.3333	96.3235	98	89.2857	87.6335	94.136	92.884	90.4437	94.5312	95.8333	100	86.5497	95.714	90.0417	92.5	89.3382	80.3922	95.1267	98.5507
ChrNC_037328.1:69299201-69299600	NC_037328.1	69299201	69299600	ITGB5	gene-ITGB5	integrin subunit beta 5	-	gene	overlapping	0	98.1481	94.4444	78.4524	95.0463	93.3333	94.7619	96.3235	98	85.7143	86.095	93.2459	89.6552	87.1104	89.8438	93.75	100	77.7262	95.0354	84.8693	89.8684	85.5882	80.3922	89.386	95.504
ChrNC_037328.1:69478601-69479000	NC_037328.1	69478601	69479000	HEG1	gene-HEG1	No description	-	gene	overlapping	0	97.2471	92.8778	94.5455	97.6923	95.1429	98.0952	95.1201	96.5517	97.3333	98.2609	94	90.6207	96.4427	94.6778	97.3123	96.2963	96.4778	96.7965	95	96.6667	96.9165	90	96.3636	93.9035
ChrNC_037328.1:69478801-69479200	NC_037328.1	69478801	69479200	HEG1	gene-HEG1	No description	-	gene	overlapping	0	96.5588	93.4783	93.1818	98.0769	96.4286	97.619	95.2515	96.5517	98.3333	97.8261	93.75	91.6092	96.6403	98.0769	98.913	97.2222	97.383	98.2684	95	95.8333	98.1456	92	100	98.9583
ChrNC_037328.1:69506801-69507200	NC_037328.1	69506801	69507200	null					Not found	0	94.1696	96.4426	97.2593	97.8333	98.3889	96.9792	98.4615	97.3264	91.0752	95.1373	91.8766	97.5	97.8409	94.3212	96.6382	96.859	93.5697	89.9342	92.697	84.2949	91.3684	93.9394	93.5628	90.885
ChrNC_037328.1:69553201-69553600	NC_037328.1	69553201	69553600	SLC12A8	gene-SLC12A8	No description	-	gene	overlapping	0	98.5507	94.7368	94.1176	89.4598	95.6522	90.7407	93.1034	96.4912	94.8718	86.6667	94.3295	95	88.2639	91.7683	83.3333	100	95.2137	97.321	97.2222	95.2381	94.1026	95.5357	97.3162	98.4848
ChrNC_037328.1:69553401-69553800	NC_037328.1	69553401	69553800	SLC12A8	gene-SLC12A8	No description	-	gene	overlapping	0	99.1304	95.8897	93.9706	93.9723	95.4928	89.518	95.3612	96.4912	92.2013	90.0952	93.8391	94.2857	92.5694	92.3127	89.2064	98.5714	96.3282	97.296	90	93.2194	91.8462	86.6518	96.9611	93.9793
ChrNC_037328.1:69559401-69559800	NC_037328.1	69559401	69559800	SLC12A8	gene-SLC12A8	No description	-	gene	overlapping	0	44.0988	74.4253	71.345	64.8205	56	69.5722	55.5556	76.342	73.4804	86.7742	87.4483	89.8872	91.1184	96.265	76.9169	88.9507	37.8524	74.2881	59.9537	67.6638	38.9277	73.6031	81.7727	62.605
ChrNC_037328.1:69666601-69667000	NC_037328.1	69666601	69667000	SLC12A8	gene-SLC12A8	No description	-	gene	overlapping	0	95.8333	96.0256	96.9444	88.435	96.0784	94.1667	97.5355	93.5786	92.6156	86.2726	96.4286	89.8084	90.2778	89.6628	89.7685	96.9697	94.3768	97.8871	93.4061	91.6546	97.096	86.4983	96.6667	96.4896
ChrNC_037328.1:69670601-69671000	NC_037328.1	69670601	69671000	SLC12A8	gene-SLC12A8	No description	-	gene	downstream	280	1.85185	5.78231	3.62138	2.51546	4	3.13712	5.84164	2.8744	7.63889	12.1951	13.5417	9.09703	15.9041	10	5.51948	11.8056	3.76276	3.46514	7.89474	11.5457	7.06522	3.99367	10.7639	1.23138
ChrNC_037328.1:69670801-69671200	NC_037328.1	69670801	69671200	SLC12A8	gene-SLC12A8	No description	-	gene	downstream	480	1.98413	4.96599	5.00392	2.68525	3.93878	5.95514	6.0038	2.6087	10.5476	13.174	15.1786	11.8879	19.7814	11.8367	14.0306	14.881	4.09985	4.42784	19.898	15.0651	9.50418	11.008	11.9912	3.78592
ChrNC_037328.1:69796201-69796600	NC_037328.1	69796201	69796600	ZNF148	gene-ZNF148	zinc finger protein 148	-	gene	overlapping	0	99.0741	98.1467	96.3768	97.491	97.6744	98.1221	98.5185	100	96.9585	94.642	98.0513	98.4533	98.5346	97.4359	98.3333	97.1014	95.3982	98.8788	94.3678	97.619	97.2789	88.5266	96.1715	95.4751
ChrNC_037328.1:69927801-69928200	NC_037328.1	69927801	69928200	SNX4	gene-SNX4	sorting nexin 4	-	gene	overlapping	0	97.5681	91.8427	96.1111	94.3333	97.3585	96.7304	97.5	98.4615	96.2201	97.7778	96.1111	97.552	96.6531	93.3667	97.3333	92.2807	94.5968	95.037	96.1818	98	95.0194	85.4647	89.8095	97.7068
ChrNC_037328.1:69928001-69928400	NC_037328.1	69928001	69928400	SNX4	gene-SNX4	sorting nexin 4	-	gene	overlapping	0	97.5681	91.8427	96.1111	94.3333	97.3585	96.7304	97.5	98.4615	96.2201	97.7778	96.1111	97.552	96.6531	93.3667	97.3333	92.2807	94.5968	95.037	96.1818	98	95.0194	73.2555	89.8095	97.7068
ChrNC_037328.1:70036801-70037200	NC_037328.1	70036801	70037200	OSBPL11	gene-OSBPL11	oxysterol binding protein like 11	-	gene	overlapping	0	98.8095	95.8333	93.5897	92.432	97.2222	100	100	100	98.8095	100	94.6909	99.0196	100	96.9697	100	100	100	94.5736	92.4731	96.0784	97.8495	100	96.1538	98.2456
ChrNC_037328.1:70388801-70389200	NC_037328.1	70388801	70389200	RUBCN	gene-RUBCN	RUN and cysteine rich domain containing beclin 1 interacting protein	+	gene	overlapping	0	76.7094	76.1905	87.3874	91.1039	86.622	77.551	82.0063	80.4548	77.3774	83.3887	80.9524	88.9125	95.098	83.1036	79.8277	71.4286	74.6888	79.9355	58.8889	91.9048	89.3333	87.8788	82.8739	77.866
ChrNC_037328.1:70484801-70485200	NC_037328.1	70484801	70485200	MUC4	gene-MUC4	No description	-	gene	overlapping	0	84.7532	79.0025	85.0038	86.4865	86.3649	89.881	94.1525	93.1034	86.4694	90.5042	93.2927	95.2511	93.4211	95.8168	90.7165	95	76.0424	77.8302	94.6429	82.1835	90.494	74.0196	89.8906	86.25
ChrNC_037328.1:70485001-70485400	NC_037328.1	70485001	70485400	MUC4	gene-MUC4	No description	-	gene	overlapping	0	84.7532	79.0025	85.0038	86.4865	86.3649	89.881	94.1525	93.1034	86.4694	90.5042	93.2927	95.2511	93.4211	95.8168	90.7165	95	76.0424	77.8302	94.6429	82.1835	90.494	74.0196	89.8906	86.25
ChrNC_037328.1:70629201-70629600	NC_037328.1	70629201	70629600	null					Not found	0	91.8182	88.75	90	88.9412	95.1471	92.1053	94.7036	95.5556	91.954	96.6304	95.3333	94.1905	95.6446	92.5	94.9719	88.8889	95.9	95.3538	80.8571	96.3636	96.5714	100	92.9712	95
ChrNC_037328.1:70629401-70629800	NC_037328.1	70629401	70629800	null					Not found	0	90.9091	96.875	91.9643	89.1176	97.0588	94.7368	95.6522	97.2222	95.4981	96.8297	95.8333	93.9286	96.385	92.9688	97.561	94.4444	96.9583	96.5962	78.5714	95.4545	97.5	100	93.1371	95
ChrNC_037328.1:70785801-70786200	NC_037328.1	70785801	70786200	null					Not found	0	50.3709	52	62.5	56.1284	69.697	59.7794	85.6883	78.087	33.1	49.8889	22.0672	42	44.644	16.6667	23.3824	21.3333	49.2676	54.7693	63.1026	58.022	91.2941	44.1919	78.25	75.4545
ChrNC_037328.1:70972801-70973200	NC_037328.1	70972801	70973200	UBXN7	gene-UBXN7	UBX domain protein 7	-	gene	overlapping	0	95.0694	97.7941	95.4167	98.1756	97.4685	98.6919	98.1771	98.9286	95.6764	98.75	96.5517	97.9444	95.9184	96.0882	95.5645	96.0526	96.9558	96.959	95.6897	96	94.769	100	96.6235	98.3259
ChrNC_037328.1:70973001-70973400	NC_037328.1	70973001	70973400	UBXN7	gene-UBXN7	UBX domain protein 7	-	gene	overlapping	0	95.0694	98.0392	95.4167	98.1756	97.4685	98.8373	98.1771	98.9286	95.6764	98.8889	96.5517	97.9444	95.9184	96.0882	95.5645	96.0526	96.9558	96.959	96.1686	96	94.769	100	96.6235	98.3259
ChrNC_037328.1:70986401-70986800	NC_037328.1	70986401	70986800	UBXN7	gene-UBXN7	UBX domain protein 7	-	gene	overlapping	0	0	0	0.243902	0	0	0	0	0.540541	0.277778	0	0	0	0	0	0	0	0.222222	0	0	0.434783	0	0	0	0
ChrNC_037328.1:70986601-70987000	NC_037328.1	70986601	70987000	UBXN7	gene-UBXN7	UBX domain protein 7	-	gene	overlapping	0	0.326797	0	0.143472	0.210084	0	0	0	0.317965	0.326797	0	0	0	0.154799	0.13369	0.168067	0.255754	0.130719	0	0	0.736147	0	0	0	0.373577
ChrNC_037328.1:70986801-70987200	NC_037328.1	70986801	70987200	UBXN7	gene-UBXN7	UBX domain protein 7	-	gene	overlapping	0	0.793651	0	0	0.223214	0	0	0	0	0.396825	0	0	0	0.37594	0.324675	0.408163	0.621118	0	0	0	1.16667	0	0	0	0.907258
ChrNC_037328.1:71013601-71014000	NC_037328.1	71013601	71014000	null					Not found	0	26.3554	9.87442	20.7764	19.2111	19.7227	21.6383	10.961	11.1169	11.2193	5.02345	6.12471	9.6722	8.30484	3.21338	7.71761	2.95513	6.70146	5.34188	4.10417	4.79303	9.02842	16.5584	3.57143	24.7551
ChrNC_037328.1:71013801-71014200	NC_037328.1	71013801	71014200	null					Not found	0	30.0299	16.7478	21.6176	23.7485	25.0037	13.9459	11.0277	11.0087	8.08081	4.53255	8.05648	15.5874	7.18819	4.61761	4.24072	4.0572	5.83584	2.97563	2.18803	5.07716	13.3144	6.58009	5.9648	23.8239
ChrNC_037328.1:71183601-71184000	NC_037328.1	71183601	71184000	LOC112447342	gene-LOC112447342	No description	+	gene	overlapping	0	87.8889	92.9825	91.358	98.0952	94.1315	81.9444	97.619	97.3333	66.6667	89.1282	80.7843	84.9673	83.8384	93.9394	83.3333	94.8718	92.5697	95.1587	83.3333	100	92.8571	81.6667	78.916	98.9247
ChrNC_037328.1:71194801-71195200	NC_037328.1	71194801	71195200	null					Not found	0	83.9286	83.7209	83.3333	84.6358	80.2738	84.5148	89.0805	88.4058	55.4159	55.3459	28.8462	42.0305	37.5	24.3781	50	22.8164	81.6204	84.4473	56.058	76.5278	92.4373	71.9753	86.3095	83.9506
ChrNC_037328.1:71195001-71195400	NC_037328.1	71195001	71195400	null					Not found	0	83.9286	83.7209	83.3333	84.6358	80.2738	84.5148	89.0805	88.4058	55.4159	55.3459	28.8462	42.0305	37.5	24.3781	50	22.8164	81.6204	84.4473	56.058	76.5278	92.4373	71.9753	86.3095	83.9506
ChrNC_037328.1:71217201-71217600	NC_037328.1	71217201	71217600	null					Not found	0	97.9167	93.0959	94.2181	94.4378	95.9275	97.6314	97.679	92.2142	90.4708	92.7489	92.2321	89.6366	91.0488	94.0446	90.8227	93.4531	97.3258	91.6558	86.9841	90.404	100	90.8023	94.5964	91.4285
ChrNC_037328.1:71217401-71217800	NC_037328.1	71217401	71217800	null					Not found	0	98.0769	92.1834	92.5617	93.9294	94.57	96.8174	97.443	89.6189	89.7899	90.8369	90.4762	88.645	88.5859	92.8865	90.1369	92.0839	97.1591	89.2911	82.2619	87.2054	100	87.7364	94.5496	92.08
ChrNC_037328.1:71220601-71221000	NC_037328.1	71220601	71221000	null					Not found	0	88.9796	92.8571	90.9774	98.4694	93.6147	86.1905	90.8425	92.381	86.2434	92.1429	86.7725	94.5495	92.1927	90.2256	90	92.2078	89.5412	91.533	83.8095	97.449	95.7983	89.2857	90.7834	88.3194
ChrNC_037328.1:71220801-71221200	NC_037328.1	71220801	71221200	CEP19	gene-CEP19	centrosomal protein 19	-	gene	upstream	1830	89.2542	93.1548	90.1316	98.6607	93.6147	87.5134	91.3293	92.5	84.838	91.25	86.2708	93.1475	92.5872	90.2569	90	93.1818	88.6611	91.7391	83.9103	95.5357	94.6931	89.9671	91.3105	90.5095
ChrNC_037328.1:71293201-71293600	NC_037328.1	71293201	71293600	PAK2	gene-PAK2	p21 (RAC1) activated kinase 2	+	gene	overlapping	0	98.5507	98.0375	94.7037	96.019	98.3333	98.2456	96.7213	98.0518	100	98.9583	97.0531	93.1122	97.1676	100	96.2579	97.619	93.2805	99.4536	94.2857	98.8506	95.9596	86.8132	96.9697	92.3077
ChrNC_037328.1:71293401-71293800	NC_037328.1	71293401	71293800	PAK2	gene-PAK2	p21 (RAC1) activated kinase 2	+	gene	overlapping	0	100	97.0274	94.7037	96.9994	98.3333	98.2456	94.4614	99.359	100	97.2917	96.8254	93.6395	97.1676	100	95.7619	97.619	92.7415	100	91.9048	98.8506	100	89.2399	96.9697	91.7213
ChrNC_037328.1:71474001-71474400	NC_037328.1	71474001	71474400	null					Not found	0	95.3226	91.8333	91.7298	92.8991	94.2308	95.8333	94.8276	89.5833	89.8438	91.6667	93.75	85.6719	88.7931	94.0741	92.933	88.0952	94.1923	95.2091	93.4753	91.4773	97.5	61.9048	96.3675	91.917
ChrNC_037328.1:71649801-71650200	NC_037328.1	71649801	71650200	DLG1	gene-DLG1	No description	-	gene	overlapping	0	97.1429	98.7578	98.0952	99.2219	99.0476	99.2481	99.2064	100	98.9011	99.3506	95.9762	99.0476	98.3077	98.9011	99.2481	98.0952	92.6882	92.8161	99.0476	99.3197	85.7143	72.449	93.5191	99.4505
ChrNC_037328.1:71650001-71650400	NC_037328.1	71650001	71650400	DLG1	gene-DLG1	No description	-	gene	overlapping	0	98.3114	98.5772	97.4752	99.3094	99.4444	97.9211	98.5164	92.1875	99.359	98.5795	97.2932	99.0972	99.0536	98.5354	100	90.4948	93.6919	96.6002	98.75	99.6032	90.3344	64.7567	94.9441	91.6248
ChrNC_037328.1:71780801-71781200	NC_037328.1	71780801	71781200	DLG1	gene-DLG1	No description	-	gene	overlapping	0	0.340136	0	0	0	0.446429	0.571429	0	0	1.5873	0.549451	1.33929	0.3861	0.952381	0.840336	1.67984	0	0	2.00893	0	0.510204	0.420168	0	0	0.476191
ChrNC_037328.1:71851201-71851600	NC_037328.1	71851201	71851600	null					Not found	0	34.9227	37.973	41.4141	50.4476	47.4926	28.7888	53.9714	33.4517	31.8452	17.8291	14.5802	13.0571	16.4189	7.71052	30.4982	14.5299	86.1617	65.1683	25.1767	43.378	78.7506	26.6667	58.2909	81.0514
ChrNC_037328.1:71851401-71851800	NC_037328.1	71851401	71851800	null					Not found	0	35.5072	30.2211	44.1919	43.2839	53.5657	25.1951	49.9606	29.6366	26.0714	17.195	12.0066	11.1752	18.2396	8.75513	30.8878	8.78205	85.1201	70.3458	22.5806	46.1183	80.2304	26.6667	55.0363	80.2875
ChrNC_037328.1:71948201-71948600	NC_037328.1	71948201	71948600	null					Not found	0	79.6841	83.2883	72.8879	92	78.5639	85.5942	88.6154	90.6667	94.9275	91.3131	80.5556	87.3448	75.9269	92.904	91.0476	92.4242	71.8678	76.3337	51.2124	53.9683	86.1284	35.7971	73.3851	90.2617
ChrNC_037328.1:71948401-71948800	NC_037328.1	71948401	71948800	null					Not found	0	79.5613	83.2883	73.2399	90	78.5639	86.48	85.5128	90.6667	94.9275	91.3131	80.5556	87.9388	78.5502	94.0866	92.5397	92.4242	71.8678	76.7693	51.2124	53.9683	86.1284	35.7971	73.3851	91.8848
ChrNC_037328.1:72002601-72003000	NC_037328.1	72002601	72003000	BDH1	gene-BDH1	3-hydroxybutyrate dehydrogenase 1	-	gene	downstream	1987	98.75	96.5714	96.8333	95.569	99.2857	99.0476	98.4615	100	96.7742	94.7957	97.1429	95.7143	96.3636	97.5735	98.7993	97.4395	94.301	97.012	95.5411	99.0909	100	84.7619	95.3846	93.7402
ChrNC_037328.1:72002801-72003200	NC_037328.1	72002801	72003200	null					Not found	0	98.4375	97.5	96.0417	94.9158	99.1071	98.8095	99.359	100	95.9677	93.4946	96.4286	97.3214	95.4545	96.9669	98.4991	96.7994	94.6004	96.265	95.9416	98.8636	100	88.0952	94.2308	93.6458
ChrNC_037328.1:72129201-72129600	NC_037328.1	72129201	72129600	null					Not found	0	95.2941	91.6667	85.7143	96.6917	97.6074	94.1282	99.1667	95.1515	98.4615	94.1667	98.9189	94.7222	99.5833	96.6667	97.7319	94	81.8611	94.5777	94.529	90	83.2621	90.8929	90.0877	99.4737
ChrNC_037328.1:72275201-72275600	NC_037328.1	72275201	72275600	null					Not found	0	96.9426	89.6552	86.652	92.381	96.5583	98.3516	90.0114	97.1429	96.9925	96.7533	95.2381	94.3304	98.7755	98.6607	96.7558	98.8095	93.819	95.2806	83.3407	89.4762	97.0779	85.7143	80.2362	91.1584
ChrNC_037328.1:72275401-72275800	NC_037328.1	72275401	72275800	null					Not found	0	97.7904	93.0378	88.8087	93.8425	96.9885	97.8144	90.5524	96.5385	96.6776	97.1591	95.5357	95.0391	99.2517	98.8281	97.1613	98.9583	94.2345	94.595	91.7989	89.2917	97.0755	85.8333	86.4541	91.2636
ChrNC_037328.1:72329801-72330200	NC_037328.1	72329801	72330200	XXYLT1	gene-XXYLT1	xyloside xylosyltransferase 1	+	gene	overlapping	0	91.1726	79.932	97.3765	92.4781	90.9091	86.603	87.5842	80.3571	84.0212	81.3691	79.7047	84.7013	72.8715	83.4346	79.3103	83.3333	85.766	81.9954	86.0606	80	80	90.303	77.8621	74.5538
ChrNC_037328.1:72416801-72417200	NC_037328.1	72416801	72417200	XXYLT1	gene-XXYLT1	xyloside xylosyltransferase 1	+	gene	overlapping	0	94.6429	73.3333	73.5294	67.3763	75	87.3993	86.4583	85.6667	75.8929	78.125	61.7818	69.8276	81.0345	79.136	77.2727	83.0357	89.6104	83.3333	82.7485	90.3846	89.0476	83.3333	86.4583	94.9342
ChrNC_037328.1:72417001-72417400	NC_037328.1	72417001	72417400	XXYLT1	gene-XXYLT1	xyloside xylosyltransferase 1	+	gene	overlapping	0	94.6429	73.3333	73.5294	67.3763	75	87.3993	86.4583	85.6667	75.8929	78.125	61.7818	69.8276	81.0345	79.136	77.2727	83.0357	89.6104	83.3333	82.7485	90.3846	89.0476	83.3333	86.4583	94.9342
ChrNC_037328.1:72603801-72604200	NC_037328.1	72603801	72604200	null					Not found	0	16.6667	45	44.4444	38.0435	20.7456	57.8571	47.3684	70.625	61.7893	33.6905	70.1219	84.7844	67	83.3333	71.5909	53.3333	16.6667	32.9699	47.7273	36.5385	37.3397	53.1593	38.3628	26.6827
ChrNC_037328.1:72604001-72604400	NC_037328.1	72604001	72604400	null					Not found	0	28.9422	47.8519	48.7654	41.7747	31.4425	53.6508	44.5684	71.3248	69.5712	45.5291	75.9495	82.8671	72.3517	88.1481	73.5859	68.1627	12.7323	33.4638	48.4848	35.641	44.8664	48.7441	38.4558	30.4718
ChrNC_037328.1:72604201-72604600	NC_037328.1	72604201	72604600	null					Not found	0	45.2062	45.8333	50.4409	48.1176	43.5897	50.6611	38.7935	61.629	69.887	63.1944	78.1175	78.3889	77.254	90.1314	76.6883	78.4096	11.8609	33.251	46.5964	42.735	55.042	56.9388	35.7848	41.3752
ChrNC_037328.1:72604401-72604800	NC_037328.1	72604401	72604800	null					Not found	0	53.2609	40.4583	48.2143	52.3148	48.0769	51.1304	34.375	48.8095	62.5	73.4375	75	74.7083	78.0303	87.7957	78.5714	76.3889	14.7059	32.4911	43.4783	52.5	55.1471	67.5	32.3529	51.2153
ChrNC_037328.1:72860001-72860400	NC_037328.1	72860001	72860400	FAM43A	gene-FAM43A	No description	-	gene	upstream	229	97.7778	75.9073	81.0606	86.0345	92.7674	86.879	92.3346	91.6667	82.4747	83.6257	81.3836	82.3367	85.9294	75.0081	80.4739	83.0809	95.937	93.7422	88.0443	93.2288	92.3117	91.2019	91.788	98.2553
ChrNC_037328.1:72860201-72860600	NC_037328.1	72860201	72860600	FAM43A	gene-FAM43A	No description	-	gene	upstream	29	98.3333	79.6875	92.0455	92.5	93.7808	93.2301	96.6414	95.8333	88.064	90.9413	87.7731	88.2486	90.8259	82.6734	90.1552	91.8627	96.4259	93.853	93.7808	95.2485	94.6259	89.0756	92.4451	100
ChrNC_037328.1:72862801-72863200	NC_037328.1	72862801	72863200	FAM43A	gene-FAM43A	No description	-	gene	overlapping	0	0.35461	0.757576	1.11111	0	0	0.438596	1.65359	0.406504	1.25	0	0.595238	1.42857	0.520833	0.333333	0.666667	1.38889	0	0.694444	0.793651	0.925926	0	0	1.13027	0.980392
ChrNC_037328.1:72863001-72863400	NC_037328.1	72863001	72863400	FAM43A	gene-FAM43A	No description	-	gene	overlapping	0	0.531915	1.13636	0	0	0	0	1.48039	0.609756	1.875	0	0.892857	1.42857	0.78125	0	1	2.08333	0	1.04167	1.19048	1.38889	0	0	0.833333	1.47059
ChrNC_037328.1:72876801-72877200	NC_037328.1	72876801	72877200	LSG1	gene-LSG1	large 60S subunit nuclear export GTPase 1	+	gene	downstream	236	0	0	0	0.26455	0	0	0	0	0	0	0.568182	0	0	0	0	0	0.540541	0	0	0	0	0	0	0
ChrNC_037328.1:72877001-72877400	NC_037328.1	72877001	72877400	LSG1	gene-LSG1	large 60S subunit nuclear export GTPase 1	+	gene	downstream	36	0	0	0	0.10352	0	0	0	0	0	0	0.284091	0	0	0.146628	0	0	0.51308	0	0	0	0	0	0	0
ChrNC_037328.1:72877201-72877600	NC_037328.1	72877201	72877600	LSG1	gene-LSG1	large 60S subunit nuclear export GTPase 1	+	gene	overlapping	0	0.476191	0	0	0	0	0	0.408163	0	0	0	0.151515	0.717172	0	0.189753	0	0.42735	0.326797	0	0	0	0	0.483092	0	0
ChrNC_037328.1:72887601-72888000	NC_037328.1	72887601	72888000	LSG1	gene-LSG1	large 60S subunit nuclear export GTPase 1	+	gene	overlapping	0	98.7654	93.7411	100	96.9841	93.9438	95.7265	95.6522	96.9697	98.0392	94.9755	98.5926	95.0617	97.2222	97.2222	98.6111	94.8718	93.1267	97.597	98.0672	90.9579	98.089	92.7249	94.0256	95.1499
ChrNC_037328.1:72938601-72939000	NC_037328.1	72938601	72939000	TMEM44	gene-TMEM44	transmembrane protein 44	+	gene	overlapping	0	86.9565	83.3333	82.1338	77.7462	97.2222	79.2793	82.3545	75.3086	78.2828	77.2727	81.1492	75.7546	96.124	80	76.6453	80	75.6827	80.5556	84.6154	79.6296	97.4834	77.7778	78.1609	83.3333
ChrNC_037328.1:72938801-72939200	NC_037328.1	72938801	72939200	TMEM44	gene-TMEM44	transmembrane protein 44	+	gene	overlapping	0	86.9565	83.3333	80.3788	77.7462	97.2222	79.2793	82.3545	75.3086	78.2828	77.2727	81.1492	75.7546	96.124	80	76.6453	80	75.6827	80.5556	84.6154	79.6296	97.4834	77.7778	78.1609	83.3333
ChrNC_037328.1:73004801-73005200	NC_037328.1	73004801	73005200	LOC104970894	gene-LOC104970894	No description	-	gene	upstream	1986	76.6934	65	71.25	86.9892	81.444	73.2708	76.6949	73.7648	55.8007	67.1875	50.0992	58.9912	36.6959	50.349	70.2278	49.881	87.5237	73.9279	61.5385	64.7727	87.0476	58.1154	89.1092	87.2901
ChrNC_037328.1:73005001-73005400	NC_037328.1	73005001	73005400	LOC104970894	gene-LOC104970894	No description	-	gene	upstream	1786	89.6429	79.5294	85	90.7957	88.3554	88.1083	88.9538	85.1581	80.4453	84.375	76.4683	78.8596	69.9415	75.0177	83.9532	73.2857	92.5158	86.312	80.7972	84.0693	91.0661	81.3658	92.6207	93.9352
ChrNC_037328.1:73005201-73005600	NC_037328.1	73005201	73005600	LOC104970894	gene-LOC104970894	No description	-	gene	upstream	1586	98.2759	89.2157	94.1667	93.3333	92.963	98	97.1264	92.7536	96.875	95.8333	94.0476	92.1053	92.1053	91.4634	93.1034	88.8889	95.8439	94.5682	93.6364	96.9336	93.7452	96.8661	94.9617	98.3652
ChrNC_037328.1:73143601-73144000	NC_037328.1	73143601	73144000	null					Not found	0	97.6562	97.5	100	96.2458	95.1201	97.2785	96.1538	98	84.3874	96.521	86.7176	88.6147	88.6667	95.7759	83.5434	95.5882	97.5379	96.9231	88.6905	93.75	95.6667	93.7209	95.1647	96.1538
ChrNC_037328.1:73143801-73144200	NC_037328.1	73143801	73144200	null					Not found	0	96.875	98.3333	100	96.8438	97.6601	97.2973	94.8718	98.8889	86.4295	97.1429	91.0621	91.4286	92	96.6667	94.6237	96.0784	100	98.7179	94.4445	98.6111	98.6667	94.6581	98.9583	96.1538
ChrNC_037328.1:73149201-73149600	NC_037328.1	73149201	73149600	null					Not found	0	97.0962	95.1579	93.5897	96.5118	98.2281	96.8987	99.2481	95.0321	90.7819	94.8864	93.241	93.0921	90	96.0317	92.7644	95.8333	95.4105	98.0737	95.4435	86.7341	97.903	87.4444	97.3329	91.4829
ChrNC_037328.1:73149401-73149800	NC_037328.1	73149401	73149800	null					Not found	0	96.7692	97.3684	94.0171	94.5455	97.6375	95.8649	98.9974	94.6581	90.6722	93.1818	92.9487	93.2895	87.3333	95.2381	91.7307	94.4444	94.3858	94.709	93.9247	88.1944	98.2456	83.2593	96.4438	91.3105
ChrNC_037328.1:73271601-73272000	NC_037328.1	73271601	73272000	null					Not found	0	64.2857	67.375	60	68.9655	88.9881	58.75	71.5116	80	61.2903	60.4231	39.2857	68.5484	74.2424	70.5882	58.7474	60.7143	82.3611	64.2857	77.4892	78.5714	91.1765	66.1765	63.75	73.2143
ChrNC_037328.1:73271801-73272200	NC_037328.1	73271801	73272200	null					Not found	0	69.0476	73.5833	65.3333	70.977	91.4683	65.8333	77.5282	85	67.2043	66.5641	49.2064	72.043	77.7778	78.4314	67.574	67.8571	86.5741	70	70.0866	83.3333	92.1569	75.4902	71.6667	80.9524
ChrNC_037328.1:73336601-73337000	NC_037328.1	73336601	73337000	null					Not found	0	97.5	99.4872	99	98.7879	95.7281	97.1429	99.0238	97.3684	95.6794	96.3548	94.1277	96.1801	96.4	98.7234	90.8333	95.6851	93.5431	97.1429	93.6923	98.2576	98.8235	96.8182	99.2	97.1861
ChrNC_037328.1:73336801-73337200	NC_037328.1	73336801	73337200	null					Not found	0	96.875	99.359	98.75	100	95.2851	96.4286	98.7798	98.6842	94.5993	96.7949	93.4409	95.6349	95.5	98.4043	90.625	95.6481	95.9611	98.5714	97.1154	98.8636	99.2647	100	99	98.8636
ChrNC_037328.1:73360401-73360800	NC_037328.1	73360401	73360800	HES1	gene-HES1	hes family bHLH transcription factor 1	-	gene	upstream	1974	10.3684	8.46939	4.87013	11.46	7.14286	15.1361	7.4359	5.98935	0.980392	3.03571	7.9912	3.1746	2.59259	4	10.3776	2.85714	0	4.30561	4.93197	4.67033	2.5	3.33333	3.6502	5.74876
ChrNC_037328.1:73360601-73361000	NC_037328.1	73360601	73361000	HES1	gene-HES1	hes family bHLH transcription factor 1	-	gene	upstream	1774	31.8135	46.8737	37.6027	43.025	38.3464	44.5025	27.6987	32.7544	30.4459	44.1382	50.0445	50.4716	39.3859	48.3122	38.3497	41.4902	15.2659	23.9728	42.2326	35.6998	13.3899	25.8509	36.9486	18.3108
ChrNC_037328.1:73360801-73361200	NC_037328.1	73360801	73361200	HES1	gene-HES1	hes family bHLH transcription factor 1	-	gene	upstream	1574	36.5408	57.8157	47.4984	50.8839	47.7951	50.9656	34.0437	41.792	42.8193	57.4157	61.0662	65.036	53.2056	61.695	46.1302	55.2435	23.626	31.1763	52.4741	45.745	18.1914	33.4957	45.9543	23.739
ChrNC_037328.1:73364801-73365200	NC_037328.1	73364801	73365200	HES1	gene-HES1	hes family bHLH transcription factor 1	-	gene	overlapping	0	0.403226	0	1.5873	0	0	1.911	0.793651	1.64474	0.885501	0	0.367647	0	0.390625	0.149031	2.28979	0	0.735294	1.2987	0	6.57328	1.40939	0	0	0.787815
ChrNC_037328.1:73365001-73365400	NC_037328.1	73365001	73365400	HES1	gene-HES1	hes family bHLH transcription factor 1	-	gene	overlapping	0	0.537634	0	1.5873	0	0	0.955501	0.396825	0.438596	1.76685	0.462963	0.490196	0	0.520833	0.551002	3.64114	0	0.980392	0	0	3.28664	3.6649	0	0	0.595238
ChrNC_037328.1:73365201-73365600	NC_037328.1	73365201	73365600	HES1	gene-HES1	hes family bHLH transcription factor 1	-	gene	overlapping	0	0	0	2.72109	0	0	0	0	0	0.438596	1.11111	0	0	0	0.551282	1.5251	0	0	0.896686	0	0	1.07143	0	0	0.5
ChrNC_037328.1:73377601-73378000	NC_037328.1	73377601	73378000	null					Not found	0	98.2456	95.6796	94.7882	96.9088	98.4127	97.5769	95.6349	100	94.6078	92.1569	94.0546	93.0357	95.9644	94.9784	92.6111	97.619	93.406	97.1316	94.8526	95.6028	98.4375	81.6964	98.6111	97.1264
ChrNC_037328.1:73377801-73378200	NC_037328.1	73377801	73378200	null					Not found	0	97.3684	98.8636	93.2692	97.151	100	96.1538	94.6429	100	96.3989	95.5882	96.2963	94.1667	96.8085	93.5714	93.9167	100	95.1923	97.5266	94.9135	97.7273	97.9167	85.0446	100	99.1379
ChrNC_037328.1:73463001-73463400	NC_037328.1	73463001	73463400	null					Not found	0	45.7143	44.4444	33.3333	66.9377	46.8894	23.3831	56.25	45.2381	30.3448	36.6614	23.2704	11.828	33.3333	13.8095	34.7619	34.6032	84.6122	65	33.756	39.7436	66.2257	42.3675	73.2417	75.8991
ChrNC_037328.1:73463201-73463600	NC_037328.1	73463201	73463600	null					Not found	0	51.4286	48.0769	42.6471	70.935	50.0319	28.4748	59.7656	53.5714	34.8276	43.7241	35.8491	20.1613	40.5	17.6035	39.2532	41.9246	86.8967	71.875	43.4988	51.8077	74.6693	51.4185	79.3878	79.4244
ChrNC_037328.1:73523001-73523400	NC_037328.1	73523001	73523400	null					Not found	0	27.1364	34.1958	22.0238	21.8846	25.3968	12.6984	30.4348	6.66667	28.5714	35.4167	26.8326	16.6667	44.375	20.5435	30.5526	33.9601	18.4848	27.5847	17.8436	36.3636	31.0096	33.0303	39.4771	22.4719
ChrNC_037328.1:73523201-73523600	NC_037328.1	73523201	73523600	null					Not found	0	26.7576	28.7879	16.4583	23.0226	31.2069	21.4286	26.087	16	26.9841	34.375	37.9059	27.9928	45.2778	35.6773	31.8035	39.8775	24.5791	34.8241	30.0748	34.0909	35.5057	34.4345	40.8431	38.7623
ChrNC_037328.1:73523401-73523800	NC_037328.1	73523401	73523800	null					Not found	0	25.7143	16.6667	12.5	23.8095	37.0169	30.1587	21.7391	25.3333	25.3968	33.3333	45.8155	39.319	37.5	44.3252	34.246	47.0588	32.197	42.0635	43.7276	31.8182	37.5	35.8388	45.7029	50.3983
ChrNC_037328.1:73766801-73767200	NC_037328.1	73766801	73767200	null					Not found	0	97.9133	96.5942	98.6667	98.0653	99.1228	97.0833	98.0392	98.2219	84.3636	91.6667	87.641	89.5604	83.4488	81.6747	86.2626	91.8803	88.1941	97.5653	95.2381	98.7868	95.4177	77.3551	98.6797	97.7879
ChrNC_037328.1:73898001-73898400	NC_037328.1	73898001	73898400	ATP13A4	gene-ATP13A4	No description	+	gene	overlapping	0	96.8706	95.045	98.8372	97.0744	96.1538	96.7949	97.6028	98.6111	96.0317	96.875	89.5833	88.0237	89.9306	91.8519	92.5926	96.2121	94.634	95.5071	89.8585	94.4444	96.25	78.5354	85.5263	91.6132
ChrNC_037328.1:73898201-73898600	NC_037328.1	73898201	73898600	ATP13A4	gene-ATP13A4	No description	+	gene	overlapping	0	96.8706	95.045	98.8372	97.0744	96.1538	96.7949	97.6028	98.6111	96.0317	96.875	89.5833	88.0237	89.9306	91.8519	92.5926	96.2121	94.634	95.5071	89.8585	94.4444	96.25	78.5354	85.5263	91.6132
ChrNC_037328.1:74062801-74063200	NC_037328.1	74062801	74063200	ATP13A5	gene-ATP13A5	No description	+	gene	overlapping	0	98.5241	97.3773	97.8438	98.3205	94.7985	98.2507	96.0838	99.2481	98.3058	94.5263	94.3278	96.4419	95.9503	96.3779	96.6725	97.4561	97.8769	98.7517	93.1363	94.8278	97.4549	97.1805	94.1073	98.391
ChrNC_037328.1:74063001-74063400	NC_037328.1	74063001	74063400	ATP13A5	gene-ATP13A5	No description	+	gene	overlapping	0	99.4169	97.3773	98.7762	98.8771	95.5128	98.8338	95.7224	99.2481	99.6216	96.6169	96.7648	97.1445	95.7505	96.8463	96.3005	97.9474	98.5681	98.5385	93.5027	93.2405	95.3081	97.1429	94.1073	98.8519
ChrNC_037328.1:74205401-74205800	NC_037328.1	74205401	74205800	null					Not found	0	79.5875	80.7292	83.5979	90.9259	97.3398	80.8081	78.5119	87.0833	80.5288	77.9861	82.5238	95.4286	96.4646	76.6322	83.4364	98.8889	79.277	82.2596	72.0787	93.8462	96.7535	84.9532	94.5803	87.1926
ChrNC_037328.1:74205601-74206000	NC_037328.1	74205601	74206000	null					Not found	0	73.8636	72.6562	76.7857	91.0667	97.9354	72.7273	71.4286	79.3056	73.6779	71.6667	75.7857	97.1429	97.2727	70	76.9143	98.1481	73.75	73.0451	72.0466	94.8718	96.6009	88.5185	96.9697	84.8889
ChrNC_037328.1:74488801-74489200	NC_037328.1	74488801	74489200	MB21D2	gene-MB21D2	Mab-21 domain containing 2	+	gene	overlapping	0	0	0	0.793651	1.14286	0	0	0	0	0	0	0	0	0	1.78571	0	0	0	0	0	0	0	0	0	0
ChrNC_037328.1:74489001-74489400	NC_037328.1	74489001	74489400	MB21D2	gene-MB21D2	Mab-21 domain containing 2	+	gene	overlapping	0	0	0.740741	0.617284	0.888889	0	0	0	0.50505	0	0	0	0	0	2.08333	0	0	0	0	0	0	0	0	0	0
ChrNC_037328.1:74565801-74566200	NC_037328.1	74565801	74566200	MB21D2	gene-MB21D2	Mab-21 domain containing 2	+	gene	overlapping	0	60.625	69.1905	66.2869	67.7542	63.0473	80.7174	74.8214	70.7378	59.199	70.3796	50.7736	58.771	55.6349	61.1263	65.0508	65.2366	72.3738	80.9644	55.947	71.8067	93.1283	66.2917	76.9721	87.201
ChrNC_037328.1:74675001-74675400	NC_037328.1	74675001	74675400	FGF12	gene-FGF12	fibroblast growth factor 12	+	gene	downstream	441	7.29167	11.6263	13.2308	7.28397	9.46387	14.0458	14.8718	6.89655	25	20.4301	18.5581	15.9091	14.1008	23.8013	9.68548	11.1111	2.51572	11.1111	26.0131	17.28	4.85009	23.8095	16.6667	6.38875
ChrNC_037328.1:74675201-74675600	NC_037328.1	74675201	74675600	FGF12	gene-FGF12	fibroblast growth factor 12	+	gene	downstream	241	5.72917	8.20341	10.855	7.12464	8.20155	11.711	14.7049	5.74713	15.1042	15	13.4355	10.303	12.2263	19.7181	9.49547	10.1852	2.29953	6.60558	14.8584	8.88761	7.18695	15.6803	12.2522	4.70585
ChrNC_037328.1:74675401-74675800	NC_037328.1	74675401	74675800	FGF12	gene-FGF12	fibroblast growth factor 12	+	gene	downstream	41	4.16667	4.94176	2.66256	2.09756	6.12825	1.75803	3.29407	0.862069	1.9381	9.78495	7.85714	7.5	4.55644	6.65655	8.00325	9.25926	2.08333	1.91418	3.7037	1.62338	9.52381	9.58333	8.60991	1.32437
ChrNC_037328.1:74726001-74726400	NC_037328.1	74726001	74726400	FGF12	gene-FGF12	fibroblast growth factor 12	+	gene	overlapping	0	97.4242	97.7737	95.1814	98.7705	97.0588	98.1183	99.0231	95.1863	93.6652	94.6892	94.1382	95.8075	89.6552	93.6203	95.7857	97.9494	97.4478	91.3788	89.3265	98.2143	96.0784	91.2679	91.0818	96.4286
ChrNC_037328.1:74726201-74726600	NC_037328.1	74726201	74726600	FGF12	gene-FGF12	fibroblast growth factor 12	+	gene	overlapping	0	96.6077	96.8795	93.4978	97.2536	94.5701	97.4253	98.2526	94.8223	91.8372	94.9434	91.9686	93.8952	85.0575	92.189	92.4725	96.0659	96.1441	91.7634	88.4762	93.1743	94.5701	89.6996	93.2138	93.8406
ChrNC_037328.1:74850201-74850600	NC_037328.1	74850201	74850600	FGF12	gene-FGF12	fibroblast growth factor 12	+	gene	overlapping	0	95.7792	96.6458	97.1748	98.2878	95.8782	96.5506	98.2914	98.9617	97.438	96.1905	97.764	94.7368	96.0886	95.2156	96.3564	99.5868	91.4638	91.688	91.5272	92.2529	97.927	94.2857	98.7407	96.3029
ChrNC_037328.1:74850401-74850800	NC_037328.1	74850401	74850800	FGF12	gene-FGF12	fibroblast growth factor 12	+	gene	overlapping	0	97.1429	98	98.4	99.0244	99.3939	96.6667	99.5745	98.1602	98	97.3333	98.6364	98.9474	98.8235	98.9744	95.5556	100	93.4393	95.3488	93.9524	90.8333	97.6615	92.8571	99.0476	98.5714
ChrNC_037328.1:74875801-74876200	NC_037328.1	74875801	74876200	FGF12	gene-FGF12	fibroblast growth factor 12	+	gene	overlapping	0	4.6073	13.2591	8.33333	7.97331	8.93267	9.42377	6.96935	8.73806	6.21978	6.934	6.78879	15.1261	7.62538	14.6998	11.5059	12.2511	6.70905	8.73421	7.66807	2.85714	4.62637	5.54575	6.67904	8.78752
ChrNC_037328.1:74876001-74876400	NC_037328.1	74876001	74876400	FGF12	gene-FGF12	fibroblast growth factor 12	+	gene	overlapping	0	2.10944	11.1342	3.62103	2.59796	3.25899	5.86096	3.24623	3.28532	4.8663	7.54386	2.43235	6.98529	4.45773	11.4493	4.63302	5.48485	2.79832	3.00636	4.85294	0.555556	2.24476	5.18939	0.909091	2.71377
ChrNC_037328.1:75002601-75003000	NC_037328.1	75002601	75003000	FGF12	gene-FGF12	fibroblast growth factor 12	+	gene	overlapping	0	9.86842	15.2976	17.7058	11.6546	13.5626	18.2002	11.5233	27.0531	15.7407	10.0529	16.3768	14.7707	19.5326	26.0417	19.9064	40.8333	5.18754	14.267	10.4843	8.50794	4.75936	22.4206	20.1206	6.5768
ChrNC_037328.1:75304201-75304600	NC_037328.1	75304201	75304600	null					Not found	0	96.5366	97.9487	97.0492	96.4027	97.2973	96.5517	96.7636	99.0476	85.3333	93.8983	100	95.0877	90.2703	90	90.4348	91.875	92.9782	94.6923	90.3828	96.6667	99.4286	89.2308	88.8586	98
ChrNC_037328.1:75304401-75304800	NC_037328.1	75304401	75304800	null					Not found	0	96.5366	97.9487	97.0492	96.4027	97.2973	96.5517	96.7636	99.0476	85.3333	93.8983	100	95.0877	90.2703	90	90.4348	91.875	92.9782	94.6923	90.3828	96.6667	99.4286	90.859	85.2915	98
ChrNC_037328.1:75452601-75453000	NC_037328.1	75452601	75453000	null					Not found	0	40.2778	29.1571	35.1753	45.4023	39.2157	28.2828	45.2024	19.2708	36.2069	47.5177	52.9412	37.7778	43.4343	44.4444	36.5128	52.1442	26.8519	39.358	35.0877	40.9091	47.2222	41.7389	56.0462	29.1054
ChrNC_037328.1:75452801-75453200	NC_037328.1	75452801	75453200	null					Not found	0	40.6401	42.1233	40.3748	49.6169	43.4954	39.0309	50.7494	30.9961	49.3336	58.3806	62.7451	51.6667	58.5207	57.6023	56.6154	61.9883	25.8327	48.755	43.1419	38.6364	50.8957	46.2587	55.5844	39.0256
ChrNC_037328.1:75453001-75453400	NC_037328.1	75453001	75453400	null					Not found	0	41.0024	55.0896	42.395	53.8314	47.775	40.041	56.2963	42.7213	62.4603	69.2435	66.9763	65.5556	73.607	70.7602	76.7179	71.8324	25.0683	55.8027	51.1962	36.3636	53.6508	49.6486	55.2381	43.6947
ChrNC_037328.1:75704001-75704400	NC_037328.1	75704001	75704400	null					Not found	0	94	93.8775	92.9167	90.892	93.5931	95.1111	95.6728	94.4828	95.7576	93.5054	92.5926	92.4444	89.2857	96	91.7647	87.5	91.039	88.1353	81.7391	92.8421	92.3485	75.9123	92.3089	89.6296
ChrNC_037328.1:75704201-75704600	NC_037328.1	75704201	75704600	null					Not found	0	91.369	91.3265	91.9271	89.3547	93.1548	95	94.7955	90.3017	92.803	94.328	90.2778	88.327	87.7001	94.1667	89.3382	91.4062	88.7079	86.9994	73.9389	89.2763	93.1345	77.313	90.2588	89.8619
ChrNC_037328.1:75704401-75704800	NC_037328.1	75704401	75704800	null					Not found	0	86.9841	87.0748	90.2778	86.7924	92.4242	94.8148	93.3333	83.3333	87.8788	95.6989	86.4198	81.4646	85.0575	91.1111	85.2941	97.9167	84.8227	85.1064	60.9386	83.3333	94.4444	79.2735	86.8421	90.2489
ChrNC_037328.1:76282001-76282400	NC_037328.1	76282001	76282400	null					Not found	0	27.619	26.2605	8.33333	9.00844	9.3297	11.1111	12.987	31.0359	23.7834	19.1253	26.1905	13.46	10.3175	11.5166	11.2782	7.5188	28.7896	2.5472	7.39796	1.94805	13.5504	12.1978	14.5212	13.6985
ChrNC_037328.1:76282201-76282600	NC_037328.1	76282201	76282600	null					Not found	0	27.5108	26.3369	8.79953	9.86554	11.1856	12.1212	11.9318	35.0611	24.4839	18.7576	27.0138	16.9038	8.50611	17.2491	13.8756	7.73525	28.3462	3.4926	7.1462	7.30028	17.7903	5	11.1522	10.2865
ChrNC_037328.1:76610801-76611200	NC_037328.1	76610801	76611200	IL1RAP	gene-IL1RAP	interleukin 1 receptor accessory protein	-	gene	overlapping	0	83.3333	73.1002	73.5043	54.8039	92.9846	75.747	99.1667	73.5065	83.3333	80.0175	82.1456	58.4	95	75.5556	96.8615	76.1905	77.8966	83.2792	81.2698	60	96.9643	73.3579	91.7145	81.1032
ChrNC_037328.1:76611001-76611400	NC_037328.1	76611001	76611400	IL1RAP	gene-IL1RAP	interleukin 1 receptor accessory protein	-	gene	overlapping	0	77.8846	66.1693	68.7322	46.7524	83.6652	72.3878	97.3958	68.5877	75	76.4693	77.5144	49	83.2292	68.3333	97.0385	67.8571	69.7861	81.1932	75.2381	50	82.6531	61.2875	93.2911	75.0879
ChrNC_037328.1:76723801-76724200	NC_037328.1	76723801	76724200	IL1RAP	gene-IL1RAP	interleukin 1 receptor accessory protein	-	gene	downstream	393	29.2078	32.9992	27.5424	32.0879	26.8389	46.921	24.256	38.7533	56.0544	49.4697	67.2665	51.0417	57.6042	55.2634	45.8869	76.5625	21.9792	28.827	37.3425	35.6743	18.9638	25.6189	30.9491	15.3689
ChrNC_037328.1:76724001-76724400	NC_037328.1	76724001	76724400	IL1RAP	gene-IL1RAP	interleukin 1 receptor accessory protein	-	gene	downstream	593	33.4152	33.7518	29.8785	34.7576	30.7103	46.9363	26.4935	41.2008	60.5685	55.978	65.6198	55.5556	62.4459	61.0025	47.4595	80.2083	23.1267	33.7484	41.3122	40	19.8747	28.2413	34.1065	17.6153
ChrNC_037328.1:76939201-76939600	NC_037328.1	76939201	76939600	null					Not found	0	48.8582	40.7263	39.7469	66.4725	62.1549	70.4397	57.0614	54.2888	36.3946	47.8346	66.128	72.2479	57.3097	52.3593	66.6333	52.7984	29.1542	66.6983	34.2923	74.9933	52.426	51.5206	57.751	56.6486
ChrNC_037328.1:76939401-76939800	NC_037328.1	76939401	76939800	null					Not found	0	54.1233	41.8856	39.7469	68.3253	64.6894	71.8614	58.3134	54.1514	36.3946	48.3397	69.4691	72.13	58.7398	55.0835	69.4138	51.8492	29.1542	68.5999	34.2923	76.9676	53.3399	57.5805	60.7259	59.0607
ChrNC_037328.1:76994001-76994400	NC_037328.1	76994001	76994400	null					Not found	0	94.594	92.8097	96.7222	94.2773	96.1895	92.0417	97.7959	97.8804	95.2117	93.1048	91.9118	95.2897	91.4141	94.4727	94.8307	94.4643	96.9827	96.8196	92.2794	91.25	98.6299	98.4	100	95.0111
ChrNC_037328.1:76994201-76994600	NC_037328.1	76994201	76994600	null					Not found	0	94.9206	92.6754	96.254	94.0312	96.1895	92.2036	97.481	97.5776	95.2117	92.1198	91.9118	94.6168	91.7749	95.724	95.7729	95.102	96.9827	96.3652	92.2794	91.9048	98.6299	93.5385	88.3117	94.2984
ChrNC_037328.1:77310601-77311000	NC_037328.1	77310601	77311000	P3H2	gene-P3H2	prolyl 3-hydroxylase 2	+	gene	upstream	1025	67.5797	78.9959	73.4435	73.9346	76.8939	85.1328	70.6383	93.4064	65.1888	78.5714	76.8541	77.1389	75.4818	78.658	61.3728	77.6335	92.3553	79.8169	86.8033	89.3452	92.0906	90.1042	89.594	94.9306
ChrNC_037328.1:77323601-77324000	NC_037328.1	77323601	77324000	null					Not found	0	97.7011	89.1579	94.213	94.8943	100	93.1373	94.4129	96.8254	89.1098	92.8571	89.6688	85.7232	86.7216	85.0498	87.963	90.8046	98.6111	97.792	94.5909	93.251	96.4286	98.3333	89.6915	95.9226
ChrNC_037328.1:77323801-77324200	NC_037328.1	77323801	77324200	null					Not found	0	97.677	90.1026	94.213	97.4867	98.8889	94.3922	98.9205	91.0952	91.2266	90.9524	91.2774	94.0565	90.5861	93.8174	94.1919	98.3333	95.2282	96.3519	98.0392	96.431	94.5238	96.5789	95.2493	95.596
ChrNC_037328.1:77464601-77465000	NC_037328.1	77464601	77465000	TP63	gene-TP63	tumor protein p63	-	gene	overlapping	0	93.2119	94.328	85.5152	89.6679	87.7258	82.9	94.5138	94.5909	74.3841	56.9073	46.6043	55.9267	58.8883	56.7582	67.1098	50.1053	96.8154	81.0098	70.7719	74.3908	87.448	81.1888	78.4069	87.7403
ChrNC_037328.1:77464801-77465200	NC_037328.1	77464801	77465200	TP63	gene-TP63	tumor protein p63	-	gene	overlapping	0	88.6865	95.3086	80.303	92.7799	82.7176	77.0556	91.8367	92.5	74.3841	69.2045	58.2294	69.4017	62.7305	56.7582	78.5163	66.8421	94.6923	85.0164	67.6035	83.9847	85.1407	80.7692	90.202	96.9006
ChrNC_037328.1:77645801-77646200	NC_037328.1	77645801	77646200	TP63	gene-TP63	tumor protein p63	-	gene	overlapping	0	89.1667	93.3144	97.7778	95.9014	94.6154	95.4286	96.9231	97	93.3333	91.1765	98.125	93.1579	91.2464	90.7692	89.5238	88.1818	85.3792	93.4343	92.6565	94	95.6522	77.7778	94.8718	87.7365
ChrNC_037328.1:77646001-77646400	NC_037328.1	77646001	77646400	TP63	gene-TP63	tumor protein p63	-	gene	overlapping	0	89.5833	93.1581	97.2222	95.3869	97.1154	96.4286	97.4359	97.5	96.2121	90.4412	99.2188	94.0789	91.2802	93.2692	89.2857	88.6364	87.4058	91.6667	91.556	92.5	94.5652	80.5556	89.652	85.7576
ChrNC_037328.1:77701001-77701400	NC_037328.1	77701001	77701400	null					Not found	0	83.0631	95.731	73.7229	84.2579	89.0841	98.7097	96.917	95.3846	84.5	94.0732	96.1231	92.0606	80	92.1429	81.3333	92.6316	81.4902	94.9868	76.917	86.6667	92.127	75.569	90.7611	82.3278
ChrNC_037328.1:77701201-77701600	NC_037328.1	77701201	77701600	null					Not found	0	83.0631	95.731	73.7229	85.8321	89.0841	98.7097	96.917	95.3846	84.5	94.0732	96.1231	92.0606	80	92.1429	81.3333	92.6316	81.4902	94.9868	76.917	86.6667	92.127	84.3575	90.7611	82.3278
ChrNC_037328.1:77763601-77764000	NC_037328.1	77763601	77764000	null					Not found	0	95.3968	97.5	98.4	98.4127	88.4615	96.0784	100	98.9583	92.7252	86.8046	95.3125	97.3333	98.2456	96	95.9259	97.619	86.9841	77.4253	96.6667	96.2802	72.1133	88.5281	100	93.7503
ChrNC_037328.1:77857601-77858000	NC_037328.1	77857601	77858000	null					Not found	0	78.5408	98.3333	96.2963	88.0952	100	95.0617	98.1982	95.2381	91.746	86.9565	87.5817	86.6667	88.0105	92.3077	66.6667	92.8571	86.7869	90.0901	96.1538	91.4912	95.8333	84.6405	91.6667	96.8254
ChrNC_037328.1:77988201-77988600	NC_037328.1	77988201	77988600	null					Not found	0	76.0791	75.7576	79.798	73.43	66.6667	97.7778	73.3333	96.1905	82.0513	92.0635	94.7368	82.5397	72.2003	84.5238	87.3563	97.619	60.4701	71.619	72.2222	86.6667	49.4792	43.5606	57.6496	72.1656
ChrNC_037328.1:78109401-78109800	NC_037328.1	78109401	78109800	TPRG1	gene-TPRG1	tumor protein p63 regulated 1	-	gene	overlapping	0	86.7633	90.1349	85.9903	88.2275	84.0404	87.2279	94.9735	93.5309	91.2879	88.3929	86.8051	80.6757	64.5029	74.6561	66.33	80.303	90.5315	87.8301	75.817	80.3922	89.8246	84.4444	93.2143	88.1125
ChrNC_037328.1:78109601-78110000	NC_037328.1	78109601	78110000	TPRG1	gene-TPRG1	tumor protein p63 regulated 1	-	gene	overlapping	0	88.9855	92.6012	89.4928	91.1706	66.53	89.6396	95.5545	95.1481	93.4659	91.2946	90.1038	84.4429	55.941	76.5803	72.7738	82.9545	92.4252	89.4418	81.8627	85.2941	84.8038	86.0606	94.5714	88.8116
ChrNC_037328.1:78294201-78294600	NC_037328.1	78294201	78294600	null					Not found	0	92.6471	91.3044	92.2551	98.2655	73.6111	93.4524	94.4444	96.3106	86.143	93.0556	74.569	81.6264	78.9412	62.2532	78.3333	77.5758	77.0889	83.8956	74.5455	79.7368	88.2971	76.3158	84.4508	93.2733
ChrNC_037328.1:78294401-78294800	NC_037328.1	78294401	78294800	null					Not found	0	92.1653	93.0435	93.0213	97.8823	76.6667	93.8095	95.6433	94.1227	88.9655	96.7252	78.2266	80.5185	81.3547	66.6835	71.663	74.2803	84.5172	83.1849	81.7142	85.7368	89.2481	72.2039	86.2324	91.8981
ChrNC_037328.1:78956601-78957000	NC_037328.1	78956601	78957000	LPP	gene-LPP	LIM domain containing preferred translocation partner in lipoma	-	gene	overlapping	0	88.3523	86.8011	97.2222	96.2957	89.7436	95.3125	96.4042	96.4487	90.566	91.6667	93.3333	87.9032	89.2045	83.9744	88.0806	92.5926	92.3471	91.3478	79.0909	97.1154	91.3287	100	86.1126	98.051
ChrNC_037328.1:78956801-78957200	NC_037328.1	78956801	78957200	LPP	gene-LPP	LIM domain containing preferred translocation partner in lipoma	-	gene	overlapping	0	85.9848	86.603	91.7616	91.13	83.1624	94.7917	92.7543	94.1715	71.9607	69.1358	70.3704	66.6667	65.9738	61.9925	65.8408	65.4321	92.0661	88.6647	77.7273	97.8225	94.2191	97.2222	85.9172	94.9535
ChrNC_037328.1:79148001-79148400	NC_037328.1	79148001	79148400	LPP	gene-LPP	LIM domain containing preferred translocation partner in lipoma	-	gene	overlapping	0	93.8849	98.2143	96.3251	97.551	94.5906	96.4286	88.3333	94.5514	95.6055	100	96.9656	97.5186	99.0783	100	94.8408	98	86.9898	87.528	86.6667	97.8571	88.4168	95.1701	94.1154	82.8297
ChrNC_037328.1:79148201-79148600	NC_037328.1	79148201	79148600	LPP	gene-LPP	LIM domain containing preferred translocation partner in lipoma	-	gene	overlapping	0	94.544	98.8095	97.2661	98.189	93.6647	97.619	91.6667	95.3394	96.5042	97.619	97.0589	97.5209	97.7901	99.3827	95.8905	97.3333	87.4039	90.1863	90	97.7273	90.8486	96.2434	92.8718	87.7747
ChrNC_037328.1:79148401-79148800	NC_037328.1	79148401	79148800	LPP	gene-LPP	LIM domain containing preferred translocation partner in lipoma	-	gene	overlapping	0	97.1316	99.2063	99.2754	98.255	94.5419	100	98.1137	96.9352	98.7179	92.9654	97.5071	98.0356	97.0238	95.1618	95.7071	97.3333	92.0858	90.917	97.037	98	95.8102	99.3056	93.5897	95.7143
ChrNC_037328.1:79194001-79194400	NC_037328.1	79194001	79194400	LPP	gene-LPP	LIM domain containing preferred translocation partner in lipoma	-	gene	overlapping	0	1.38249	0	0	1.74513	0	0	0	0	0.865801	0	0	0	0	0	0	0	0	0	0.621118	0.952381	0	0	0	1.39456
ChrNC_037328.1:79194201-79194600	NC_037328.1	79194201	79194600	LOC100847122	gene-LOC100847122	No description	+	gene	overlapping	0	1.6129	0	0	1.52699	0	0	0	0	1.13636	0	0	0	0.357143	0	0.390625	0	0.446429	0	0.543478	0.833333	0	0	0	1.22024
ChrNC_037328.1:79279401-79279800	NC_037328.1	79279401	79279800	null					Not found	0	84.6429	88.0952	66.6667	96.7738	65.874	64.247	78.0976	86.4286	74.5839	82.7176	65.2174	98.1011	74.375	63.6905	78.1105	81.9444	76.2283	83.1674	64.9341	100	65.2174	68.6274	85.2459	86.8966
ChrNC_037328.1:79303801-79304200	NC_037328.1	79303801	79304200	null					Not found	0	88.2054	96.9697	88.0435	89.5917	86.7398	94.6558	93.1897	89.0625	83.75	85	88.2568	74	77.5602	81.6441	85.1601	75.3788	79.6508	69.7472	60.7047	81.7172	70.571	44.1176	73.5596	81.7105
ChrNC_037328.1:79312801-79313200	NC_037328.1	79312801	79313200	null					Not found	0	44.0191	52	31.4815	60.797	46.8934	38.5714	68.7429	58.8745	29.6232	30.0395	17.432	5.71429	19.9786	24.8366	28.3983	4.76191	83.9943	50.6033	22.0513	30.4362	74.5614	8.44156	65.6306	70.8697
ChrNC_037328.1:79587001-79587400	NC_037328.1	79587001	79587400	BCL6	gene-BCL6	B cell CLL/lymphoma 6	+	gene	overlapping	0	0.162602	0	0.689655	0.20202	0.534188	0	0	1.45299	0.263158	0	0	0.148148	0	0.953815	0	0	0.322581	0.330601	0.5	0	1.00421	0	0.606061	0.909091
ChrNC_037328.1:79587201-79587600	NC_037328.1	79587201	79587600	BCL6	gene-BCL6	B cell CLL/lymphoma 6	+	gene	overlapping	0	0.187617	0.213675	0.795756	0.473485	0.410914	0.43956	0	0.394477	0.202429	0	0	0.17094	0	0.827513	0.156986	0	0.76096	0.472287	0.25641	0	1.15871	0	0.4662	0.699301
ChrNC_037328.1:79587401-79587800	NC_037328.1	79587401	79587800	BCL6	gene-BCL6	B cell CLL/lymphoma 6	+	gene	overlapping	0	0.42735	0.908245	0	0.904605	0.500408	1.50794	1.12073	1.36852	0.453515	1.11467	0	0.15873	0.173611	0.178862	0.519883	0.824176	1.03295	0.268817	0	1.50064	1.36111	0.241546	0.490196	0.675926
ChrNC_037328.1:79587601-79588000	NC_037328.1	79587601	79588000	BCL6	gene-BCL6	B cell CLL/lymphoma 6	+	gene	overlapping	0	0.3663	0.646221	0	0.883967	0.582531	1.02041	0.960627	1.46162	0.787663	0.955433	0.2574	0.136054	0.14881	0.0952381	0.348432	0.706436	1.05038	0.389145	0	1.28626	1.16667	0.207039	0.853068	1.02047
ChrNC_037328.1:79587801-79588200	NC_037328.1	79587801	79588200	BCL6	gene-BCL6	B cell CLL/lymphoma 6	+	gene	overlapping	0	0	0	0	0.317965	0.189753	0.336134	0	0.559346	0.760183	0	0.317965	0.280112	0	0	0	0	0.595975	0.514043	0	0	0	0	0.534759	0.544892
ChrNC_037328.1:79588001-79588400	NC_037328.1	79588001	79588400	BCL6	gene-BCL6	B cell CLL/lymphoma 6	+	gene	overlapping	0	0	0.326797	0	0	0	0.525888	0.15015	0.20284	0.252525	0	0	0.280112	0	0.280112	0.191571	0	0	0.763263	0.420168	0	0	0	0	0.292398
ChrNC_037328.1:79636401-79636800	NC_037328.1	79636401	79636800	null					Not found	0	85.4762	83.1093	87.09	93.8056	92.0988	87.6393	95.8333	96.3925	78.5366	84.5366	77.8219	76.9151	70.7207	83.7445	82.6552	83.8889	86.9015	90.8849	82.2222	93.6364	92.4359	82.7506	98.0392	93.7729
ChrNC_037328.1:79658001-79658400	NC_037328.1	79658001	79658400	SST	gene-SST	somatostatin	+	gene	overlapping	0	3.66591	2.38095	5.71429	1.78067	5.38949	9.9359	5.62771	6.72269	5.49451	8.37438	9.54416	7.14286	4.76191	11.746	7.14286	9.09091	3.29004	2.17391	3.80952	4.20168	4.82296	9.04977	5.84734	4.07163
ChrNC_037328.1:79658201-79658600	NC_037328.1	79658201	79658600	SST	gene-SST	somatostatin	+	gene	overlapping	0	3.65961	2.77778	5.61728	1.31988	6.15942	10.8974	6.56566	7.84314	6.41026	7.47126	11.7759	8.69565	5.55556	11.4815	8.33333	11.3636	3.83838	4.52529	5.55556	7.62527	5.62678	10.6335	7.93301	7.91988
ChrNC_037328.1:79918401-79918800	NC_037328.1	79918401	79918800	null					Not found	0	96.4286	97.1678	97.2222	97.7477	90.9537	99.6599	97.8495	99.359	98.3333	98.8889	96.3964	99.3333	97.3118	97.8261	98.3333	98.4848	96.1909	95.9892	98.6667	95.6989	96.3204	98.0769	98.8095	98.5137
ChrNC_037328.1:79918601-79919000	NC_037328.1	79918601	79919000	null					Not found	0	87.5123	87.7124	87.2222	86.982	80.7487	89.5918	88.0645	89.2308	87.3441	85.5402	87.5676	89.2	88.3871	88.2305	88	88.6364	85.0222	84.6524	87.2769	83.473	87.4311	82.3244	86.4286	87.9654
ChrNC_037328.1:79918801-79919200	NC_037328.1	79918801	79919200	null					Not found	0	74.1379	73.5294	72.2222	70.8333	65.4412	74.4898	73.3871	74.0385	70.8602	65.5172	74.3243	74	75	73.8372	72.5	73.8636	68.2692	67.6471	70.1923	65.1341	71.875	58.6957	67.8571	72.1429
ChrNC_037328.1:80318201-80318600	NC_037328.1	80318201	80318600	ST6GAL1	gene-ST6GAL1	ST6 beta-galactoside alpha-2%2C6-sialyltransferase 1	-	gene	overlapping	0	98.4615	95.1852	94.3956	92.2222	91.4685	96.1874	87.3967	93.4722	98.2955	94.3636	98.0952	95.4872	98.2079	99.3651	93.8034	96.6667	96.6667	94.1438	96.0648	81.3333	87.2727	88.3333	94.332	89.1676
ChrNC_037328.1:80318401-80318800	NC_037328.1	80318401	80318800	ST6GAL1	gene-ST6GAL1	ST6 beta-galactoside alpha-2%2C6-sialyltransferase 1	-	gene	overlapping	0	98.4615	95.6667	94.956	92.2222	91.4685	96.5686	88.6571	94.125	98.4659	94.3636	98.0952	95.4872	98.3871	96.4286	94.4231	96.6667	96.6667	94.7294	96.4583	81.3333	87.2727	88.3333	94.332	89.6258
ChrNC_037328.1:80345401-80345800	NC_037328.1	80345401	80345800	ST6GAL1	gene-ST6GAL1	ST6 beta-galactoside alpha-2%2C6-sialyltransferase 1	-	gene	overlapping	0	0.243902	0.37037	0	1.32589	0	0	0.466531	0.653595	0	0	0	0	0.217391	0.212766	1.74223	0	1.92308	0.540541	0.294118	0.454545	0	0	0.454545	1.30952
ChrNC_037328.1:80345601-80346000	NC_037328.1	80345601	80346000	ST6GAL1	gene-ST6GAL1	ST6 beta-galactoside alpha-2%2C6-sialyltransferase 1	-	gene	overlapping	0	0.271003	0	0	0.43154	0	0	0.191571	0.653595	0	0	0	0	0.241546	0.236407	1.08111	0	0	0	0.326797	0	0	0	0	0.529101
ChrNC_037328.1:80606801-80607200	NC_037328.1	80606801	80607200	null					Not found	0	83.8207	89.6367	83.6111	89.2473	85.5504	84.0278	89.3226	85.5163	83.9506	86.4207	79.5699	80.3922	79.0123	80.2469	73.9026	75	93.9048	83.9626	79.2105	86.1111	93.0555	85.7421	82.1173	87.6396
ChrNC_037328.1:80661201-80661600	NC_037328.1	80661201	80661600	DNAJB11	gene-DNAJB11	DnaJ heat shock protein family (Hsp40) member B11	-	gene	overlapping	0	1.81818	0	3.33333	0.724638	0	1.15334	0	0.34965	2.32323	1.04895	2.82164	0.699301	2.62397	0	1.79563	0	0.31348	1.75824	1.28205	2.52525	1.79211	1.04762	1.75439	2.20478
ChrNC_037328.1:80661401-80661800	NC_037328.1	80661401	80661800	DNAJB11	gene-DNAJB11	DnaJ heat shock protein family (Hsp40) member B11	-	gene	overlapping	0	2	0	0.877193	0.416667	0	0.986622	0	0.384615	0.277778	0	0	0	0.77027	0	0.277778	0	0.344828	0.285714	0.384615	2.27273	1.20209	0.714286	1.43725	0.344828
ChrNC_037328.1:80661601-80662000	NC_037328.1	80661601	80662000	DNAJB11	gene-DNAJB11	DnaJ heat shock protein family (Hsp40) member B11	-	gene	overlapping	0	0	0.606061	1.31579	1.04167	0	0.961538	0	0	0	0	0	0	1.25	0	0.694444	0	0	0	0	0	0	0	0.961538	0
ChrNC_037328.1:80833001-80833400	NC_037328.1	80833001	80833400	null					Not found	0	88.4058	92.9487	92.6389	92.8853	92.5	95.1075	93.2624	98.4219	94.4444	98.3333	90.6349	90.4477	97.1014	85.9375	92.2821	92.6389	83.3588	97.7939	87.6362	88.3372	80.6587	90.9402	94.7581	95.0142
ChrNC_037328.1:80833201-80833600	NC_037328.1	80833201	80833600	null					Not found	0	89.5652	95.3846	93.6667	95.3333	95	96.129	93.1915	99.0587	98	100	91.619	90.8902	99.1304	93.75	95.3538	96.7667	88.8235	98.2222	89.8693	86.8379	85.4571	93.1282	98.7097	96.2393
ChrNC_037328.1:80870401-80870800	NC_037328.1	80870401	80870800	null					Not found	0	93.1579	93.3333	94.7101	93.7115	80.5187	97.5309	94.3122	92.4731	92.7656	96	93.1034	91.8254	87.1861	93.3333	79.772	100	95	92.8099	80.9524	90.056	86.4103	70	90.514	85.6376
ChrNC_037328.1:80870601-80871000	NC_037328.1	80870601	80871000	null					Not found	0	94.6867	97.1429	92.349	91.4091	89.0535	96.1726	97.5624	95.3917	88.963	96.5238	90.5674	94.4558	91.7887	96	90.255	100	96.2698	90.4267	85.7143	95.8333	90.2797	84.2857	88.2908	91.3981
ChrNC_037328.1:80870801-80871200	NC_037328.1	80870801	80871200	null					Not found	0	95.8333	100	92.0455	94.3987	95.4545	95.1538	100	97.5806	86.1111	96.9167	88.6654	96.4286	93.4874	98	90.9091	100	97.2222	89.1775	89.2857	95.8333	93.1818	95	86.6234	95.7184
ChrNC_037328.1:81043001-81043400	NC_037328.1	81043001	81043400	DGKG	gene-DGKG	No description	+	gene	overlapping	0	83.3333	85.8092	72.973	92.2009	90.6061	84.127	85.2941	67.7462	57.8355	73.5043	34.8037	40.6426	37.963	31.1547	42.2439	17.8182	60.4941	72.0799	59.8309	78.7879	70.2802	50.0881	50.3289	79.9783
ChrNC_037328.1:81176001-81176400	NC_037328.1	81176001	81176400	ETV5	gene-ETV5	ETS variant 5	+	gene	overlapping	0	100	97.4359	92.13	98.4848	96.5517	98.4848	97.9365	98.9583	100	95.6522	96.9075	95.5556	97.011	99.0741	98.2456	100	98.8095	93.7849	84.3434	95.8669	92.556	97.7778	96.2963	97.7778
ChrNC_037328.1:81176201-81176600	NC_037328.1	81176201	81176600	ETV5	gene-ETV5	ETS variant 5	+	gene	overlapping	0	100	98.7179	94.7848	98.4415	97.6806	96.9697	97.8188	96.1386	98.0952	97.1014	98.4538	96.5079	97.5796	99.537	98.2456	99.0741	97.3765	96.6051	87.3557	95.0349	93.8177	97.7971	94.9445	96.715
ChrNC_037328.1:81288801-81289200	NC_037328.1	81288801	81289200	TRA2B	gene-TRA2B	transformer 2 beta homolog	+	gene	overlapping	0	0.689655	0	0.293255	0	0.699301	0	0	0.833333	0	0	0	0	0	0	0	0	0	0	0	1.51515	0	0	0	0.395257
ChrNC_037328.1:81289001-81289400	NC_037328.1	81289001	81289400	TRA2B	gene-TRA2B	transformer 2 beta homolog	+	gene	overlapping	0	0.344828	0	0.322581	0.208333	0.769231	0	0	0.588235	0	0	0.25	0.113636	0	0.16129	0	0	0	0.131579	0	0.833333	0	0	0	0.641583
ChrNC_037328.1:81289201-81289600	NC_037328.1	81289201	81289600	TRA2B	gene-TRA2B	transformer 2 beta homolog	+	gene	overlapping	0	0	0	0.358423	0.462963	0.854701	0	0	0	0	0	0.555556	0.252525	0	0.358423	0	0	0	0.292398	0	0	0	0	0	0.560606
ChrNC_037328.1:81290401-81290800	NC_037328.1	81290401	81290800	TRA2B	gene-TRA2B	transformer 2 beta homolog	+	gene	overlapping	0	5.44481	3.93711	0	3.21295	4.86111	2.12901	6.98925	1.0395	1.38889	2.22222	0.480769	0	2.32804	0.769231	0.591716	0	4.24236	10.8964	0	2.45667	11.3095	0	3.50877	3.402
ChrNC_037328.1:81290601-81291000	NC_037328.1	81290601	81291000	TRA2B	gene-TRA2B	transformer 2 beta homolog	+	gene	overlapping	0	5.44481	4.65295	0	3.3484	7.75966	2.5161	7.52688	1.4742	1.38889	2.22222	0.568182	0	1.85185	0.909091	1.04895	0	4.98782	13.8373	0	3.2986	7.7381	0	3.50877	3.62998
ChrNC_037328.1:81341001-81341400	NC_037328.1	81341001	81341400	null					Not found	0	100	98.7179	92.3077	97.3684	96.2963	97.8495	90.256	94.7368	100	98.1481	81.9445	93.75	96.6667	97.1014	94.5552	96.6667	93.75	96.6667	88.5714	100	92.9825	88.8889	94.4444	96.9697
ChrNC_037328.1:81415001-81415400	NC_037328.1	81415001	81415400	IGF2BP2	gene-IGF2BP2	insulin like growth factor 2 mRNA binding protein 2	+	gene	overlapping	0	95.2381	96.2121	91.7873	95.0955	100	95.2083	98.1481	94.8718	88.2726	80.9524	94.373	97.0658	96.5789	95.6989	95.4955	88.8889	96.6667	95.9866	94.1468	89.1775	90.4762	91.6667	93.1571	100
ChrNC_037328.1:81808001-81808400	NC_037328.1	81808001	81808400	MAP3K13	gene-MAP3K13	mitogen-activated protein kinase kinase kinase 13	-	gene	overlapping	0	8.2265	3.0956	4.54102	8.92857	5.45788	3.76699	5.97441	3.04473	0.358423	15.2047	0	0	0.854701	1.64021	0.694444	4.7619	4.36508	2.09372	0.740741	0	2.88462	2.38095	7.4359	6.50987
ChrNC_037328.1:81808201-81808600	NC_037328.1	81808201	81808600	MAP3K13	gene-MAP3K13	mitogen-activated protein kinase kinase kinase 13	-	gene	overlapping	0	7.04425	2.53276	3.71538	7.14286	5.16484	4.38079	5.32105	2.87799	0.293255	12.1637	0	0	0.699301	1.34199	1.63664	3.80952	4.39787	1.71304	0.606061	0	2.38604	0	4.95726	7.05786
ChrNC_037328.1:81868201-81868600	NC_037328.1	81868201	81868600	MAP3K13	gene-MAP3K13	mitogen-activated protein kinase kinase kinase 13	-	gene	overlapping	0	0	5.08772	3.83333	4.89846	5.28846	3.66995	2.5	3.57895	5.26316	1.02041	4.08163	0.840336	7.55494	0.571429	3.54304	1.39456	1.33333	4.57143	3.57143	2.79762	0	7.22222	3.57143	1.59184
ChrNC_037328.1:81868401-81868800	NC_037328.1	81868401	81868800	MAP3K13	gene-MAP3K13	mitogen-activated protein kinase kinase kinase 13	-	gene	downstream	161	13.4118	23.2955	25.6805	21.695	13.1868	17.8452	12.1524	18.9319	22.9187	20.3796	29.0157	19.8195	30.555	28.1304	23.4668	18.666	8.64876	16.9289	21.3429	17.405	23.7013	21.1111	11.1529	8.69975
ChrNC_037328.1:81892401-81892800	NC_037328.1	81892401	81892800	EHHADH	gene-EHHADH	enoyl-CoA%2C hydratase/3-hydroxyacyl CoA dehydrogenase	+	gene	overlapping	0	94.4444	95.3704	95.5556	95.3307	93.7332	98.4375	97.7494	97.4359	95.5882	93.3333	97.4747	94.2029	95.1219	93.366	95.4713	95.8333	96.7718	97.2603	93.4641	96.5278	93.0183	97.6912	90.8512	96.6667
ChrNC_037328.1:81892601-81893000	NC_037328.1	81892601	81893000	EHHADH	gene-EHHADH	enoyl-CoA%2C hydratase/3-hydroxyacyl CoA dehydrogenase	+	gene	overlapping	0	91.6667	95.8333	93.8889	95.1389	79.125	97.6562	97.5675	96.1538	94.8529	90	96.2121	94.0217	93.9024	93.3824	94.2708	93.75	95.8333	95.8904	91.6667	94.7917	91.3793	82.684	86.2768	95
ChrNC_037328.1:82454001-82454400	NC_037328.1	82454001	82454400	LOC112447479	gene-LOC112447479	No description	+	gene	overlapping	0	71.677	80.9524	95.4248	88.2381	93.8826	91.6749	97.6471	96.8	82.2222	91.2088	91.2414	92.5926	83.7143	93.8735	89.5238	88.8462	96.9048	92.8763	96.6667	94.3333	97.8947	81.8376	92.437	97.5
ChrNC_037328.1:82454201-82454600	NC_037328.1	82454201	82454600	LOC112447479	gene-LOC112447479	No description	+	gene	overlapping	0	71.6356	81.746	96.1874	90.1984	94.3069	90.7635	96.9976	96.8889	80.5556	91.3919	88.1034	92.5926	84.0476	93.4453	88.8889	88.141	97.4206	92.0635	96.6667	94.5531	98.2456	86.3782	86.5546	85.7323
ChrNC_037328.1:82454801-82455200	NC_037328.1	82454801	82455200	LOC112447479	gene-LOC112447479	No description	+	gene	overlapping	0	94.9583	95.5444	98.1818	96.4171	94.5992	96.5864	93.9683	96.7347	97.0231	96.9697	88.7893	92.9941	95.0581	96.4103	90.8772	90	96.9011	98.3968	98.5714	92.7381	97.5926	98.9474	97.7493	94.898
ChrNC_037328.1:82455001-82455400	NC_037328.1	82455001	82455400	LOC112447479	gene-LOC112447479	No description	+	gene	overlapping	0	94.4485	95.5444	98.1818	98.1818	94.4989	95.1829	95.5556	96.5714	98.0488	96.6434	91.369	96.013	95.9811	96.0897	92.7851	93.75	95.5678	98.7302	98.2143	92.7381	98.1812	98.9474	97.1866	91.9048
ChrNC_037328.1:82540201-82540600	NC_037328.1	82540201	82540600	null					Not found	0	88.6364	96.5909	87.3641	94.4522	95.8333	96.7391	97.6562	96.1538	86.5675	91.0027	87.5	88.0435	88.4615	89.8148	90	96.7391	98.2143	93.1516	87.3628	84.834	88.6111	75.3289	90	85.0146
ChrNC_037328.1:82540401-82540800	NC_037328.1	82540401	82540800	null					Not found	0	88.6364	96.5909	87.3641	94.4522	95.8333	96.7391	97.6562	96.1538	86.5675	91.0027	87.5	88.0435	88.4615	89.8148	90	96.7391	98.2143	93.1516	87.3628	84.834	88.6111	75.3289	90	85.0146
ChrNC_037328.1:82547801-82548200	NC_037328.1	82547801	82548200	null					Not found	0	96.1874	100	94.7368	100	95.8333	93.75	97.9167	98.4848	89.7892	96	91.9444	89.3333	94.6667	91.8254	89.2857	96.9697	100	95.5172	84.1131	97.619	100	90.1961	98.3333	96.8254
ChrNC_037328.1:82548001-82548400	NC_037328.1	82548001	82548400	null					Not found	0	96.1874	100	94.7368	100	95.8333	93.75	97.9167	98.4848	89.7892	96	91.9444	89.3333	94.6667	90.1905	89.2857	96.9697	100	95.5172	84.1131	97.619	100	90.1961	98.3333	96.8254
ChrNC_037328.1:82819601-82820000	NC_037328.1	82819601	82820000	THPO	gene-THPO	thrombopoietin	+	gene	overlapping	0	79.8249	85.782	92.8105	84.2321	87.5344	97.1667	91.3243	94.7588	79.0642	84.582	85.6791	80.4686	81.5598	82.1666	85.4099	89.3184	97.8587	89.7229	81.2888	89.1068	87.2697	86.5734	84.2555	87.6431
ChrNC_037328.1:82819801-82820200	NC_037328.1	82819801	82820200	THPO	gene-THPO	thrombopoietin	+	gene	overlapping	0	72.4706	79.6798	87.451	80.4625	85.9856	95.2019	87.3229	89.2039	66.3794	77.9798	75.3201	72.2891	77.2504	71.4747	78.2927	85.5387	95.8344	85.0161	79.6641	82.9494	78.758	81.6175	81.7386	89.6835
ChrNC_037328.1:82820001-82820400	NC_037328.1	82820001	82820400	THPO	gene-THPO	thrombopoietin	+	gene	overlapping	0	55.3105	65.4412	74.9455	71.6667	82.3718	90.6173	77.9862	76.2424	36.7816	62.5747	51.149	53.2037	67.1952	46.5268	61.6858	76.7196	91.1111	74.0336	75.873	68.5824	58.8972	73.9899	75.8658	94.4444
ChrNC_037328.1:82821001-82821400	NC_037328.1	82821001	82821400	THPO	gene-THPO	thrombopoietin	+	gene	overlapping	0	95	87.6218	88.3333	95.812	97.0588	96.875	94.0957	95.2381	91.1111	91.8616	94.8718	90.8562	92.4385	94.6919	89.411	96.1538	95.2381	94.8718	91.4855	92	97.9482	97.5309	94.5816	95.3102
ChrNC_037328.1:82821201-82821600	NC_037328.1	82821201	82821600	THPO	gene-THPO	thrombopoietin	+	gene	overlapping	0	95	87.6218	88.3333	95.812	97.0588	96.875	94.0957	95.2381	91.1111	91.8616	94.8718	90.8562	92.4385	94.6919	89.411	96.1538	95.2381	94.8718	91.4855	92	97.9482	97.5309	94.5816	95.3102
ChrNC_037328.1:82875401-82875800	NC_037328.1	82875401	82875800	null					Not found	0	96.7872	95.2429	95.0397	92.0372	96.6434	100	98.8095	97.1861	83.5297	95.205	90.7207	90.9452	85.3063	89.2255	87.014	94.2308	91.4374	92.4192	86.8904	98.2456	83.4343	89.375	92.2378	94.6362
ChrNC_037328.1:82884801-82885200	NC_037328.1	82884801	82885200	PSMD2	gene-PSMD2	proteasome 26S subunit%2C non-ATPase 2	-	gene	overlapping	0	92.4242	92.5	99.2064	94.6667	99.359	96	91.358	93.9394	100	96.8898	94.881	93.7885	97.2598	95.2431	98.4848	98.3333	92.5926	96.6437	99.1228	99.0741	98.4848	95.6631	96.186	95.679
ChrNC_037328.1:82887201-82887600	NC_037328.1	82887201	82887600	PSMD2	gene-PSMD2	proteasome 26S subunit%2C non-ATPase 2	-	gene	overlapping	0	20	22.1984	25.8772	23.4755	19	16.5946	29.4583	27.9838	33.3993	34.6154	39.4785	39.5146	40.2217	39.7245	28.6824	40	15.988	24.8434	38.2118	32.0234	23.9268	9.09091	19.8113	26.0983
ChrNC_037328.1:82919001-82919400	NC_037328.1	82919001	82919400	ECE2	gene-ECE2	endothelin converting enzyme 2	-	gene	overlapping	0	5.12146	3.91026	4.52381	4.91522	6.04396	4.25824	4.68626	8.81547	4.8493	5	3.03491	5.37924	3.36996	6.93585	4.98885	10.0592	4.29102	4.48829	2	4.22113	1.51515	8.70761	4.6627	4.25466
ChrNC_037328.1:82919201-82919600	NC_037328.1	82919201	82919600	ECE2	gene-ECE2	endothelin converting enzyme 2	-	gene	overlapping	0	2.63158	1.66667	4.17411	2.21088	2.08333	5.25903	4.3543	8.07514	2.22222	2.39583	1.36029	1.92308	2.5	6.96041	1.58514	8.65385	1.70455	4.18931	2	1.68067	0	10.4798	2.04082	4.19643
ChrNC_037328.1:83041801-83042200	NC_037328.1	83041801	83042200	null					Not found	0	85.7194	91.9352	91.1117	88.3301	91.9872	93.9869	89.6429	94.1314	87.0253	94.7619	90.8677	92.8148	93.0449	95.2637	94.3214	90.3409	70.1764	86.8439	73.8272	95.2381	84.4445	80.9524	74.1259	89.2045
ChrNC_037328.1:83074801-83075200	NC_037328.1	83074801	83075200	null					Not found	0	71.6667	74.0741	66.3919	78.9891	74.4444	84.9951	79.9145	77.0115	85.8849	79.2693	90.3988	82.4117	77.4603	83.0467	89.7293	85.9649	59.7685	69.7612	64.7059	82.2222	73.5043	82.8586	77.2177	78.373
ChrNC_037328.1:83150401-83150800	NC_037328.1	83150401	83150800	ABCC5	gene-ABCC5	ATP binding cassette subfamily C member 5	+	gene	overlapping	0	83.3333	82.8283	92.7778	88.5965	89.9617	94.0171	91.4894	90.2778	91.746	86.6667	95.7265	87.6235	91.1765	92.7273	92.6829	95.6989	86.4082	92.8036	97.7778	87.8333	90.5483	95.3239	92.3	98.5931
ChrNC_037328.1:83150601-83151000	NC_037328.1	83150601	83151000	ABCC5	gene-ABCC5	ATP binding cassette subfamily C member 5	+	gene	overlapping	0	82.3529	77.7462	90.9524	86.042	89.3463	92.8812	88.5034	88.5417	92.848	90	94.1633	89.4019	92.6471	94.0909	94.5122	95.9677	87.9769	93.3527	96.6667	90.875	88.7446	84.8306	93.4674	98.4367
ChrNC_037328.1:83230401-83230800	NC_037328.1	83230401	83230800	LOC782787	gene-LOC782787	No description	+	gene	overlapping	0	38.747	39.0493	37.5015	40.2636	42.7089	41.0754	37.7334	40.3675	45.1231	40.5856	49.1421	47.6619	44.1799	56.6834	40.1034	42.7378	26.3909	29.0471	36.6079	42.6431	29.5063	36.9854	28.8103	26.2545
ChrNC_037328.1:83230601-83231000	NC_037328.1	83230601	83231000	LOC782787	gene-LOC782787	No description	+	gene	overlapping	0	36.6219	44.315	41.2147	45.2848	40.9048	41.7262	37.3329	39.1403	47.7751	42.4191	59.1079	53.3891	48.5639	57.5561	40.4814	49.8485	26.5746	31.4568	43.9361	44.4426	35.2986	41.076	35.768	32.4094
ChrNC_037328.1:83230801-83231200	NC_037328.1	83230801	83231200	LOC782787	gene-LOC782787	No description	+	gene	overlapping	0	47.695	60.3723	56.7304	60.0051	48.8636	55.7763	51.4639	55.1263	59.597	57.7747	71.6896	69.405	60.971	63.7647	54.6758	71.2739	37.7681	45.2688	56.232	53.4114	47.7266	39.2051	48.6025	48.6445
ChrNC_037328.1:83231001-83231400	NC_037328.1	83231001	83231400	LOC782787	gene-LOC782787	No description	+	gene	overlapping	0	69.0863	72.6105	71.6491	70.7878	65.3121	75.387	70.0287	73.567	70.6998	76.2243	64.9938	80.5428	66.6159	70.6777	75.1168	73.1216	54.0534	59.3604	58.1874	62.8159	53.3359	20.4646	52.1993	59.1486
ChrNC_037328.1:83285001-83285400	NC_037328.1	83285001	83285400	PARL	gene-PARL	presenilin associated rhomboid like	+	gene	overlapping	0	59.5169	35.7003	59.4483	68.3215	67.8028	60.9033	64.9102	75.1094	29.8854	42.6829	29.4491	26.5338	38.9116	36.8497	37.0102	66.1388	88.4423	55.199	26.6038	23.1481	75.2036	46.945	56.886	74.2115
ChrNC_037328.1:83285201-83285600	NC_037328.1	83285201	83285600	PARL	gene-PARL	presenilin associated rhomboid like	+	gene	overlapping	0	66.0663	49.7753	67.3135	75.13	74.7651	70.6774	73.6827	81.3321	47.414	56.522	46.3622	44.9003	53.5427	50.8767	52.7576	74.6041	90.122	64.2441	41.8279	39.6584	79.617	56.4587	67.1436	80.6586
ChrNC_037328.1:83342801-83343200	NC_037328.1	83342801	83343200	YEATS2	gene-YEATS2	YEATS domain containing 2	-	gene	overlapping	0	93.5931	96.2233	90	93.1474	94.0646	100	90.7608	97.1429	91.8498	99.1304	94.5608	96.4286	96.8421	87.6923	82.9556	88.2353	94.6694	94.0919	88.9929	100	100	86.8095	86.3174	95.1299
ChrNC_037328.1:83343001-83343400	NC_037328.1	83343001	83343400	YEATS2	gene-YEATS2	YEATS domain containing 2	-	gene	overlapping	0	88.1358	95.234	89.4958	92.3199	93.9947	99.0741	92.3077	96.6635	91.5191	92.814	94.0892	94.7208	94.8026	86.8132	83.2786	90.7563	93.7869	93.9671	88.5126	96.1905	99.1071	88.0087	89.1866	95.3859
ChrNC_037328.1:83419801-83420200	NC_037328.1	83419801	83420200	null					Not found	0	100	97.9167	98.8095	98.3333	98.5507	96.8254	100	98.2456	98.8889	96.9697	96.9697	98.7179	96.6667	98.4127	98.0392	100	96.4912	97.7011	97.619	100	100	100	96.3938	99.0741
ChrNC_037328.1:83420001-83420400	NC_037328.1	83420001	83420400	null					Not found	0	97.7778	92.5	95.1478	98	97.5304	98.0952	99.4872	97.3684	92	94.0152	94.8485	96.1538	92	99.0476	97.6471	97.1429	95.0809	97.931	98.5714	100	95.731	91.3913	96.8839	97.3654
ChrNC_037328.1:83420201-83420600	NC_037328.1	83420201	83420600	null					Not found	0	93.1217	89.5833	93.1034	98.3333	93.8246	100	99.1453	97.3684	85.4789	89.0555	86.7521	92.4027	90	100	98.0392	92.674	90.7648	97.7395	100	100	84.5517	70.0966	95.5142	94.4517
ChrNC_037328.1:83519001-83519400	NC_037328.1	83519001	83519400	null					Not found	0	95.4023	88.4615	100	96.1874	95.8333	95.614	96.6667	98.2456	87.3563	95.2381	92.3077	93.3333	88.8889	97.7778	93.9394	92	96.4286	100	94.6667	95.2381	90.4762	84.5938	98.8506	97.9167
ChrNC_037328.1:83526601-83527000	NC_037328.1	83526601	83527000	null					Not found	0	83.3333	86.3248	67.5676	85.8333	83.0128	84.8751	76.642	77.5568	83.3333	87.5983	81.5912	77.1605	84.7222	83.9669	84.5442	87.5758	91.0256	77.5274	88.2353	86.9048	89.0968	92.5505	83.9262	80.8403
ChrNC_037328.1:83526801-83527200	NC_037328.1	83526801	83527200	null					Not found	0	79.9744	80.3894	72.0721	84.4444	82.1264	84.2894	78.4299	84.233	84.3137	89.0822	81.2718	84.201	89.5531	87.1352	86.9388	88.2323	84.9404	74.1691	85.2941	88.2184	80.8229	92.803	81.9297	77.4572
ChrNC_037328.1:83527001-83527400	NC_037328.1	83527001	83527400	null					Not found	0	76.6154	78.8131	82.4662	75.7134	82.5483	83.7037	80.2178	92.1791	84.0686	72.7781	88.2555	91.5874	94.3841	90.3035	88.3077	95	78.8551	67.1791	82.3529	86.9836	72.549	93.0556	67.8395	64.7569
ChrNC_037328.1:83527601-83528000	NC_037328.1	83527601	83528000	null					Not found	0	36.6667	54.4533	82.0513	44.4982	39.359	58.2374	58.0808	57.2414	72.5971	77.5	91.2393	81.2331	83.2989	87.5763	61.9358	95.8333	44.3182	52.8476	70.3516	70	23.942	26.6667	48.3903	28.1554
ChrNC_037328.1:83539601-83540000	NC_037328.1	83539601	83540000	null					Not found	0	93.6482	93.5758	92.4548	92.4058	93.9048	95.5556	92.9233	94.9495	77.0334	93.6292	91.854	90.202	88.3333	89.6296	81.4176	93.3166	91.9234	90.1173	89.1813	89.7986	98.3333	90.3667	90.4965	96.4674
ChrNC_037328.1:83539801-83540200	NC_037328.1	83539801	83540200	null					Not found	0	89.0166	90.0682	86.323	86.5835	88.2245	86.5	89.9881	83.3235	76.3103	85.2453	83.7928	76.5249	78.6906	82.0397	79.3093	83.8847	89.462	87.7029	80.5263	90.0877	97.5952	77.5181	89.2303	95.0766
ChrNC_037328.1:83540001-83540400	NC_037328.1	83540001	83540400	null					Not found	0	87.0316	88.565	83.6951	84.0882	85.7901	82.619	88.7302	78.3409	76.0005	81.6522	80.3379	70.6633	74.5579	78.7868	78.4057	79.8425	88.407	86.6681	76.817	90.2116	97.2789	73.2352	88.6877	94.4805
ChrNC_037328.1:83544401-83544800	NC_037328.1	83544401	83544800	KLHL6	gene-KLHL6	No description	+	gene	downstream	256	93.7459	93.1624	87.5129	87.9029	97.8831	93.4959	96.0784	94.8485	93.2222	91.954	97.3684	90.8365	97.561	89.1523	91.3987	100	91.4583	93.9018	86.2963	100	95.5142	91.8803	92.6075	97.3333
ChrNC_037328.1:83625001-83625400	NC_037328.1	83625001	83625400	null					Not found	0	99.4505	93.1287	94.2064	88.129	74.3333	96.3984	95.6053	88.991	85.1758	89.7203	89.6611	86.4317	87.9163	85.0231	88.5755	93.0569	83.6475	91.2097	93.6797	96.0373	91.5436	80.9259	94.2158	86.3213
ChrNC_037328.1:83625201-83625600	NC_037328.1	83625201	83625600	null					Not found	0	98.5714	89.6465	92.6667	83.2614	74.3333	95.5556	95.5211	86.1254	80.5136	90.7273	90.8489	84.0469	86.0588	85.3882	88.293	91.6883	77.9435	86.9481	92.2222	100	86.463	84.7222	97.2727	82.6578
ChrNC_037328.1:83891801-83892200	NC_037328.1	83891801	83892200	MCF2L2	gene-MCF2L2	No description	+	gene	overlapping	0	96.7844	97.2222	97.5	96.9159	100	96.9697	98.3673	97.8283	97.1429	93.4211	92.0833	94.353	94.2694	97.0588	91.6667	98.0769	100	97.4745	96.1538	98.8095	100	97.5	98.4375	99.1111
ChrNC_037328.1:84046401-84046800	NC_037328.1	84046401	84046800	DCUN1D1	gene-DCUN1D1	defective in cullin neddylation 1 domain containing 1	+	gene	overlapping	0	42.6916	53.0422	48.2416	39.921	32.3677	46.5218	37.946	37.7651	62.4696	48.9286	61.9594	58.7236	53.564	68.6714	58.9743	59.638	23.6667	29.671	39.3038	37.1679	16.2152	30.2845	27.4561	21.7244
ChrNC_037328.1:84227001-84227400	NC_037328.1	84227001	84227400	ATP11B	gene-ATP11B	No description	-	gene	downstream	392	12.0345	16.5398	13.831	5.65506	6.84537	17.5528	8.02609	9.26385	9.14574	5.57823	21.219	10.6809	12.1633	23.3547	10.6592	16.1521	5.14902	9.91453	13.3451	11.1412	7.82196	9.33734	5.85185	4.40648
ChrNC_037328.1:84227201-84227600	NC_037328.1	84227201	84227600	ATP11B	gene-ATP11B	No description	-	gene	downstream	592	24.642	27.5997	17.9869	12.4644	9.57596	30.207	13.5067	16.9362	17.551	9.04762	36.4544	17.3195	23.6236	38.7997	21.1013	22.6869	9.80474	15.7715	20.8865	21.5624	11.5992	13.6849	13.891	8.85618
ChrNC_037328.1:84227401-84227800	NC_037328.1	84227401	84227800	ATP11B	gene-ATP11B	No description	-	gene	downstream	792	42.1853	38.7291	28.868	26.1566	15.8702	48.9767	30.63	26.7491	31.5842	23.9927	53.6304	38.272	45.5412	54.2473	33.3149	41.3278	16.1171	21.6829	31.0309	27.8925	19.6683	23.2143	24.053	11.1567
ChrNC_037328.1:84227601-84228000	NC_037328.1	84227601	84228000	ATP11B	gene-ATP11B	No description	-	gene	downstream	992	47.7981	41.9344	43.9204	33.2001	20.0062	56.9388	39.7727	31.2117	37.551	33.6538	59.1799	54.3132	53.7356	58.7161	35.9788	55.3858	17.5082	23.842	41.446	27.6946	29.1669	41.4935	27.3333	15.418
ChrNC_037328.1:84227801-84228200	NC_037328.1	84227801	84228200	ATP11B	gene-ATP11B	No description	-	gene	downstream	1192	69.6429	38.3987	51.0681	57.0279	40.6046	50	42.1429	52.0032	85.1705	58.0882	87.0833	93.1111	86.9048	88.3978	76.0714	81.25	24.548	37.3737	72.8917	54.7035	43.0375	34.7257	47.0455	38.7297
ChrNC_037328.1:84228001-84228400	NC_037328.1	84228001	84228400	ATP11B	gene-ATP11B	No description	-	gene	downstream	1392	69.6429	38.3987	50.6631	57.9131	40.6046	50	42.1429	52.3932	85.1705	58.0882	87.0833	93.5	86.9048	90.0053	76.0714	81.25	28.6402	38.0134	70.7532	55.6053	41.9067	30.6077	47.0455	37.4228
ChrNC_037328.1:84335601-84336000	NC_037328.1	84335601	84336000	null					Not found	0	94.4201	96.9592	94.8822	94.0109	93.4211	94.1832	97.3182	95.2713	92.0914	91.7081	89.0785	92.1203	91.4982	90.9294	90.9698	94.8106	90.0395	94.2892	83.3949	94.6324	95.6162	81.9316	91.0823	95.4646
ChrNC_037328.1:84335801-84336200	NC_037328.1	84335801	84336200	null					Not found	0	93.8001	96.9917	94.3135	93.6378	94.0789	93.5369	97.0203	94.7459	91.2127	91.134	88.2924	91.8296	91.1709	90.1993	90.2667	94.7391	88.2213	93.9131	83.57	94.0359	96.1874	81.6334	91.645	96.036
ChrNC_037328.1:84365601-84366000	NC_037328.1	84365601	84366000	null					Not found	0	94.1176	92.3077	89.7959	94.9724	90.625	96.3768	97.3447	93.0233	88.7566	95.3488	82.7712	89.8611	89.6552	88.6364	87.8788	89.4737	91.1811	88.125	80.4762	87.2727	88.2576	80.5883	93.3322	92.1818
ChrNC_037328.1:84365801-84366200	NC_037328.1	84365801	84366200	null					Not found	0	76.2478	75	75.0612	80.8945	76.1706	75.3106	83.4536	80.0664	71.3271	76.8745	69.5278	71.2717	74.594	68.1942	70.0049	75.188	77.8943	71.595	60.0534	71.2987	74.3233	68.0462	80.5276	77.3611
ChrNC_037328.1:84366001-84366400	NC_037328.1	84366001	84366400	null					Not found	0	72.0145	74.8869	75.6158	77.8336	77.7025	73.3092	84.8059	79.3454	68.3953	75.3057	70.4978	69.4601	72.1971	65.0252	72.5224	72.7736	76.9559	77.4486	59.1077	73.8302	74.611	61.6183	79.2723	79.532
ChrNC_037328.1:84366201-84366600	NC_037328.1	84366201	84366600	null					Not found	0	71.5241	83.4586	80.9286	77.6193	85.9184	80.8892	92.9121	80.5934	71.54	75.3571	72.0296	72.5495	74.7755	70.795	76.405	75.4902	80.5701	87.6476	66.3743	86.4583	92.6242	61.5128	82.2205	86.7316
ChrNC_037328.1:84389401-84389800	NC_037328.1	84389401	84389800	null					Not found	0	64.0202	65.9419	61.3469	69.1562	72.3896	67.8005	68.75	58.9646	50	57.7778	44.9496	51.8398	50.1634	43.1391	53.2407	48.7179	78.9559	79.9979	61.4015	55.2564	74.3056	63.1868	74.8538	83.5245
ChrNC_037328.1:84870201-84870600	NC_037328.1	84870201	84870600	null					Not found	0	94.926	96.6799	93.3407	96.3822	99.5122	96.8441	95.661	94.9206	92.788	80.9626	85.8584	89.0193	86.7094	89.114	92.9193	85.3846	95.2324	95.3391	93.1436	93.2992	94.9186	88.1186	87.9906	100
ChrNC_037328.1:84870401-84870800	NC_037328.1	84870401	84870800	null					Not found	0	91.8367	91.9449	89.8901	82.2499	91.0569	89.9319	91.3646	88.6905	77.0635	65.0624	71.7742	72.8918	64.6177	71.6834	82.9348	76.7094	85.7428	88.5902	85.7936	86.0614	93.1096	81.8627	84.7753	99.359
ChrNC_037328.1:84904001-84904400	NC_037328.1	84904001	84904400	null					Not found	0	77.3864	80.75	78	93.5574	92.1429	84.0548	87.0176	93.2042	88.5714	77.0356	82.8571	84.1783	89.3197	98.4615	87.4485	94	72.5463	71.1868	89.9893	87.9503	89.3091	82.3512	86.4469	73.0952
ChrNC_037328.1:84904201-84904600	NC_037328.1	84904201	84904600	null					Not found	0	72.1946	76.6	63.75	93.4601	85.8139	84.46	75.6191	83.6422	83.0357	68.7698	75	84.4758	80.6294	94.2308	79.8444	85	67.9605	57.0204	78.3587	84.6564	82.8374	76.1289	79.8973	67.9569
ChrNC_037328.1:85089801-85090200	NC_037328.1	85089801	85090200	LOC784318	gene-LOC784318	No description	-	gene	overlapping	0	90.5263	96.3636	91.6667	93.6694	96.4286	91.3675	96.8586	97.037	89.5238	90	94.4444	92.5	87.2262	89	92.2222	93.0435	93.0769	91.2821	90.3509	92.6471	95.4113	78	97.3871	98
ChrNC_037328.1:85090001-85090400	NC_037328.1	85090001	85090400	LOC784318	gene-LOC784318	No description	-	gene	overlapping	0	91.2281	97.9798	98.6111	95.6989	98.8095	96.2963	97.037	98.7654	91.2698	94.4444	100	95.8333	90.991	95	98.1481	98.5507	91.0256	89.7436	92.6901	97.9167	98.4848	93.3333	99.0476	100
ChrNC_037328.1:85133001-85133400	NC_037328.1	85133001	85133400	null					Not found	0	60.4793	63.5	50.3261	50.7652	48.5313	71.5038	54.8148	69.2157	72.6667	75.0458	86.6667	90.992	86.4706	88.6838	84.6	79.5238	17.8617	46.731	49.902	61.9786	36.1686	38.7446	59.7571	23.3333
ChrNC_037328.1:85133201-85133600	NC_037328.1	85133201	85133600	null					Not found	0	60.6566	61.1228	56.0365	48.4728	50.5382	71.1799	55.291	67.3729	74.9114	74.2451	87.4627	89.253	85.466	85.2968	79.4762	80.6122	20.598	44.7496	51.4744	59.017	37.7105	44.0438	58.3309	23.702
ChrNC_037328.1:85133401-85133800	NC_037328.1	85133401	85133800	null					Not found	0	59.5367	56.6446	71.875	43.5988	54.1102	70.9877	57.2972	65.9574	81.5891	71.4957	89.7634	88.1514	82.8409	82.1138	71.6117	86.6667	30.7425	40.1361	59.4595	54.2003	41.3855	61.8056	56.0224	22.8674
ChrNC_037328.1:85204801-85205200	NC_037328.1	85204801	85205200	null					Not found	0	26.4724	12.4769	12.1951	46.1828	39.4872	17.085	34.4136	31.4286	5.99681	11.4846	18.4916	6.55738	33.1119	17.1373	15.7895	10.8466	22.9563	34.4223	16.6786	34.2064	53.3333	18.6265	43.0183	53.3333
ChrNC_037328.1:85205001-85205400	NC_037328.1	85205001	85205400	null					Not found	0	25.7909	13.5327	13.3171	44.4032	42.117	17.851	38.5053	30.2857	7.8838	13.8487	16.6667	6.26776	31.0299	15.0353	15.9602	11.5079	23.6708	34.0561	15.3943	29.1429	56.5946	15.3152	28.3492	51.7778
ChrNC_037328.1:85231801-85232200	NC_037328.1	85231801	85232200	null					Not found	0	85.7917	89.2463	84.0909	97.7273	92.8301	95.9677	90.3298	95.8333	79.6443	84.8485	88.3462	76.8011	95.5882	83.8462	92.3433	94.4444	85.3856	93.4211	92.8205	92.7448	92.3419	85.3968	91.8724	88.8419
ChrNC_037328.1:85232001-85232400	NC_037328.1	85232001	85232400	null					Not found	0	86.5817	91.0616	85.6887	89.244	95.3726	93.6824	93.1664	95.6752	84.5533	89.4254	89.5934	88.1173	96.4278	92.8745	93.9882	95.306	79.473	91.7258	91.6148	96.3128	90.3162	88.0972	95.462	91.4973
ChrNC_037328.1:85232201-85232600	NC_037328.1	85232201	85232600	null					Not found	0	89.0379	92.0857	88.8891	89.6708	95.6374	94.3688	95.2688	95.3495	91.2861	94.4951	93.8259	95.9187	95.4087	96.8061	95.6665	95.9276	83.5014	92.8728	91.8878	89.4588	94.1624	87.262	95.7575	93.8273
ChrNC_037328.1:85232401-85232800	NC_037328.1	85232401	85232800	null					Not found	0	91.3527	94.2861	90.9768	96.7717	93.5702	95.8533	95.2467	95.2087	95.7641	96.2774	98.2247	97.5238	94.6726	97.6374	97.0679	96.6387	92.1978	95.5257	93.5056	79.0188	96.7415	85.4612	94.3834	94.9296
ChrNC_037328.1:85288401-85288800	NC_037328.1	85288401	85288800	LOC100849009	gene-LOC100849009	No description	-	gene	overlapping	0	1.11252	1.82359	0.560345	0.883056	0	0.482649	0.810739	0.974026	1.13261	0	1.53933	1.58476	1.67519	0.518293	1.11382	0.606061	1.05931	0.279011	1.28205	0.565266	0.947628	0.555556	0.438596	1.44422
ChrNC_037328.1:85288601-85289000	NC_037328.1	85288601	85289000	LOC100849009	gene-LOC100849009	No description	-	gene	overlapping	0	1.43974	1.62698	0.509259	0.848529	0.869963	0.624605	0.949459	0.953618	2.79281	0.462963	2.49117	2.06014	2.665	0.67997	2.66284	0.666667	1.43764	0.905608	3.0303	1.69161	1.22634	9.06667	2.442	1.7012
ChrNC_037328.1:85305601-85306000	NC_037328.1	85305601	85306000	LOC100849009	gene-LOC100849009	No description	-	gene	overlapping	0	1.71429	1.5873	3.95238	3.94203	1.25786	2.89609	4.84848	7.77778	5.37634	0.724638	2.84314	2.30769	5.13834	3.5461	2.85714	7.14286	2.14286	0.520833	1.33333	2.38095	3.33333	0	3.5205	3.64583
ChrNC_037328.1:85305801-85306200	NC_037328.1	85305801	85306200	LOC100849009	gene-LOC100849009	No description	-	gene	overlapping	0	1.07143	1.78571	2.47024	2.46377	0.943396	2.17207	3.63636	5.83333	4.03226	0.543478	1.77696	1.44231	3.85375	2.65957	2.04082	5.35714	1.56363	0.758272	0.833333	1.78571	3.70047	0	2.06972	2.43056
ChrNC_037328.1:85340001-85340400	NC_037328.1	85340001	85340400	null					Not found	0	89.7802	83.1136	92.2866	81.3069	88.2353	87.6264	81.2655	89.7161	87.108	82.9134	95.0129	76.6001	87.3987	86.4469	81.2297	89.7959	89.2963	82.4652	93.3148	81.5511	92.2777	85.4196	83.8509	89.9114
ChrNC_037328.1:85340201-85340600	NC_037328.1	85340201	85340600	null					Not found	0	90.8254	85.3651	92.6254	83.5842	89.7059	87.9429	83.7635	89.7857	88.1098	84.9617	95.327	78.2188	88.6487	87.9365	83.476	90.1786	88.7735	84.4186	91.3095	83.5348	92.8311	84.2201	85.8696	91.2565
ChrNC_037328.1:85886601-85887000	NC_037328.1	85886601	85887000	null					Not found	0	100	97.9021	90.4518	96.1022	96.9697	94.1563	91.3789	97.9701	90.7829	94.0741	92.1506	82.9342	86.106	87.954	88.4852	95.0669	94.881	95.2887	81.4286	94.4726	100	89.4994	91.6667	93.6063
ChrNC_037328.1:86079401-86079800	NC_037328.1	86079401	86079800	FXR1	gene-FXR1	FMR1 autosomal homolog 1	-	gene	overlapping	0	97.2727	99.0385	100	99.4302	99.3464	98.8889	99.4709	100	100	99.0909	97.6471	98.6111	98.591	100	99.4949	98.1818	96.6578	95.6771	97.1429	98.6667	94.1176	100	100	94.5602
ChrNC_037328.1:86079601-86080000	NC_037328.1	86079601	86080000	FXR1	gene-FXR1	FMR1 autosomal homolog 1	-	gene	overlapping	0	97.2727	99.0385	100	99.4302	99.3464	98.8889	99.4709	100	100	99.0909	97.6471	98.6111	98.591	100	99.4949	98.1818	95.9894	95.6771	97.1429	98.6667	94.1176	97.8807	100	94.5602
ChrNC_037328.1:86123401-86123800	NC_037328.1	86123401	86123800	null					Not found	0	92.8571	94.2921	98.5714	98.7842	97.1429	99.2674	95.407	96.25	94.8529	97.5	96.4286	95.1124	95.4977	93.1818	95.4482	96.4286	92.0341	98.515	98.913	91.0714	96.0317	95.8333	100	96.9444
ChrNC_037328.1:86123601-86124000	NC_037328.1	86123601	86124000	null					Not found	0	92.8571	94.2921	98.75	98.9362	97.1429	99.359	95.407	97	94.8529	97.5	96.4286	95.7233	95.2793	93.1818	95.9804	96.4286	92.0341	98.845	98.913	91.0714	96.5278	95.8333	96.9444	90.5556
ChrNC_037328.1:86213801-86214200	NC_037328.1	86213801	86214200	null					Not found	0	75	55.3896	74.5614	71.3979	85.7239	73.4007	84.5856	78.125	60.3333	62.9117	43.8918	53.7165	51.4254	34.0502	50.6173	38.6869	97.4359	90.6272	74.2593	78.4314	91.6667	74.5833	89.2763	90.607
ChrNC_037328.1:86240001-86240400	NC_037328.1	86240001	86240400	null					Not found	0	2.64228	1.82765	1.25887	3.90999	1.84211	3.33333	6.39344	6.25	4.86453	4.81826	2.61905	3.4949	5.12264	3.39238	3.33333	5.51724	2.74313	2.13694	1.71982	3.54839	2.4359	1.76471	2.31482	3.33333
ChrNC_037328.1:86240201-86240600	NC_037328.1	86240201	86240600	null					Not found	0	2.64228	1.82765	1.25887	3.90999	1.84211	3.33333	6.39344	6.25	4.86453	4.81826	2.61905	3.4949	5.12264	3.39238	3.33333	5.51724	4.55867	2.13694	1.71982	3.54839	2.4359	1.76471	2.54403	3.33333
ChrNC_037328.1:86318801-86319200	NC_037328.1	86318801	86319200	CCDC39	gene-CCDC39	coiled-coil domain containing 39	+	gene	overlapping	0	0	0.91461	0	0	0	0.357143	0.13587	0.178253	0.602941	0	0	0	0.167224	0.568182	0.647973	0	0	0.13587	0.284091	0	0.750361	0.814076	0	0.235294
ChrNC_037328.1:86319001-86319400	NC_037328.1	86319001	86319400	CCDC39	gene-CCDC39	coiled-coil domain containing 39	+	gene	overlapping	0	0	1.22222	0	0	0	0.625	0	0.20202	0.266667	0	0	0	0.25641	0.606061	0.660225	0	0	0.375	0.446429	0	0.649351	1.30252	0	0.235294
ChrNC_037328.1:86494401-86494800	NC_037328.1	86494401	86494800	null					Not found	0	93.3333	98.4615	94.4186	95.8333	97	96.6223	97.0231	95.4545	94.7084	99.3103	97.1746	100	97.2414	95.2381	96.6667	96.5025	93.6968	97.2093	96.9231	95.7895	97.3123	85.9729	97.1429	97.6471
ChrNC_037328.1:86494601-86495000	NC_037328.1	86494601	86495000	null					Not found	0	90.3184	97.812	92.8546	93.6448	96.4089	92.4498	97.2979	97.4747	95.5982	97.6601	95.6526	96.1353	94.896	94.8292	96.841	95.6897	86.6791	95.2397	91.0256	93.5673	91.9709	86.0845	95.9127	92.6006
ChrNC_037328.1:86581201-86581600	NC_037328.1	86581201	86581600	null					Not found	0	71.9601	90.4762	85.7143	84.1776	83.9775	91.4414	87.5	89.011	79.6173	82.9449	92.5926	88.6447	83.2506	85.0989	84.4689	79.8701	74.6847	80.1716	78.5122	72.7891	74.0678	57.6754	77.558	75.1429
ChrNC_037328.1:86581401-86581800	NC_037328.1	86581401	86581800	null					Not found	0	67.9565	90.7208	85.3846	82.5909	80.0676	89.1545	85.4167	88.1657	82.8709	80.8078	90.3134	87.1795	84.8273	84.8757	82.101	84.965	68.4568	79.6986	79.8582	72.1612	71.6998	62.1572	70.6642	76.1271
ChrNC_037328.1:86581601-86582000	NC_037328.1	86581601	86582000	null					Not found	0	63.2858	91.0062	85	80.7397	74.8542	86.4865	82.9861	87.1795	86.6667	78.3145	87.6543	85.4701	86.6667	84.6154	79.3385	90.9091	60.1529	79.1466	81.4286	71.4286	68.9371	62.3188	66.3617	77.2754
ChrNC_037328.1:86758601-86759000	NC_037328.1	86758601	86759000	null					Not found	0	92.5874	88.6072	87.1974	93.0602	91.2896	91.485	93.7692	86.2211	85.4762	77.7551	71.6822	67.5613	78.882	70.1923	88.127	68.5808	90.3417	86.1295	73.8095	79.0045	87.298	79.348	84.404	94.0926
ChrNC_037328.1:86758801-86759200	NC_037328.1	86758801	86759200	null					Not found	0	93.7968	91.2879	85.0777	90.2327	92.9715	88.2748	90.4143	85.4882	87.1164	76.4079	75.467	72.7701	78.6357	74.7125	86.2009	74.2148	91.8766	84.9128	77.0833	80.5833	85.9764	82.7395	79.5422	90.4428
ChrNC_037328.1:86862601-86863000	NC_037328.1	86862601	86863000	null					Not found	0	90	96.37	85.1471	93.5427	90.752	91.3846	93.9271	94.2677	92.9032	91.8885	83.8432	90.0172	90.7792	93.8495	84.2666	90.2262	92.9656	90.2678	84.3182	97.3141	96.8591	84.5714	86.0819	95.6331
ChrNC_037328.1:86862801-86863200	NC_037328.1	86862801	86863200	null					Not found	0	90.1961	96.7	86.02	93.2721	91.0113	91.3919	93.5951	94.5133	91.1448	91.5311	84.9856	90.1796	89.6028	93.089	83.7135	90.0034	92.9125	90.3025	81.5286	95.9266	96.8256	87.1429	84.0156	95.6665
ChrNC_037328.1:86929001-86929400	NC_037328.1	86929001	86929400	null					Not found	0	71.3513	80	80.0215	86.875	66.4256	88.1081	91.4286	86	90.4545	94.4828	92.3529	95.0613	84.8781	92.9412	94.381	93.0769	59.7267	83.6615	78	83.0303	49.6	82.0321	61.1111	83.1061
ChrNC_037328.1:86929201-86929600	NC_037328.1	86929201	86929600	null					Not found	0	72.0721	80.0813	80.5735	88.0208	68.3982	88.7387	92.1325	86.6667	90.4582	93.7356	91.4769	94.3693	84.5528	93.1075	93.4656	92.8974	58.1056	84.9353	78.7255	83.2544	53.6522	83.7447	66.4799	83.5408
ChrNC_037328.1:86938801-86939200	NC_037328.1	86938801	86939200	null					Not found	0	61.375	50.1293	52.2707	61.5837	58.9869	60.7854	60.2059	64.004	47.6589	62.8642	54.8662	57.3741	54.5299	54.3989	56.7668	71.303	64.2879	58.2225	59.8735	66.1616	60.7546	44.2262	65.8163	55.2478
ChrNC_037328.1:86939001-86939400	NC_037328.1	86939001	86939400	null					Not found	0	63.0625	52.3075	51.5136	62.7514	63.1688	58.2638	61.7484	63.9769	46.5888	66.5767	46.7232	57.2153	48.4982	42.129	53.4528	67.151	65.7622	62.7502	52.7726	62.2626	62.8979	46.2761	59.9722	62.3569
ChrNC_037328.1:87257801-87258200	NC_037328.1	87257801	87258200	PEX5L	gene-PEX5L	peroxisomal biogenesis factor 5 like	+	gene	overlapping	0	28.5208	31.5559	26.9177	20.2517	31.1392	22.7625	23.6959	27.6786	22.9094	22.8765	59.1453	22.9825	34.561	24.5711	19.747	16.6047	13.9212	20.3722	31.5427	23.6809	33.8665	25.4134	27.8448	23.5881
ChrNC_037328.1:87258001-87258400	NC_037328.1	87258001	87258400	PEX5L	gene-PEX5L	peroxisomal biogenesis factor 5 like	+	gene	overlapping	0	30.9532	38.2703	28.015	25.8791	32.7309	25.3752	21.8639	34.4616	35.5694	33.1326	59.1935	29.4523	43.0929	34.1624	24.4763	32.4438	15.0486	23.1626	35.1756	25.7916	32.7205	24.6426	29.19	21.3559
ChrNC_037328.1:87258201-87258600	NC_037328.1	87258201	87258600	PEX5L	gene-PEX5L	peroxisomal biogenesis factor 5 like	+	gene	overlapping	0	39.3994	44.738	38.1753	37.5227	47.4718	31.8812	32.3826	37.2388	49.7103	44.3526	52.9866	42.0474	47.3725	43.334	40.626	48.2871	20.8865	35.7463	49.0434	43.9875	34.6094	42.2066	37.3237	33.1296
ChrNC_037328.1:87410201-87410600	NC_037328.1	87410201	87410600	USP13	gene-USP13	ubiquitin specific peptidase 13	-	gene	overlapping	0	93.0874	96.7742	97.7941	91.942	96.0227	78.8889	96.2766	93.2143	91.4062	92.7917	95.6326	87.6841	95.9975	94.5202	92.2559	89.1667	98.2143	94.4231	91.25	94.7917	100	93.75	96.0504	95.6771
ChrNC_037328.1:87410401-87410800	NC_037328.1	87410401	87410800	USP13	gene-USP13	ubiquitin specific peptidase 13	-	gene	overlapping	0	93.4586	97.1326	98.0392	90.3865	95.9596	80.7515	96.6903	93.6415	92.3611	92.2593	95.8595	88.3118	96.4423	94.2031	88.2379	88.9815	98.1041	94.5299	92.2222	94.4444	99.2064	90.5229	96.4893	95.4406
ChrNC_037328.1:87480801-87481200	NC_037328.1	87480801	87481200	USP13	gene-USP13	ubiquitin specific peptidase 13	-	gene	overlapping	0	11.5385	15.8163	17.1429	4.46429	4.08163	1.35382	3.25926	1.68067	7.17378	6.19048	9.95902	6.8323	9.89011	6.97674	24.4113	18.1818	8.67196	15.6884	14.2857	16.9643	8.44156	5.95238	20.6044	5.88046
ChrNC_037328.1:87481001-87481400	NC_037328.1	87481001	87481400	USP13	gene-USP13	ubiquitin specific peptidase 13	-	gene	overlapping	0	8.85781	13.843	14.9287	3.34596	3.84199	1.28436	2.73545	1.25134	4.91478	4.24242	7.50919	5.13834	6.29371	5.50186	19.7769	13.2231	6.26739	12.9686	9.91736	14.5146	5.76716	4.50742	13.8241	6.06887
ChrNC_037328.1:87481201-87481600	NC_037328.1	87481201	87481600	USP13	gene-USP13	ubiquitin specific peptidase 13	-	gene	overlapping	0	1.42857	4.75417	7.36928	0.925926	3.20767	0.775194	0.995843	0.333333	0.641026	0.238095	2.148	1.44928	0	1.94721	4.63203	3.0303	2.59654	5.4727	1.51515	6.81839	0.310559	2.11623	4.43532	4.71652
ChrNC_037328.1:87551001-87551400	NC_037328.1	87551001	87551400	ACTL6A	gene-ACTL6A	actin like 6A	-	gene	overlapping	0	99.4318	99.2857	100	97.8958	95.8333	95.8333	94.6224	95.776	96.238	98.8636	96.3061	95.4057	91.8447	97.5806	97.8715	90.4018	96.3922	99.1987	98.2143	92.8592	93.9881	97.4359	95.7949	99.1667
ChrNC_037328.1:87556801-87557200	NC_037328.1	87556801	87557200	ACTL6A	gene-ACTL6A	actin like 6A	-	gene	overlapping	0	97.2222	94.5312	100	97.1513	99.1667	96.6633	97.2096	98.9583	97.9167	97.3684	95.8521	98.8095	98.5294	97.0515	99.4318	100	97.8505	98.0874	93.4211	98.6842	97.5893	95.3125	92.8571	100
ChrNC_037328.1:87557001-87557400	NC_037328.1	87557001	87557400	ACTL6A	gene-ACTL6A	actin like 6A	-	gene	overlapping	0	97.7208	95.7986	98.3871	95.875	97.9879	97.4132	97.0034	99.3056	93.292	97.3684	94.457	95.9543	96.5686	95.7087	99.2424	97.9167	95.936	97.9574	88.5965	98.2456	95.8576	95.2083	91.5107	97.4888
ChrNC_037328.1:87617201-87617600	NC_037328.1	87617201	87617600	null					Not found	0	96.5909	95.9596	95.1515	97.4112	97.2222	94.113	95.9699	91.6667	89.8497	96.8176	85.5263	88.8889	93.6364	88.3598	88.9996	94	96.3527	93.5345	89.2178	93.5484	95.9836	89.127	92.298	94.9275
ChrNC_037328.1:87617401-87617800	NC_037328.1	87617401	87617800	null					Not found	0	95.1136	95.76	94.2112	96.1354	96.131	93.8448	93.7684	93.4896	91.2984	95.8257	87.8899	89.8746	92.1678	89.3138	90.54	95.5	93.7994	94.0941	88.5172	94.3548	94.5255	89.5725	91.0504	93.5593
ChrNC_037328.1:87617601-87618000	NC_037328.1	87617601	87618000	null					Not found	0	85.6637	87.0091	82.8342	80.8936	81.3841	82.1559	84.7619	80.6439	73.7555	87.2429	69.4624	67.4758	72.6227	70.6113	73.7589	70.1754	85.2611	87.6837	77.2618	88.7609	89.9813	86.3387	82.5375	89.3484
ChrNC_037328.1:87617801-87618200	NC_037328.1	87617801	87618200	null					Not found	0	83.6565	83.7483	79.4118	76.328	78.6511	77.8022	83.8011	73.3181	65	85	59.2552	57.3335	66.5669	61.9854	65.198	58.2456	84.9097	84.448	75.8514	85.5556	89.9133	84.0534	81.6559	89.3059
ChrNC_037328.1:87866801-87867200	NC_037328.1	87866801	87867200	KCNMB3	gene-KCNMB3	potassium calcium-activated channel subfamily M regulatory beta subunit 3	+	gene	overlapping	0	95.3846	95.4545	90.2285	97.1429	95.3381	98.2857	97.0366	95.161	93.8698	90.8571	96.7183	91.4928	94.4433	93.9057	97.8763	98.8235	93.5398	95.3213	97.2222	97.619	90.146	95.6818	95.7895	92.3336
ChrNC_037328.1:87867001-87867400	NC_037328.1	87867001	87867400	KCNMB3	gene-KCNMB3	potassium calcium-activated channel subfamily M regulatory beta subunit 3	+	gene	overlapping	0	96.8498	96.4646	91.719	95.4961	96.6701	98.2464	98.6063	97.2404	94.5224	89.898	95.1349	94.923	96.0822	95.9355	96.563	96.6853	94.2308	95.6376	96.6667	98.2993	95.0034	96.9156	92.3559	93.4251
ChrNC_037328.1:88233001-88233400	NC_037328.1	88233001	88233400	KCNMB2	gene-KCNMB2	potassium calcium-activated channel subfamily M regulatory beta subunit 2	-	gene	overlapping	0	51.6129	47.619	78.3784	63.6364	61.1111	52.9762	51.5152	66.6667	65.4321	69.5652	82.4074	93.3333	92.4731	92.2481	80.9524	92.1569	30.2083	44.6237	78.6946	68.254	23.6559	73.1818	59.9856	41.8184
ChrNC_037328.1:88233201-88233600	NC_037328.1	88233201	88233600	KCNMB2	gene-KCNMB2	potassium calcium-activated channel subfamily M regulatory beta subunit 2	-	gene	overlapping	0	50.0806	48.5714	75.1351	60	59.3333	49.6429	48.3636	65.614	60	67.8261	73.655	85.7778	85.1613	85.3066	75.0831	84.1912	24.8599	41.7742	74.803	62.8571	23.871	68.1818	48.1602	33.0518
ChrNC_037328.1:88233401-88233800	NC_037328.1	88233401	88233800	KCNMB2	gene-KCNMB2	potassium calcium-activated channel subfamily M regulatory beta subunit 2	-	gene	overlapping	0	58.2916	62.8205	75.5506	65.4235	62.7778	59.1404	58.9155	71.1749	58.7058	72.4638	67.8509	74.4358	75.2688	77.8365	67.9956	79.2729	37.3686	52.6923	69.7865	66.3325	44.129	62.4709	46.9048	43.1176
ChrNC_037328.1:88356001-88356400	NC_037328.1	88356001	88356400	KCNMB2	gene-KCNMB2	potassium calcium-activated channel subfamily M regulatory beta subunit 2	-	gene	overlapping	0	86.5069	85.6912	74.7685	79.4973	95.4167	90.3296	86.0396	90.8814	85.9425	88.9044	87.8932	91.763	93.323	92.8063	93.3734	89.695	84.3723	88.2057	95.8333	91.194	90.0636	91.6667	91.5345	93.9484
ChrNC_037328.1:88356201-88356600	NC_037328.1	88356201	88356600	KCNMB2	gene-KCNMB2	potassium calcium-activated channel subfamily M regulatory beta subunit 2	-	gene	overlapping	0	88.3456	80.8329	72.619	74.1439	97.9167	75.4565	88.1634	95.2431	87.3682	87.7123	89.011	95.0459	91.0634	93.4066	94.8486	93.4444	86.0766	81.9328	93.0556	90.9674	87.0782	93.3333	92.9424	90.9207
ChrNC_037328.1:88403201-88403600	NC_037328.1	88403201	88403600	KCNMB2	gene-KCNMB2	potassium calcium-activated channel subfamily M regulatory beta subunit 2	-	gene	overlapping	0	94.6667	95.9394	96.4905	98.8887	97.7619	97.2414	96.875	99.0476	97.8723	96.8788	97.2973	99.1571	95.7832	96.6398	95.2384	97.3913	85.4545	98.5598	96.129	90.4348	98.1818	85.5556	91.1801	98.4615
ChrNC_037328.1:88403401-88403800	NC_037328.1	88403401	88403800	KCNMB2	gene-KCNMB2	potassium calcium-activated channel subfamily M regulatory beta subunit 2	-	gene	overlapping	0	95	94.9242	95.9296	99.3151	97.2024	96.5517	97.6562	98.8095	97.3404	96.6667	96.6216	99.4898	95.1754	96.4491	94.9042	96.7391	81.8182	98.8095	95.1613	88.0435	97.7273	81.9444	90.7609	100
ChrNC_037328.1:88412201-88412600	NC_037328.1	88412201	88412600	KCNMB2	gene-KCNMB2	potassium calcium-activated channel subfamily M regulatory beta subunit 2	-	gene	overlapping	0	90.2116	83.8077	85.7143	86.2069	92.3713	97.1627	90.396	89.4399	80.5556	84.5238	82.6313	80.3154	88.1961	81.7644	77.744	87.5	88.8009	84.6942	82.967	92.7273	87.6087	94.59	95.7273	88.5985
ChrNC_037328.1:88412401-88412800	NC_037328.1	88412401	88412800	KCNMB2	gene-KCNMB2	potassium calcium-activated channel subfamily M regulatory beta subunit 2	-	gene	overlapping	0	91.9048	83.5714	90.7692	89.0646	91.2304	95.3772	90.8105	91.4755	82.2222	87.9333	85.1445	86.6925	90.1962	82.2016	79.0725	87.6	89.3741	91.6331	86.3736	97.7273	88.43	94.59	95.6727	90.8788
ChrNC_037328.1:88416401-88416800	NC_037328.1	88416401	88416800	KCNMB2	gene-KCNMB2	potassium calcium-activated channel subfamily M regulatory beta subunit 2	-	gene	overlapping	0	95.8333	95.1389	93.75	93.3856	95.1923	97.3404	94.1775	97.4591	93.9366	95.4004	94.5946	94.3939	95	89.2857	73.5899	98.5294	94.6496	92.1053	93.75	92.5	98.5294	98.8095	95.068	76.6667
ChrNC_037328.1:88416601-88417000	NC_037328.1	88416601	88417000	KCNMB2	gene-KCNMB2	potassium calcium-activated channel subfamily M regulatory beta subunit 2	-	gene	overlapping	0	96.6323	95.8333	95.1681	95.3903	93.4615	96.0662	97.3188	97.752	90.4595	95.3463	93.8075	95.7225	90.6888	88.8839	86.0578	92.7171	94.8873	93.6591	91.6667	91.6667	98.0392	93.324	92.3769	79.0909
ChrNC_037328.1:88495401-88495800	NC_037328.1	88495401	88495800	KCNMB2	gene-KCNMB2	potassium calcium-activated channel subfamily M regulatory beta subunit 2	-	gene	overlapping	0	68.921	83.983	78.7698	82.9043	70.0136	74.7777	69.5312	63.7053	67.3665	76.539	64.8113	72.2787	55.4852	61.0923	51.7792	58.8133	91.0513	63.319	67.0444	84.1346	69.1993	75.1528	64.5512	95.8333
ChrNC_037328.1:88510001-88510400	NC_037328.1	88510001	88510400	KCNMB2	gene-KCNMB2	potassium calcium-activated channel subfamily M regulatory beta subunit 2	-	gene	overlapping	0	16.6323	24.1071	12.1795	17.9348	7.05049	9.57447	5.14456	8	2.18487	9.5	3.83523	3.50646	7.58717	4.80769	3.96465	6.77553	15.5364	17.1703	5.04435	1.92308	11.3034	3.41283	8.48848	7.04545
ChrNC_037328.1:88510201-88510600	NC_037328.1	88510201	88510600	KCNMB2	gene-KCNMB2	potassium calcium-activated channel subfamily M regulatory beta subunit 2	-	gene	overlapping	0	14.4841	21.4286	9.40171	18.1159	5.95238	9.92908	4.81859	9.33333	0.952381	8	9.12879	2.79734	10.5702	5.12821	5.2862	9.03403	9.60414	13.37	5.77342	2.5641	9.11877	4.55044	7.77187	6.06061
ChrNC_037328.1:88694601-88695000	NC_037328.1	88694601	88695000	null					Not found	0	86.2998	85.7143	89.4531	94.0395	86.3236	78.5	65.8451	91.2162	92.5069	74.4154	91.7279	91.129	80.8629	74.2188	68.1159	89.4737	86.8333	78.7137	85.0413	80.6452	85.8108	79.48	79.4311	87.037
ChrNC_037328.1:89398401-89398800	NC_037328.1	89398401	89398800	null					Not found	0	95.935	87.9167	79.1667	82.3529	96.6667	83.6257	84.7316	90.4167	97.9592	81.0811	90.5694	82.197	91.4286	90.4127	87.5	76.9231	95.3702	90.5797	90.4505	76.0317	92.4027	75.5263	85.4406	85.5556
ChrNC_037328.1:89398601-89399000	NC_037328.1	89398601	89399000	null					Not found	0	95.5597	80.2778	75	66.2266	97.3939	81.3619	77.2348	82.8704	98.2266	78.6487	82.5882	65.1339	93.7143	84.8404	79.4276	76.1538	93.7185	82.5986	80.1978	61.7989	93.9601	76.085	82.0336	75.9436
ChrNC_037328.1:89409601-89410000	NC_037328.1	89409601	89410000	null					Not found	0	70.063	89.6504	79.0533	84.2469	80.1078	88.0691	93.6461	87.7778	88.6724	85.3801	85.3183	91.5204	95.3148	91.6049	94.7806	89.5425	63.6659	81.6508	83.8944	80.0834	81.5013	77.3148	92.1564	80.793
ChrNC_037328.1:89409801-89410200	NC_037328.1	89409801	89410200	null					Not found	0	67.3077	86.9318	76.8382	82.2777	79.288	84.1837	93.1122	86.25	87.2565	83.8816	84.3354	90.8771	95.7292	90.8333	94.7096	88.9706	61.0849	79.6071	82.3276	78.1374	79.9242	75.3125	91.176	79.4338
ChrNC_037328.1:89460201-89460600	NC_037328.1	89460201	89460600	null					Not found	0	70.2139	99.5652	89.0833	91.2605	94.2091	95.9117	95.5584	94.2749	95.1458	95.8532	97.6308	93.9394	93.5146	95.4839	95.7143	89.4872	72.2442	95.0901	81.4052	90.7143	91.3478	87.094	88.2114	82.1935
ChrNC_037328.1:89460401-89460800	NC_037328.1	89460401	89460800	null					Not found	0	77.0548	98.6395	89.7619	93.3974	95.5176	96.2759	95.8442	95.4236	95.4925	95.8617	98.9011	94.8052	95.1686	97.235	94.5578	93.4066	76.7871	98.4342	81.5065	94.898	91.9255	88.9377	92.1212	81.7828
ChrNC_037328.1:89523001-89523400	NC_037328.1	89523001	89523400	null					Not found	0	89.7059	83.6257	87.3563	90.3226	88.141	92.4242	92.3077	84.9057	76.4706	80.7692	55.5996	60.4167	68.1159	73.6111	74.7407	65	81.0185	89.1453	64.2857	75.1515	92.6573	64.8148	81.7241	66.1727
ChrNC_037328.1:89731001-89731400	NC_037328.1	89731001	89731400	null					Not found	0	87.7525	96.8519	83.4535	88.791	93.6435	88.4696	96	97.1051	87.2863	93.5171	96.2517	87.4242	92.9972	95.875	91	98.8636	80.9496	89.4965	90.0298	78.7879	93.2816	83.6274	93.3333	90.0735
ChrNC_037328.1:89806601-89807000	NC_037328.1	89806601	89807000	null					Not found	0	95.4666	98.5366	97.6744	94.3854	98.8889	98.3007	99.5349	98.1339	98.8235	94.7578	99.375	94.4744	93.9731	95.2097	97.6367	97.6471	93.5195	97.4755	91.1569	94.5944	95.725	86	94.6416	79.9237
ChrNC_037328.1:89806801-89807200	NC_037328.1	89806801	89807200	null					Not found	0	94.9529	97.6626	97.196	93.8965	98.557	98.7734	99.3355	97.479	99.4709	97.3545	97.5941	94.2458	93.5912	92.1572	97.071	99.1597	95.3477	96.7939	90.549	93.8832	95.1031	98.0769	96.1726	99.4505
ChrNC_037328.1:89844601-89845000	NC_037328.1	89844601	89845000	null					Not found	0	96.2368	95.9762	94.3723	91.2379	97.7305	96.9399	98.0695	99.182	94.8191	94.9683	94.5408	95.5995	96.5738	97.4897	95.3137	98.4127	97.1068	95.5656	93.7075	87.7427	97.5257	100	96.8021	96.8579
ChrNC_037328.1:89844801-89845200	NC_037328.1	89844801	89845200	null					Not found	0	96.2368	95.9762	94.3723	91.2379	95.5142	96.9399	98.0695	99.182	94.8191	94.9683	94.5408	95.5995	96.5738	97.4897	95.3137	98.4127	97.1068	95.5656	93.7075	87.7427	97.5257	95	96.8021	96.8579
ChrNC_037328.1:89852001-89852400	NC_037328.1	89852001	89852400	null					Not found	0	85.8586	91.6667	95.1389	92.8406	68.4722	93.6274	95.8333	92.381	92.0343	89.0646	85.034	92.8571	88.1481	86.2812	91.8919	89.886	99.4872	90.769	92.2564	84.7222	91.9958	73.8323	86.9281	98.2226
ChrNC_037328.1:89852201-89852600	NC_037328.1	89852201	89852600	null					Not found	0	85.8586	91.6667	95.1389	92.8406	87.963	93.6274	95.8333	92.381	92.0343	89.0646	85.034	92.8571	88.1481	86.2812	91.8919	89.886	99.4872	90.769	92.2564	84.7222	91.9958	85.1097	88.8235	97.6301
ChrNC_037328.1:89856601-89857000	NC_037328.1	89856601	89857000	null					Not found	0	98.0519	98.3594	98.4528	83.2234	99.2593	87.5	98.6441	92	96.6667	97.5	96.7742	87.1746	95.8399	91.5385	96.822	95.7576	95.5604	96.693	90.4798	85.8947	99.0909	71.7857	96.6156	94.7608
ChrNC_037328.1:89856801-89857200	NC_037328.1	89856801	89857200	null					Not found	0	97.974	98.5417	98.4528	82.704	98.1481	89.5833	98.2953	93.3333	97.2222	96.875	97.3118	89.3122	95.6324	91.6154	96.822	96.4646	95.5604	95.2506	92.0665	88.2456	99.2424	71.7857	93.1992	94.7608
ChrNC_037328.1:89965801-89966200	NC_037328.1	89965801	89966200	LOC112447662	gene-LOC112447662	No description	+	gene	overlapping	0	49.7355	67.8559	71.196	46.1538	47.7778	45.1852	58.0978	73.1217	83.6942	68.0199	97.1088	84.6662	89.8551	94.5922	85.0831	92.5926	34.8485	74.8115	80.2913	67.8788	41.0256	56.9775	53.9226	26.2173
ChrNC_037328.1:90026201-90026600	NC_037328.1	90026201	90026600	null					Not found	0	81.7066	78.0423	79.0793	83.9749	81.2901	89.5047	87.1298	89.9001	87.353	88.5143	80.1323	89.2975	81.929	78.7087	85.9074	85.4762	78.4822	76.6492	71.2945	82.6393	82.3801	70.7629	86.5753	84.1039
ChrNC_037328.1:90026401-90026800	NC_037328.1	90026401	90026800	null					Not found	0	68.6859	63.1481	67.0777	69.443	74.6491	76.6785	71.5773	79.0949	82.1296	78.6517	77.5623	83.9632	79.9789	75.2645	72.7965	81.619	66.1266	66.2198	67.3648	70.9211	63.6203	60.9216	72.1382	72.1605
ChrNC_037328.1:90108001-90108400	NC_037328.1	90108001	90108400	TBL1XR1	gene-TBL1XR1	transducin beta like 1 X-linked receptor 1	+	gene	overlapping	0	88.0231	94.7619	94.4061	99.1453	91.4855	95.2614	96.1339	91.634	86.3158	87.3737	68.75	88.5384	94.2456	86.9832	97.037	84.8485	95.0175	92.381	89.0572	85.3535	93.4359	89.375	93.1579	96.5674
ChrNC_037328.1:90108201-90108600	NC_037328.1	90108201	90108600	TBL1XR1	gene-TBL1XR1	transducin beta like 1 X-linked receptor 1	+	gene	overlapping	0	88.0231	94.7619	94.4061	99.1453	91.4855	95.2614	96.1339	91.634	86.3158	87.3737	68.75	88.5384	94.2456	86.9832	97.037	84.8485	96.0539	92.381	89.0572	85.3535	93.4359	89.7348	93.1579	96.5674
ChrNC_037328.1:90149001-90149400	NC_037328.1	90149001	90149400	TBL1XR1	gene-TBL1XR1	transducin beta like 1 X-linked receptor 1	+	gene	overlapping	0	78.1571	77.8002	65.7977	75.825	68.7374	62.5596	77.9475	73.3797	60.1705	64.033	65.89	49.026	37.1523	25.7206	51.1977	52.7273	80.5457	75.4113	63.1579	73.1474	75.2888	46.4336	68.8005	77.4672
ChrNC_037328.1:90149201-90149600	NC_037328.1	90149201	90149600	TBL1XR1	gene-TBL1XR1	transducin beta like 1 X-linked receptor 1	+	gene	overlapping	0	78.1571	77.8002	66.7547	76.6155	71.5794	62.2349	77.9475	72.4228	66.8087	64.033	65.89	50.6493	39.5961	27.0085	51.8754	53.4848	82.1669	75.4379	69.2982	72.5793	74.8103	50.303	69.8448	77.4672
ChrNC_037328.1:90330801-90331200	NC_037328.1	90330801	90331200	null					Not found	0	72.1196	87.6615	72.1074	78.6088	84.6738	84.1322	85.5425	84.5455	79.5784	80.1136	86.697	87.2189	90.3135	87.0238	88.7701	83.5885	52.9996	82.5049	75	89.3939	78.8045	91.2435	84.1164	85.661
ChrNC_037328.1:90331001-90331400	NC_037328.1	90331001	90331400	null					Not found	0	74.3125	88.7356	73.6843	79.9486	87.0976	85.0433	87.1368	86.6667	81.47	82.1429	89.0818	89.7835	91.1987	89.3485	90.1261	84.4862	56.2718	84.6467	77.381	91.6667	77.3196	92.2271	86.7263	86.8364
ChrNC_037328.1:90331201-90331600	NC_037328.1	90331201	90331600	null					Not found	0	82.3529	92.674	79.4663	84.8611	95.9848	88.3838	92.9825	94.4444	88.4058	89.5833	97.8261	99.187	94.4444	97.8723	95.098	87.7778	64.2702	92.5	86.1111	100	71.875	95.8333	96.2963	92.5926
[truncated: 56,200 more rows]

## Sheet: cap_vs_cor DMRs
Probe	Chromosome	Start	End	Feature	ID	Description	Feature Strand	Type	Feature Orientation	Distance	FDR (EdgeR for/rev p<0,05 after correction, Min diff 10,0_a-vs-b)	B1_caput	B2_caput	B3_caput	B4_caput	B5_caput	B6_caput	B7_caput	B8_caput	B1_corpus	B2_corpus	B3_corpus	B4_corpus	B5_corpus	B6_corpus	B7_corpus	B8_corpus	B1_cauda	B2_cauda	B3_cauda	B4_cauda	B5_cauda	B6_cauda	B7_cauda	B8_cauda
[truncated: 11,434 more rows]

[truncated: 3 more sheets: cor_vs_cau DMRs, cap&cau_vs_cor DMRs, cap_vs_cau DMRs]
